# Supplementary material for: Supply chain resource scheduling optimization of e-commerce enterprises in international trade based on mobile edge computing
Source: PeerJ Comput Sci. 2023 Jun 6;9:e1407. doi: 10.7717/peerj-cs.1407 (PMC10280632; doi:10.7717/peerj-cs.1407)
Supplement: Supplemental Information 1 [file peerj-cs-09-1407-s001.zip › DataCoSupplyChainDataset.csv]

Type	Days for shipping (real)	Days for shipment (scheduled)	Benefit per order	Sales per customer	Delivery Status	Late_delivery_risk	Category Id	Category Name	Customer City	Customer Country	Customer Email	Customer Fname	Customer Id	Customer Lname	Customer Password	Customer Segment	Customer State	Customer Street	Customer Zipcode	Department Id	Department Name	Latitude	Longitude	Market	Order City	Order Country	Order Customer Id	order date (DateOrders)	Order Id	Order Item Cardprod Id	Order Item Discount	Order Item Discount Rate	Order Item Id	Order Item Product Price	Order Item Profit Ratio	Order Item Quantity	Sales	Order Item Total	Order Profit Per Order	Order Region	Order State	Order Status	Order Zipcode	Product Card Id	Product Category Id	Product Description	Product Image	Product Name	Product Price
DEBIT	3	4	91.25	314.6400146	Advance shipping	0	73	Sporting Goods	Caguas	Puerto Rico	XXXXXXXXX	Cally	20755	Holloway	XXXXXXXXX	Consumer	PR	5365 Noble Nectar Island	725	2	Fitness	18.2514534	-66.03705597	Pacific Asia	Bekasi	Indonesia	20755	1/31/2018 22:56	77202	1360	13.10999966	0.039999999	180517	327.75	0.289999992	1	327.75	314.6400146	91.25	Southeast Asia	Java Occidental	COMPLETE		1360	73		http://images.acmesports.sports/Smart+watch	Smart watch	327.75
TRANSFER	5	4	-249.0899963	311.3599854	Late delivery	1	73	Sporting Goods	Caguas	Puerto Rico	XXXXXXXXX	Irene	19492	Luna	XXXXXXXXX	Consumer	PR	2679 Rustic Loop	725	2	Fitness	18.27945137	-66.0370636	Pacific Asia	Bikaner	India	19492	1/13/2018 12:27	75939	1360	16.38999939	0.050000001	179254	327.75	-0.800000012	1	327.75	311.3599854	-249.0899963	South Asia	Rajastán	PENDING		1360	73		http://images.acmesports.sports/Smart+watch	Smart watch	327.75
CASH	4	4	-247.7799988	309.7200012	Shipping on time	0	73	Sporting Goods	San Jose	EE. UU.	XXXXXXXXX	Gillian	19491	Maldonado	XXXXXXXXX	Consumer	CA	8510 Round Bear Gate	95125	2	Fitness	37.29223251	-121.881279	Pacific Asia	Bikaner	India	19491	1/13/2018 12:06	75938	1360	18.03000069	0.059999999	179253	327.75	-0.800000012	1	327.75	309.7200012	-247.7799988	South Asia	Rajastán	CLOSED		1360	73		http://images.acmesports.sports/Smart+watch	Smart watch	327.75
DEBIT	3	4	22.86000061	304.8099976	Advance shipping	0	73	Sporting Goods	Los Angeles	EE. UU.	XXXXXXXXX	Tana	19490	Tate	XXXXXXXXX	Home Office	CA	3200 Amber Bend	90027	2	Fitness	34.12594605	-118.2910156	Pacific Asia	Townsville	Australia	19490	1/13/2018 11:45	75937	1360	22.94000053	0.07	179252	327.75	0.079999998	1	327.75	304.8099976	22.86000061	Oceania	Queensland	COMPLETE		1360	73		http://images.acmesports.sports/Smart+watch	Smart watch	327.75
PAYMENT	2	4	134.2100067	298.25	Advance shipping	0	73	Sporting Goods	Caguas	Puerto Rico	XXXXXXXXX	Orli	19489	Hendricks	XXXXXXXXX	Corporate	PR	8671 Iron Anchor Corners	725	2	Fitness	18.25376892	-66.03704834	Pacific Asia	Townsville	Australia	19489	1/13/2018 11:24	75936	1360	29.5	0.090000004	179251	327.75	0.449999988	1	327.75	298.25	134.2100067	Oceania	Queensland	PENDING_PAYMENT		1360	73		http://images.acmesports.sports/Smart+watch	Smart watch	327.75
TRANSFER	6	4	18.57999992	294.980011	Shipping canceled	0	73	Sporting Goods	Tonawanda	EE. UU.	XXXXXXXXX	Kimberly	19488	Flowers	XXXXXXXXX	Consumer	NY	2122 Hazy Corner	14150	2	Fitness	43.01396942	-78.87906647	Pacific Asia	Toowoomba	Australia	19488	1/13/2018 11:03	75935	1360	32.77999878	0.100000001	179250	327.75	0.059999999	1	327.75	294.980011	18.57999992	Oceania	Queensland	CANCELED		1360	73		http://images.acmesports.sports/Smart+watch	Smart watch	327.75
DEBIT	2	1	95.18000031	288.4200134	Late delivery	1	73	Sporting Goods	Caguas	Puerto Rico	XXXXXXXXX	Constance	19487	Terrell	XXXXXXXXX	Home Office	PR	1879 Green Pine Bank	725	2	Fitness	18.24253845	-66.03705597	Pacific Asia	Guangzhou	China	19487	1/13/2018 10:42	75934	1360	39.33000183	0.119999997	179249	327.75	0.330000013	1	327.75	288.4200134	95.18000031	Eastern Asia	Guangdong	COMPLETE		1360	73		http://images.acmesports.sports/Smart+watch	Smart watch	327.75
TRANSFER	2	1	68.43000031	285.1400146	Late delivery	1	73	Sporting Goods	Miami	EE. UU.	XXXXXXXXX	Erica	19486	Stevens	XXXXXXXXX	Corporate	FL	7595 Cotton Log Row	33162	2	Fitness	25.92886925	-80.16287231	Pacific Asia	Guangzhou	China	19486	1/13/2018 10:21	75933	1360	42.61000061	0.129999995	179248	327.75	0.239999995	1	327.75	285.1400146	68.43000031	Eastern Asia	Guangdong	PROCESSING		1360	73		http://images.acmesports.sports/Smart+watch	Smart watch	327.75
CASH	3	2	133.7200012	278.5899963	Late delivery	1	73	Sporting Goods	Caguas	Puerto Rico	XXXXXXXXX	Nichole	19485	Olsen	XXXXXXXXX	Corporate	PR	2051 Dusty Route	725	2	Fitness	18.23322296	-66.03705597	Pacific Asia	Guangzhou	China	19485	1/13/2018 10:00	75932	1360	49.15999985	0.150000006	179247	327.75	0.479999989	1	327.75	278.5899963	133.7200012	Eastern Asia	Guangdong	CLOSED		1360	73		http://images.acmesports.sports/Smart+watch	Smart watch	327.75
CASH	2	1	132.1499939	275.3099976	Late delivery	1	73	Sporting Goods	San Ramon	EE. UU.	XXXXXXXXX	Oprah	19484	Delacruz	XXXXXXXXX	Corporate	CA	9139 Blue Blossom Court	94583	2	Fitness	37.77399063	-121.966629	Pacific Asia	Guangzhou	China	19484	1/13/2018 9:39	75931	1360	52.43999863	0.159999996	179246	327.75	0.479999989	1	327.75	275.3099976	132.1499939	Eastern Asia	Guangdong	CLOSED		1360	73		http://images.acmesports.sports/Smart+watch	Smart watch	327.75
TRANSFER	6	2	130.5800018	272.0299988	Shipping canceled	0	73	Sporting Goods	Caguas	Puerto Rico	XXXXXXXXX	Germane	19483	Short	XXXXXXXXX	Corporate	PR	4058 Quiet Heights	725	2	Fitness	18.28284454	-66.03705597	Pacific Asia	Tokio	Japón	19483	1/13/2018 9:18	75930	1360	55.72000122	0.170000002	179245	327.75	0.479999989	1	327.75	272.0299988	130.5800018	Eastern Asia	Tokio	SUSPECTED_FRAUD		1360	73		http://images.acmesports.sports/Smart+watch	Smart watch	327.75
TRANSFER	5	2	45.68999863	268.7600098	Late delivery	1	73	Sporting Goods	Freeport	EE. UU.	XXXXXXXXX	Freya	19482	Robbins	XXXXXXXXX	Consumer	NY	3243 Shady Corner	11520	2	Fitness	40.65486527	-73.58707428	Pacific Asia	Manado	Indonesia	19482	1/13/2018 8:57	75929	1360	59	0.180000007	179244	327.75	0.170000002	1	327.75	268.7600098	45.68999863	Southeast Asia	Célebes Septentrional	PENDING		1360	73		http://images.acmesports.sports/Smart+watch	Smart watch	327.75
TRANSFER	4	2	21.76000023	262.2000122	Late delivery	1	73	Sporting Goods	Salinas	EE. UU.	XXXXXXXXX	Cassandra	19481	Jensen	XXXXXXXXX	Corporate	CA	131 Sunny Treasure Green	93905	2	Fitness	36.6763382	-121.656517	Pacific Asia	Manado	Indonesia	19481	1/13/2018 8:36	75928	1360	65.55000305	0.200000003	179243	327.75	0.079999998	1	327.75	262.2000122	21.76000023	Southeast Asia	Célebes Septentrional	PENDING		1360	73		http://images.acmesports.sports/Smart+watch	Smart watch	327.75
DEBIT	2	1	24.57999992	245.8099976	Late delivery	1	73	Sporting Goods	Caguas	Puerto Rico	XXXXXXXXX	Natalie	19480	Mcfadden	XXXXXXXXX	Corporate	PR	2531 Wishing Square	725	2	Fitness	18.27843857	-66.03705597	Pacific Asia	Sangli	India	19480	1/13/2018 8:15	75927	1360	81.94000244	0.25	179242	327.75	0.100000001	1	327.75	245.8099976	24.57999992	South Asia	Maharashtra	COMPLETE		1360	73		http://images.acmesports.sports/Smart+watch	Smart watch	327.75
TRANSFER	2	1	16.38999939	327.75	Late delivery	1	73	Sporting Goods	Peabody	EE. UU.	XXXXXXXXX	Kimberley	19479	Sharpe	XXXXXXXXX	Corporate	MA	6417 Silver Towers	1960	2	Fitness	42.52627564	-70.92703247	Pacific Asia	Sangli	India	19479	1/13/2018 7:54	75926	1360	0	0	179241	327.75	0.050000001	1	327.75	327.75	16.38999939	South Asia	Maharashtra	PROCESSING		1360	73		http://images.acmesports.sports/Smart+watch	Smart watch	327.75
DEBIT	2	1	-259.5799866	324.4700012	Late delivery	1	73	Sporting Goods	Caguas	Puerto Rico	XXXXXXXXX	Sade	19478	Lancaster	XXXXXXXXX	Corporate	PR	257 Harvest Close	725	2	Fitness	18.28404999	-66.03705597	Pacific Asia	Sangli	India	19478	1/13/2018 7:33	75925	1360	3.279999971	0.01	179240	327.75	-0.800000012	1	327.75	324.4700012	-259.5799866	South Asia	Maharashtra	COMPLETE		1360	73		http://images.acmesports.sports/Smart+watch	Smart watch	327.75
PAYMENT	5	2	-246.3600006	321.2000122	Late delivery	1	73	Sporting Goods	Canovanas	Puerto Rico	XXXXXXXXX	Brynne	19477	Giles	XXXXXXXXX	Corporate	PR	7342 Hazy Beacon Park	729	2	Fitness	18.3957901	-65.87288666	Pacific Asia	Seúl	Corea del Sur	19477	1/13/2018 7:12	75924	1360	6.559999943	0.02	179239	327.75	-0.769999981	1	327.75	321.2000122	-246.3600006	Eastern Asia	Seúl	PENDING_PAYMENT		1360	73		http://images.acmesports.sports/Smart+watch	Smart watch	327.75
CASH	2	1	23.84000015	317.9200134	Late delivery	1	73	Sporting Goods	Paramount	EE. UU.	XXXXXXXXX	Ciara	19476	Bird	XXXXXXXXX	Corporate	CA	7787 Lazy Corners	90723	2	Fitness	33.89869309	-118.1745605	Pacific Asia	Jabalpur	India	19476	1/13/2018 6:51	75923	1360	9.829999924	0.029999999	179238	327.75	0.079999998	1	327.75	317.9200134	23.84000015	South Asia	Madhya Pradesh	CLOSED		1360	73		http://images.acmesports.sports/Smart+watch	Smart watch	327.75
DEBIT	2	1	102.2600021	314.6400146	Late delivery	1	73	Sporting Goods	Caguas	Puerto Rico	XXXXXXXXX	Bo	19475	Griffin	XXXXXXXXX	Consumer	PR	5136 Rustic Pioneer Estates	725	2	Fitness	18.233778	-66.0370636	Pacific Asia	Jabalpur	India	19475	1/13/2018 6:30	75922	1360	13.10999966	0.039999999	179237	327.75	0.330000013	1	327.75	314.6400146	102.2600021	South Asia	Madhya Pradesh	COMPLETE		1360	73		http://images.acmesports.sports/Smart+watch	Smart watch	327.75
PAYMENT	0	0	87.18000031	311.3599854	Shipping on time	0	73	Sporting Goods	Mount Prospect	EE. UU.	XXXXXXXXX	Kim	19474	Simon	XXXXXXXXX	Consumer	IL	1723 Tawny Via	60056	2	Fitness	42.04830551	-87.96134186	Pacific Asia	Jabalpur	India	19474	1/13/2018 6:09	75921	1360	16.38999939	0.050000001	179236	327.75	0.280000001	1	327.75	311.3599854	87.18000031	South Asia	Madhya Pradesh	PENDING_PAYMENT		1360	73		http://images.acmesports.sports/Smart+watch	Smart watch	327.75
TRANSFER	0	0	154.8600006	309.7200012	Shipping on time	0	73	Sporting Goods	Long Beach	EE. UU.	XXXXXXXXX	Kellie	19473	Farmer	XXXXXXXXX	Corporate	CA	7111 Silent Fox Gardens	90813	2	Fitness	33.78245163	-118.1922455	Pacific Asia	Jabalpur	India	19473	1/13/2018 5:48	75920	1360	18.03000069	0.059999999	179235	327.75	0.5	1	327.75	309.7200012	154.8600006	South Asia	Madhya Pradesh	PROCESSING		1360	73		http://images.acmesports.sports/Smart+watch	Smart watch	327.75
TRANSFER	5	4	82.30000305	304.8099976	Late delivery	1	73	Sporting Goods	Caguas	Puerto Rico	XXXXXXXXX	Alma	19472	Conley	XXXXXXXXX	Corporate	PR	3732 Old Mountain Bank	725	2	Fitness	18.28337669	-66.03705597	Pacific Asia	Jabalpur	India	19472	1/13/2018 5:27	75919	1360	22.94000053	0.07	179234	327.75	0.270000011	1	327.75	304.8099976	82.30000305	South Asia	Madhya Pradesh	PENDING		1360	73		http://images.acmesports.sports/Smart+watch	Smart watch	327.75
TRANSFER	4	2	22.37000084	298.25	Late delivery	1	73	Sporting Goods	Rancho Cordova	EE. UU.	XXXXXXXXX	Yeo	19471	Bird	XXXXXXXXX	Corporate	CA	6217 Rustic Lake Forest	95670	2	Fitness	38.61177445	-121.2828674	Pacific Asia	Geelong	Australia	19471	1/13/2018 5:06	75918	1360	29.5	0.090000004	179233	327.75	0.079999998	1	327.75	298.25	22.37000084	Oceania	Victoria	PENDING		1360	73		http://images.acmesports.sports/Smart+watch	Smart watch	327.75
TRANSFER	3	2	17.70000076	294.980011	Shipping canceled	0	73	Sporting Goods	Caguas	Puerto Rico	XXXXXXXXX	Lucy	19470	Mcknight	XXXXXXXXX	Corporate	PR	1082 Quiet Treasure Link	725	2	Fitness	18.20733643	-66.03705597	Pacific Asia	Geelong	Australia	19470	1/13/2018 4:45	75917	1360	32.77999878	0.100000001	179232	327.75	0.059999999	1	327.75	294.980011	17.70000076	Oceania	Victoria	CANCELED		1360	73		http://images.acmesports.sports/Smart+watch	Smart watch	327.75
TRANSFER	2	2	90.27999878	288.4200134	Shipping canceled	0	73	Sporting Goods	Billings	EE. UU.	XXXXXXXXX	Simone	19469	Vance	XXXXXXXXX	Corporate	MT	3176 Round Gate	59102	2	Fitness	45.78831101	-108.5594101	Pacific Asia	Brisbane	Australia	19469	1/13/2018 4:24	75916	1360	39.33000183	0.119999997	179231	327.75	0.310000002	1	327.75	288.4200134	90.27999878	Oceania	Queensland	SUSPECTED_FRAUD		1360	73		http://images.acmesports.sports/Smart+watch	Smart watch	327.75
DEBIT	6	2	131.1699982	285.1400146	Late delivery	1	73	Sporting Goods	Caguas	Puerto Rico	XXXXXXXXX	Roary	19468	Wheeler	XXXXXXXXX	Corporate	PR	1426 Fallen Line	725	2	Fitness	18.26163292	-66.03705597	Pacific Asia	Mandurah	Australia	19468	1/13/2018 4:03	75915	1360	42.61000061	0.129999995	179230	327.75	0.460000008	1	327.75	285.1400146	131.1699982	Oceania	Australia Occidental	COMPLETE		1360	73		http://images.acmesports.sports/Smart+watch	Smart watch	327.75
TRANSFER	5	2	90.54000092	278.5899963	Late delivery	1	73	Sporting Goods	Wilkes Barre	EE. UU.	XXXXXXXXX	Quail	19467	Ashley	XXXXXXXXX	Consumer	PA	9814 Emerald Prairie Limits	18702	2	Fitness	41.23545456	-75.86985779	Pacific Asia	Mandurah	Australia	19467	1/13/2018 3:42	75914	1360	49.15999985	0.150000006	179229	327.75	0.330000013	1	327.75	278.5899963	90.54000092	Oceania	Australia Occidental	PENDING		1360	73		http://images.acmesports.sports/Smart+watch	Smart watch	327.75
PAYMENT	4	4	82.58999634	275.3099976	Shipping on time	0	73	Sporting Goods	Caguas	Puerto Rico	XXXXXXXXX	Hannah	19466	Velez	XXXXXXXXX	Corporate	PR	8271 Tawny Elk Abbey	725	2	Fitness	18.27022362	-66.0370636	Pacific Asia	Guilin	China	19466	1/13/2018 3:21	75913	1360	52.43999863	0.159999996	179228	327.75	0.300000012	1	327.75	275.3099976	82.58999634	Eastern Asia	Guangxi	PENDING_PAYMENT		1360	73		http://images.acmesports.sports/Smart+watch	Smart watch	327.75
DEBIT	3	4	-17.13999939	272.0299988	Advance shipping	0	73	Sporting Goods	Roseville	EE. UU.	XXXXXXXXX	Evelyn	19465	Kelly	XXXXXXXXX	Corporate	MI	3931 Gentle Ramp	48066	2	Fitness	41.86886215	-84.57365418	Pacific Asia	Guilin	China	19465	1/13/2018 3:00	75912	1360	55.72000122	0.170000002	179227	327.75	-0.059999999	1	327.75	272.0299988	-17.13999939	Eastern Asia	Guangxi	COMPLETE		1360	73		http://images.acmesports.sports/Smart+watch	Smart watch	327.75
TRANSFER	2	4	23.64999962	268.7600098	Advance shipping	0	73	Sporting Goods	Bellflower	EE. UU.	XXXXXXXXX	Jael	19464	Mcfarland	XXXXXXXXX	Consumer	CA	9699 Honey Rise	90706	2	Fitness	33.90942383	-118.1253586	Pacific Asia	Guilin	China	19464	1/13/2018 2:39	75911	1360	59	0.180000007	179226	327.75	0.090000004	1	327.75	268.7600098	23.64999962	Eastern Asia	Guangxi	PROCESSING		1360	73		http://images.acmesports.sports/Smart+watch	Smart watch	327.75
DEBIT	6	4	73.41999817	262.2000122	Late delivery	1	73	Sporting Goods	Caguas	Puerto Rico	XXXXXXXXX	Teagan	19463	Romero	XXXXXXXXX	Consumer	PR	1564 Rocky Terrace	725	2	Fitness	18.27526093	-66.0370636	Pacific Asia	Guilin	China	19463	1/13/2018 2:18	75910	1360	65.55000305	0.200000003	179225	327.75	0.280000001	1	327.75	262.2000122	73.41999817	Eastern Asia	Guangxi	ON_HOLD		1360	73		http://images.acmesports.sports/Smart+watch	Smart watch	327.75
DEBIT	5	4	113.0699997	245.8099976	Late delivery	1	73	Sporting Goods	Wheaton	EE. UU.	XXXXXXXXX	Joan	19462	Wilder	XXXXXXXXX	Consumer	IL	4294 High Passage	60187	2	Fitness	41.86544037	-88.10990143	Pacific Asia	Delhi	India	19462	1/13/2018 1:57	75909	1360	81.94000244	0.25	179224	327.75	0.460000008	1	327.75	245.8099976	113.0699997	South Asia	Delhi	COMPLETE		1360	73		http://images.acmesports.sports/Smart+watch	Smart watch	327.75
PAYMENT	4	4	24.57999992	327.75	Shipping on time	0	73	Sporting Goods	Caguas	Puerto Rico	XXXXXXXXX	Basia	19461	Watts	XXXXXXXXX	Consumer	PR	5918 Golden Beacon Freeway	725	2	Fitness	18.28713608	-66.03705597	Pacific Asia	Delhi	India	19461	1/13/2018 1:36	75908	1360	0	0	179223	327.75	0.079999998	1	327.75	327.75	24.57999992	South Asia	Delhi	PENDING_PAYMENT		1360	73		http://images.acmesports.sports/Smart+watch	Smart watch	327.75
DEBIT	2	1	-97.33999634	324.4700012	Late delivery	1	73	Sporting Goods	Detroit	EE. UU.	XXXXXXXXX	Dominique	19460	Rogers	XXXXXXXXX	Consumer	MI	3915 Broad Lookout	48238	2	Fitness	42.39110184	-83.13121796	Pacific Asia	Suzhou	China	19460	1/13/2018 1:15	75907	1360	3.279999971	0.01	179222	327.75	-0.300000012	1	327.75	324.4700012	-97.33999634	Eastern Asia	Gansu	COMPLETE		1360	73		http://images.acmesports.sports/Smart+watch	Smart watch	327.75
PAYMENT	2	1	-425.5799866	321.2000122	Late delivery	1	73	Sporting Goods	Dallas	EE. UU.	XXXXXXXXX	Ainsley	19459	Mathis	XXXXXXXXX	Consumer	TX	7190 Silver Horse Glade	75220	2	Fitness	32.86539459	-96.86858368	Pacific Asia	Suzhou	China	19459	1/13/2018 0:54	75906	1360	6.559999943	0.02	179221	327.75	-1.330000043	1	327.75	321.2000122	-425.5799866	Eastern Asia	Gansu	PENDING_PAYMENT		1360	73		http://images.acmesports.sports/Smart+watch	Smart watch	327.75
PAYMENT	2	1	152.6000061	317.9200134	Late delivery	1	73	Sporting Goods	Caguas	Puerto Rico	XXXXXXXXX	Aurora	19458	Sharp	XXXXXXXXX	Corporate	PR	830 Broad Beacon Maze	725	2	Fitness	18.24074173	-66.03705597	Pacific Asia	Singapur	Singapur	19458	1/13/2018 0:33	75905	1360	9.829999924	0.029999999	179220	327.75	0.479999989	1	327.75	317.9200134	152.6000061	Southeast Asia	Singapur	PENDING_PAYMENT		1360	73		http://images.acmesports.sports/Smart+watch	Smart watch	327.75
CASH	2	1	151.0299988	314.6400146	Late delivery	1	73	Sporting Goods	Carlisle	EE. UU.	XXXXXXXXX	Libby	19457	Bray	XXXXXXXXX	Corporate	PA	6127 Dewy Goose Downs	17013	2	Fitness	40.03171921	-76.87709808	Pacific Asia	Hubli	India	19457	1/13/2018 0:12	75904	1360	13.10999966	0.039999999	179219	327.75	0.479999989	1	327.75	314.6400146	151.0299988	South Asia	Karnataka	CLOSED		1360	73		http://images.acmesports.sports/Smart+watch	Smart watch	327.75
DEBIT	2	1	62.27000046	311.3599854	Late delivery	1	73	Sporting Goods	Dallas	EE. UU.	XXXXXXXXX	Amy	19456	Lindsay	XXXXXXXXX	Corporate	TX	1188 Old Abbey	75228	2	Fitness	32.81010819	-96.68649292	Pacific Asia	Wollongong	Australia	19456	1/12/2018 23:51	75903	1360	16.38999939	0.050000001	179218	327.75	0.200000003	1	327.75	311.3599854	62.27000046	Oceania	Nueva Gales del Sur	COMPLETE		1360	73		http://images.acmesports.sports/Smart+watch	Smart watch	327.75
DEBIT	1	0	35	309.7200012	Late delivery	1	73	Sporting Goods	Caguas	Puerto Rico	XXXXXXXXX	Ivory	19455	Parks	XXXXXXXXX	Consumer	PR	7004 Hazy Lake Townline	725	2	Fitness	18.28604889	-66.03705597	Pacific Asia	Wollongong	Australia	19455	1/12/2018 23:30	75902	1360	18.03000069	0.059999999	179217	327.75	0.109999999	1	327.75	309.7200012	35	Oceania	Nueva Gales del Sur	COMPLETE		1360	73		http://images.acmesports.sports/Smart+watch	Smart watch	327.75
TRANSFER	1	0	57.29999924	304.8099976	Shipping canceled	0	73	Sporting Goods	Newark	EE. UU.	XXXXXXXXX	Karina	19454	Prince	XXXXXXXXX	Consumer	DE	2556 Umber Autoroute	19702	2	Fitness	39.68188095	-75.64421082	Pacific Asia	Wollongong	Australia	19454	1/12/2018 23:09	75901	1360	22.94000053	0.07	179216	327.75	0.189999998	1	327.75	304.8099976	57.29999924	Oceania	Nueva Gales del Sur	CANCELED		1360	73		http://images.acmesports.sports/Smart+watch	Smart watch	327.75
PAYMENT	1	0	143.1600037	298.25	Late delivery	1	73	Sporting Goods	Panorama City	EE. UU.	XXXXXXXXX	Deanna	19453	Goff	XXXXXXXXX	Consumer	CA	3722 Thunder Cape	91402	2	Fitness	34.15893936	-118.1809387	Pacific Asia	Singapur	Singapur	19453	1/12/2018 22:48	75900	1360	29.5	0.090000004	179215	327.75	0.479999989	1	327.75	298.25	143.1600037	Southeast Asia	Singapur	PENDING_PAYMENT		1360	73		http://images.acmesports.sports/Smart+watch	Smart watch	327.75
DEBIT	1	0	135.6900024	294.980011	Late delivery	1	73	Sporting Goods	Caguas	Puerto Rico	XXXXXXXXX	Dacey	19452	Walters	XXXXXXXXX	Home Office	PR	2676 Velvet Common	725	2	Fitness	18.28294563	-66.0370636	Pacific Asia	Singapur	Singapur	19452	1/12/2018 22:27	75899	1360	32.77999878	0.100000001	179214	327.75	0.460000008	1	327.75	294.980011	135.6900024	Southeast Asia	Singapur	COMPLETE		1360	73		http://images.acmesports.sports/Smart+watch	Smart watch	327.75
CASH	4	4	132.6699982	288.4200134	Shipping on time	0	73	Sporting Goods	Atlanta	EE. UU.	XXXXXXXXX	Adele	19451	Pennington	XXXXXXXXX	Home Office	GA	833 Amber Anchor Glen	30318	2	Fitness	33.81632614	-84.44550324	Pacific Asia	Medan	Indonesia	19451	1/12/2018 22:05	75898	1360	39.33000183	0.119999997	179213	327.75	0.460000008	1	327.75	288.4200134	132.6699982	Southeast Asia	Sumatra Septentrional	CLOSED		1360	73		http://images.acmesports.sports/Smart+watch	Smart watch	327.75
PAYMENT	3	4	119.7600021	285.1400146	Advance shipping	0	73	Sporting Goods	Caguas	Puerto Rico	XXXXXXXXX	Sybill	19450	Spencer	XXXXXXXXX	Home Office	PR	830 Quaking Bear Grounds	725	2	Fitness	18.24103928	-66.0370636	Pacific Asia	Medan	Indonesia	19450	1/12/2018 21:44	75897	1360	42.61000061	0.129999995	179212	327.75	0.419999987	1	327.75	285.1400146	119.7600021	Southeast Asia	Sumatra Septentrional	PENDING_PAYMENT		1360	73		http://images.acmesports.sports/Smart+watch	Smart watch	327.75
DEBIT	2	4	31.47999954	278.5899963	Advance shipping	0	73	Sporting Goods	Fremont	EE. UU.	XXXXXXXXX	Kay	19449	Sandoval	XXXXXXXXX	Consumer	CA	1509 Middle Oak Isle	94539	2	Fitness	37.49027634	-121.9271088	Pacific Asia	Canberra	Australia	19449	1/12/2018 21:23	75896	1360	49.15999985	0.150000006	179211	327.75	0.109999999	1	327.75	278.5899963	31.47999954	Oceania	Territorio de la Capital Australiana	COMPLETE		1360	73		http://images.acmesports.sports/Smart+watch	Smart watch	327.75
TRANSFER	6	4	86.16999817	275.3099976	Late delivery	1	73	Sporting Goods	Caguas	Puerto Rico	XXXXXXXXX	Stacy	19448	Mckinney	XXXXXXXXX	Corporate	PR	9712 Fallen Robin Diversion	725	2	Fitness	18.26469612	-66.03705597	Pacific Asia	Bangalore	India	19448	1/12/2018 21:02	75895	1360	52.43999863	0.159999996	179210	327.75	0.310000002	1	327.75	275.3099976	86.16999817	South Asia	Karnataka	PENDING		1360	73		http://images.acmesports.sports/Smart+watch	Smart watch	327.75
TRANSFER	5	2	130.5800018	272.0299988	Late delivery	1	73	Sporting Goods	Rochester	EE. UU.	XXXXXXXXX	Marah	19447	Lara	XXXXXXXXX	Corporate	NY	8665 Sunny Deer Woods	14609	2	Fitness	43.18824005	-77.56706238	Pacific Asia	Bangalore	India	19447	1/12/2018 20:41	75894	1360	55.72000122	0.170000002	179209	327.75	0.479999989	1	327.75	272.0299988	130.5800018	South Asia	Karnataka	PENDING		1360	73		http://images.acmesports.sports/Smart+watch	Smart watch	327.75
TRANSFER	4	4	0	268.7600098	Shipping on time	0	73	Sporting Goods	Dallas	EE. UU.	XXXXXXXXX	Taylor	19446	Wood	XXXXXXXXX	Corporate	TX	9879 Harvest Deer Farms	75211	2	Fitness	32.753685	-96.86553955	Pacific Asia	Yiwu	China	19446	1/12/2018 20:20	75893	1360	59	0.180000007	179208	327.75	0	1	327.75	268.7600098	0	Eastern Asia	Zhejiang	PROCESSING		1360	73		http://images.acmesports.sports/Smart+watch	Smart watch	327.75
PAYMENT	5	2	-30.75	115.1800003	Late delivery	1	17	Cleats	Bayamon	Puerto Rico	XXXXXXXXX	Mary	9083	Frank	XXXXXXXXX	Home Office	PR	75 Sunny Grounds	957	4	Apparel	18.38011932	-66.18312836	Pacific Asia	Mirzapur	India	9083	2/24/2016 13:57	28744	365	4.800000191	0.039999999	71956	59.99000168	-0.270000011	2	119.9800034	115.1800003	-30.75	South Asia	Uttar Pradesh	PENDING_PAYMENT		365	17		http://images.acmesports.sports/Perfect+Fitness+Perfect+Rip+Deck	Perfect Fitness Perfect Rip Deck	59.99000168
PAYMENT	2	2	-122.7300034	79.18000031	Shipping on time	0	29	Shop By Sport	Caguas	Puerto Rico	XXXXXXXXX	Mary	4741	Smith	XXXXXXXXX	Home Office	PR	9731 Honey Fox Towers	725	5	Golf	18.23557282	-66.3706131	Pacific Asia	Bursa	Turquía	4741	10/25/2016 14:39	45461	627	0.800000012	0.01	113598	39.99000168	-1.549999952	2	79.98000336	79.18000031	-122.7300034	West Asia	Bursa	PENDING_PAYMENT		627	29		http://images.acmesports.sports/Under+Armour+Girls%27+Toddler+Spine+Surge+Running+Shoe	Under Armour Girls' Toddler Spine Surge Runni	39.99000168
PAYMENT	6	2	33.59999847	96	Late delivery	1	24	Women's Apparel	Caguas	Puerto Rico	XXXXXXXXX	Elizabeth	639	Pittman	XXXXXXXXX	Home Office	PR	7573 Golden Treasure Centre	725	5	Golf	18.02536774	-66.61303711	Pacific Asia	Murray Bridge	Australia	639	3/30/2016 4:37	31115	502	4	0.039999999	77757	50	0.349999994	2	100	96	33.59999847	Oceania	Australia del Sur	PENDING_PAYMENT		502	24		http://images.acmesports.sports/Nike+Men%27s+Dri-FIT+Victory+Golf+Polo	Nike Men's Dri-FIT Victory Golf Polo	50
PAYMENT	2	2	24.69000053	75.98000336	Shipping on time	0	29	Shop By Sport	Caguas	Puerto Rico	XXXXXXXXX	Katherine	9702	Tyler	XXXXXXXXX	Home Office	PR	8369 Sunny Crossing	725	5	Golf	18.27383804	-66.37063599	Pacific Asia	Kartal	Turquía	9702	10/30/2016 1:31	45766	627	4	0.050000001	114401	39.99000168	0.330000013	2	79.98000336	75.98000336	24.69000053	West Asia	Estambul	PENDING_PAYMENT		627	29		http://images.acmesports.sports/Under+Armour+Girls%27+Toddler+Spine+Surge+Running+Shoe	Under Armour Girls' Toddler Spine Surge Runni	39.99000168
PAYMENT	3	2	9.100000381	91	Late delivery	1	24	Women's Apparel	Caguas	Puerto Rico	XXXXXXXXX	Mary	9114	Smith	XXXXXXXXX	Home Office	PR	1425 Fallen Fox Arbor	725	5	Golf	18.2848053	-66.37059021	Pacific Asia	Ulan Bator	Mongolia	9114	11/28/2016 1:18	47752	502	9	0.090000004	119405	50	0.100000001	2	100	91	9.100000381	Eastern Asia	Ulán Bator	PENDING_PAYMENT		502	24		http://images.acmesports.sports/Nike+Men%27s+Dri-FIT+Victory+Golf+Polo	Nike Men's Dri-FIT Victory Golf Polo	50
PAYMENT	5	2	-21.75	87	Late delivery	1	24	Women's Apparel	Caguas	Puerto Rico	XXXXXXXXX	Dennis	1362	Smith	XXXXXXXXX	Home Office	PR	2290 Crystal Pathway	725	5	Golf	18.29496765	-66.37050629	Pacific Asia	Estambul	Turquía	1362	12/31/2016 15:47	50054	502	13	0.129999995	125135	50	-0.25	2	100	87	-21.75	West Asia	Estambul	PENDING_PAYMENT		502	24		http://images.acmesports.sports/Nike+Men%27s+Dri-FIT+Victory+Golf+Polo	Nike Men's Dri-FIT Victory Golf Polo	50
PAYMENT	6	2	6.150000095	82	Late delivery	1	24	Women's Apparel	Caguas	Puerto Rico	XXXXXXXXX	Mary	8011	Hill	XXXXXXXXX	Home Office	PR	6179 Noble Panda Moor	725	5	Golf	18.25571251	-66.37050629	Pacific Asia	Raipur	India	8011	10/25/2015 6:24	20365	502	18	0.180000007	50842	50	0.079999998	2	100	82	6.150000095	South Asia	Rajastán	PENDING_PAYMENT		502	24		http://images.acmesports.sports/Nike+Men%27s+Dri-FIT+Victory+Golf+Polo	Nike Men's Dri-FIT Victory Golf Polo	50
PAYMENT	2	2	22.40999985	74.68000031	Shipping on time	0	13	Electronics	Caguas	Puerto Rico	XXXXXXXXX	Mary	3296	Smith	XXXXXXXXX	Home Office	PR	8205 Silver Grove Row	725	3	Footwear	18.23466301	-66.37059784	USCA	Pasco	Estados Unidos	3296	6/11/2016 15:12	36146	278	15.30000019	0.170000002	90273	44.99000168	0.300000012	2	89.98000336	74.68000031	22.40999985	West of USA	Washington	PENDING_PAYMENT	99301	278	13		http://images.acmesports.sports/Under+Armour+Men%27s+Compression+EV+SL+Slide	Under Armour Men's Compression EV SL Slide	44.99000168
PAYMENT	5	2	25.23999977	90.15000153	Late delivery	1	12	Boxing & MMA	Caguas	Puerto Rico	XXXXXXXXX	Frances	3182	Smith	XXXXXXXXX	Home Office	PR	7786 Middle Private	725	3	Footwear	18.26268196	-66.37049866	USCA	Los Angeles	Estados Unidos	3182	8/24/2016 21:45	41234	249	19.79000092	0.180000007	102921	54.97000122	0.280000001	2	109.9400024	90.15000153	25.23999977	West of USA	California	PENDING_PAYMENT	90049	249	12		http://images.acmesports.sports/Under+Armour+Women%27s+Micro+G+Skulpt+Running+Shoe	Under Armour Women's Micro G Skulpt Running S	54.97000122
PAYMENT	6	2	30.5699997	117.5800018	Late delivery	1	17	Cleats	Caguas	Puerto Rico	XXXXXXXXX	Alice	7864	Smith	XXXXXXXXX	Home Office	PR	4294 High Passage	725	4	Apparel	18.28279495	-66.37055969	USCA	San Francisco	Estados Unidos	7864	4/13/2016 10:12	32090	365	2.400000095	0.02	80250	59.99000168	0.25999999	2	119.9800034	117.5800018	30.5699997	West of USA	California	PENDING_PAYMENT	94110	365	17		http://images.acmesports.sports/Perfect+Fitness+Perfect+Rip+Deck	Perfect Fitness Perfect Rip Deck	59.99000168
PAYMENT	4	2	46.0699997	95.98000336	Late delivery	1	17	Cleats	Caguas	Puerto Rico	XXXXXXXXX	Kyle	11169	Thomas	XXXXXXXXX	Home Office	PR	5274 Easy Beach	725	4	Apparel	18.27466202	-66.37058258	USCA	Overland Park	Estados Unidos	11169	5/22/2016 14:10	34773	365	24	0.200000003	86866	59.99000168	0.479999989	2	119.9800034	95.98000336	46.0699997	US Center	Kansas	PENDING_PAYMENT	66212	365	17		http://images.acmesports.sports/Perfect+Fitness+Perfect+Rip+Deck	Perfect Fitness Perfect Rip Deck	59.99000168
PAYMENT	2	2	-184.7799988	263.9700012	Shipping on time	0	9	Cardio Equipment	Caguas	Puerto Rico	XXXXXXXXX	Brenda	5197	Jordan	XXXXXXXXX	Home Office	PR	4692 Jagged Thicket	725	3	Footwear	18.2689991	-66.37049866	Africa	Ugep	Nigeria	5197	10/4/2016 22:55	44046	191	36	0.119999997	110025	99.98999786	-0.699999988	3	299.9700012	263.9700012	-184.7799988	West Africa	Cross River	PENDING_PAYMENT		191	9		http://images.acmesports.sports/Nike+Men%27s+Free+5.0%2B+Running+Shoe	Nike Men's Free 5.0+ Running Shoe	99.98999786
PAYMENT	5	2	38.75	113.9700012	Late delivery	1	29	Shop By Sport	Caguas	Puerto Rico	XXXXXXXXX	Frank	1535	Livingston	XXXXXXXXX	Home Office	PR	5161 Crystal Quail Jetty	725	5	Golf	18.2308178	-66.37052155	Africa	Kinshasa	República Democrática del Congo	1535	11/8/2016 12:32	46414	627	6	0.050000001	116033	39.99000168	0.340000004	3	119.9700012	113.9700012	38.75	Central Africa	Kinshasa	PENDING_PAYMENT		627	29		http://images.acmesports.sports/Under+Armour+Girls%27+Toddler+Spine+Surge+Running+Shoe	Under Armour Girls' Toddler Spine Surge Runni	39.99000168
PAYMENT	5	2	-3.650000095	63.99000168	Late delivery	1	41	Trade-In	Caguas	Puerto Rico	XXXXXXXXX	Johnny	6122	Smith	XXXXXXXXX	Home Office	PR	1465 Round Fawn Passage	725	6	Outdoors	18.26138115	-66.37056732	Africa	Dakar	Senegal	6122	11/11/2016 5:21	46599	917	1.980000019	0.029999999	116462	21.98999977	-0.059999999	3	65.97000122	63.99000168	-3.650000095	West Africa	Dakar	PENDING_PAYMENT		917	41		http://images.acmesports.sports/Glove+It+Women%27s+Mod+Oval+3-Zip+Carry+All+Golf+Bag	Glove It Women's Mod Oval 3-Zip Carry All Gol	21.98999977
PAYMENT	5	2	38.22999954	79.66000366	Late delivery	1	37	Electronics	Caguas	Puerto Rico	XXXXXXXXX	Mary	9451	Smith	XXXXXXXXX	Home Office	PR	5723 Cinder Loop	725	6	Outdoors	18.23650742	-66.37051392	Africa	Casablanca	Marruecos	9451	12/8/2016 0:14	48434	828	16.30999947	0.170000002	121134	31.98999977	0.479999989	3	95.97000122	79.66000366	38.22999954	North Africa	Gran Casablanca	PENDING_PAYMENT		828	37		http://images.acmesports.sports/Bridgestone+e6+Straight+Distance+NFL+San+Diego+Chargers...	Bridgestone e6 Straight Distance NFL San Dieg	31.98999977
PAYMENT	3	2	129.3500061	293.9700012	Late delivery	1	9	Cardio Equipment	Caguas	Puerto Rico	XXXXXXXXX	Mary	542	Smith	XXXXXXXXX	Home Office	PR	2991 Silent Deer Landing	725	3	Footwear	18.35921478	-66.07779694	Europe	Dortmund	Alemania	542	7/7/2015 5:31	12827	191	6	0.02	32072	99.98999786	0.439999998	3	299.9700012	293.9700012	129.3500061	Western Europe	Renania del Norte-Westfalia	PENDING_PAYMENT		191	9		http://images.acmesports.sports/Nike+Men%27s+Free+5.0%2B+Running+Shoe	Nike Men's Free 5.0+ Running Shoe	99.98999786
PAYMENT	2	2	132.2899933	269.9700012	Shipping on time	0	9	Cardio Equipment	Caguas	Puerto Rico	XXXXXXXXX	Hannah	11329	Smith	XXXXXXXXX	Home Office	PR	5086 Emerald Fox Farms	725	3	Footwear	18.29944229	-66.37052155	Europe	Drancy	Francia	11329	7/22/2017 7:16	63936	191	30	0.100000001	159828	99.98999786	0.49000001	3	299.9700012	269.9700012	132.2899933	Western Europe	Isla de Francia	PENDING_PAYMENT		191	9		http://images.acmesports.sports/Nike+Men%27s+Free+5.0%2B+Running+Shoe	Nike Men's Free 5.0+ Running Shoe	99.98999786
PAYMENT	6	2	76.04000092	224.9799957	Late delivery	1	9	Cardio Equipment	Caguas	Puerto Rico	XXXXXXXXX	Mary	3570	Nelson	XXXXXXXXX	Home Office	PR	3909 Hidden Treasure Beach	725	3	Footwear	18.28996849	-66.37054443	Europe	Nantes	Francia	3570	8/7/2017 6:33	65030	191	74.98999786	0.25	162548	99.98999786	0.340000004	3	299.9700012	224.9799957	76.04000092	Western Europe	Países del Loira	PENDING_PAYMENT		191	9		http://images.acmesports.sports/Nike+Men%27s+Free+5.0%2B+Running+Shoe	Nike Men's Free 5.0+ Running Shoe	99.98999786
PAYMENT	4	2	81.12999725	176.3699951	Late delivery	1	17	Cleats	Caguas	Puerto Rico	XXXXXXXXX	Austin	650	Sexton	XXXXXXXXX	Home Office	PR	4691 Cinder Crest	725	4	Apparel	18.2275734	-66.04563141	Europe	Groningen	Países Bajos	650	9/22/2015 7:41	18108	365	3.599999905	0.02	45253	59.99000168	0.460000008	3	179.9700012	176.3699951	81.12999725	Western Europe	Groningen	PENDING_PAYMENT		365	17		http://images.acmesports.sports/Perfect+Fitness+Perfect+Rip+Deck	Perfect Fitness Perfect Rip Deck	59.99000168
PAYMENT	2	2	43.52000046	167.3699951	Shipping on time	0	17	Cleats	Caguas	Puerto Rico	XXXXXXXXX	Michael	9353	Scott	XXXXXXXXX	Home Office	PR	5703 Tawny Creek Townline	725	4	Apparel	18.2988205	-66.37059784	Europe	Gateshead	Reino Unido	9353	7/2/2017 9:03	62571	365	12.60000038	0.07	156394	59.99000168	0.25999999	3	179.9700012	167.3699951	43.52000046	Northern Europe	Inglaterra	PENDING_PAYMENT		365	17		http://images.acmesports.sports/Perfect+Fitness+Perfect+Rip+Deck	Perfect Fitness Perfect Rip Deck	59.99000168
PAYMENT	3	2	68.77999878	163.7700043	Late delivery	1	17	Cleats	Caguas	Puerto Rico	XXXXXXXXX	Mary	54	Olson	XXXXXXXXX	Home Office	PR	7333 Cinder Way	725	4	Apparel	18.02538109	-66.61508179	Europe	Eastbourne	Reino Unido	54	9/8/2015 12:15	17162	365	16.20000076	0.090000004	42919	59.99000168	0.419999987	3	179.9700012	163.7700043	68.77999878	Northern Europe	Inglaterra	PENDING_PAYMENT		365	17		http://images.acmesports.sports/Perfect+Fitness+Perfect+Rip+Deck	Perfect Fitness Perfect Rip Deck	59.99000168
PAYMENT	3	2	40.49000168	161.9700012	Late delivery	1	17	Cleats	Caguas	Puerto Rico	XXXXXXXXX	Vincent	12151	Krueger	XXXXXXXXX	Home Office	PR	9404 Heather Bluff Dale	725	4	Apparel	18.25048637	-66.37062836	Europe	Hayange	Francia	12151	8/20/2017 7:03	65922	365	18	0.100000001	164735	59.99000168	0.25	3	179.9700012	161.9700012	40.49000168	Western Europe	Alsacia-Champaña-Ardenas-Lorena	PENDING_PAYMENT		365	17		http://images.acmesports.sports/Perfect+Fitness+Perfect+Rip+Deck	Perfect Fitness Perfect Rip Deck	59.99000168
PAYMENT	2	2	20.93000031	139.5	Shipping on time	0	24	Women's Apparel	Caguas	Puerto Rico	XXXXXXXXX	Hannah	11329	Smith	XXXXXXXXX	Home Office	PR	5086 Emerald Fox Farms	725	5	Golf	18.29944229	-66.37052155	Europe	Drancy	Francia	11329	7/22/2017 7:16	63936	502	10.5	0.07	159829	50	0.150000006	3	150	139.5	20.93000031	Western Europe	Isla de Francia	PENDING_PAYMENT		502	24		http://images.acmesports.sports/Nike+Men%27s+Dri-FIT+Victory+Golf+Polo	Nike Men's Dri-FIT Victory Golf Polo	50
PAYMENT	4	2	12.19999981	107.9700012	Late delivery	1	29	Shop By Sport	Caguas	Puerto Rico	XXXXXXXXX	Gregory	10018	Rodriguez	XXXXXXXXX	Home Office	PR	1632 Green Fawn Corners	725	5	Golf	18.24069786	-66.37055969	Europe	Portsmouth	Reino Unido	10018	8/4/2017 2:31	64813	627	12	0.100000001	162007	39.99000168	0.109999999	3	119.9700012	107.9700012	12.19999981	Northern Europe	Inglaterra	PENDING_PAYMENT		627	29		http://images.acmesports.sports/Under+Armour+Girls%27+Toddler+Spine+Surge+Running+Shoe	Under Armour Girls' Toddler Spine Surge Runni	39.99000168
PAYMENT	3	2	12.71000004	112.5	Late delivery	1	24	Women's Apparel	Caguas	Puerto Rico	XXXXXXXXX	Frances	3182	Smith	XXXXXXXXX	Home Office	PR	7786 Middle Private	725	5	Golf	18.26268196	-66.37049866	Europe	Gelsenkirchen	Alemania	3182	9/18/2017 1:14	67892	502	37.5	0.25	169747	50	0.109999999	3	150	112.5	12.71000004	Western Europe	Renania del Norte-Westfalia	PENDING_PAYMENT		502	24		http://images.acmesports.sports/Nike+Men%27s+Dri-FIT+Victory+Golf+Polo	Nike Men's Dri-FIT Victory Golf Polo	50
PAYMENT	6	2	7.760000229	55.40999985	Late delivery	1	41	Trade-In	Caguas	Puerto Rico	XXXXXXXXX	Kyle	4936	Smith	XXXXXXXXX	Home Office	PR	8344 Noble Mountain Gate	725	6	Outdoors	18.21209908	-66.37050629	Europe	Nice	Francia	4936	7/2/2015 19:42	12525	917	10.56000042	0.159999996	31344	21.98999977	0.140000001	3	65.97000122	55.40999985	7.760000229	Western Europe	Provenza-Alpes-Costa Azul	PENDING_PAYMENT		917	41		http://images.acmesports.sports/Glove+It+Women%27s+Mod+Oval+3-Zip+Carry+All+Golf+Bag	Glove It Women's Mod Oval 3-Zip Carry All Gol	21.98999977
PAYMENT	6	2	101.3899994	299.9700012	Late delivery	1	9	Cardio Equipment	Caguas	Puerto Rico	XXXXXXXXX	Lisa	8707	Smith	XXXXXXXXX	Home Office	PR	7208 Bright Landing	725	3	Footwear	18.23131371	-66.37062836	LATAM	Petapa	Guatemala	8707	3/28/2015 0:55	5895	191	0	0	14664	99.98999786	0.340000004	3	299.9700012	299.9700012	101.3899994	Central America	Guatemala	PENDING_PAYMENT		191	9		http://images.acmesports.sports/Nike+Men%27s+Free+5.0%2B+Running+Shoe	Nike Men's Free 5.0+ Running Shoe	99.98999786
PAYMENT	5	2	-285.0700073	178.1699982	Late delivery	1	17	Cleats	Caguas	Puerto Rico	XXXXXXXXX	Megan	1025	Todd	XXXXXXXXX	Home Office	PR	1393 Umber Sky Estates	725	4	Apparel	18.29652023	-66.04867554	LATAM	Mejicanos	El Salvador	1025	4/2/2017 16:43	56359	365	1.799999952	0.01	140970	59.99000168	-1.600000024	3	179.9700012	178.1699982	-285.0700073	Central America	San Salvador	PENDING_PAYMENT		365	17		http://images.acmesports.sports/Perfect+Fitness+Perfect+Rip+Deck	Perfect Fitness Perfect Rip Deck	59.99000168
PAYMENT	4	2	42.74000168	170.9700012	Late delivery	1	17	Cleats	Caguas	Puerto Rico	XXXXXXXXX	Mary	8831	Smith	XXXXXXXXX	Home Office	PR	8165 Red Lane	725	4	Apparel	18.28746414	-66.37054443	LATAM	David	Panamá	8831	5/5/2017 14:23	58613	365	9	0.050000001	146701	59.99000168	0.25	3	179.9700012	170.9700012	42.74000168	Central America	Chiriquí	PENDING_PAYMENT		365	17		http://images.acmesports.sports/Perfect+Fitness+Perfect+Rip+Deck	Perfect Fitness Perfect Rip Deck	59.99000168
PAYMENT	5	2	49.3199997	170.0700073	Late delivery	1	17	Cleats	Caguas	Puerto Rico	XXXXXXXXX	Mary	10679	Smith	XXXXXXXXX	Home Office	PR	331 Grand Orchard	725	4	Apparel	18.29108048	-66.37050629	LATAM	Santo Domingo	República Dominicana	10679	4/25/2015 4:44	7824	365	9.899999619	0.059999999	19564	59.99000168	0.289999992	3	179.9700012	170.0700073	49.3199997	Caribbean	Santo Domingo	PENDING_PAYMENT		365	17		http://images.acmesports.sports/Perfect+Fitness+Perfect+Rip+Deck	Perfect Fitness Perfect Rip Deck	59.99000168
PAYMENT	5	2	80.33999634	167.3699951	Late delivery	1	17	Cleats	Caguas	Puerto Rico	XXXXXXXXX	Mary	5007	Smith	XXXXXXXXX	Home Office	PR	2264 Thunder Abbey	725	4	Apparel	18.24984551	-66.37050629	LATAM	Cabimas	Venezuela	5007	4/25/2015 1:14	7814	365	12.60000038	0.07	19544	59.99000168	0.479999989	3	179.9700012	167.3699951	80.33999634	South America	Zulia	PENDING_PAYMENT		365	17		http://images.acmesports.sports/Perfect+Fitness+Perfect+Rip+Deck	Perfect Fitness Perfect Rip Deck	59.99000168
PAYMENT	5	2	-26.69000053	163.7700043	Late delivery	1	17	Cleats	Caguas	Puerto Rico	XXXXXXXXX	Mary	5007	Smith	XXXXXXXXX	Home Office	PR	2264 Thunder Abbey	725	4	Apparel	18.24984551	-66.37050629	LATAM	Cabimas	Venezuela	5007	4/25/2015 1:14	7814	365	16.20000076	0.090000004	19542	59.99000168	-0.159999996	3	179.9700012	163.7700043	-26.69000053	South America	Zulia	PENDING_PAYMENT		365	17		http://images.acmesports.sports/Perfect+Fitness+Perfect+Rip+Deck	Perfect Fitness Perfect Rip Deck	59.99000168
PAYMENT	3	2	-117.3300018	152.9700012	Late delivery	1	17	Cleats	Caguas	Puerto Rico	XXXXXXXXX	Mary	9854	Smith	XXXXXXXXX	Home Office	PR	9082 Merry Lookout	725	4	Apparel	18.25671768	-66.37062836	LATAM	Santo Domingo	República Dominicana	9854	6/6/2017 15:03	60807	365	27	0.150000006	152161	59.99000168	-0.769999981	3	179.9700012	152.9700012	-117.3300018	Caribbean	Santo Domingo	PENDING_PAYMENT		365	17		http://images.acmesports.sports/Perfect+Fitness+Perfect+Rip+Deck	Perfect Fitness Perfect Rip Deck	59.99000168
PAYMENT	4	2	47.88000107	152.9700012	Late delivery	1	17	Cleats	Caguas	Puerto Rico	XXXXXXXXX	Grace	376	Sanchez	XXXXXXXXX	Home Office	PR	6468 Fallen Close	725	4	Apparel	18.24754334	-66.0253067	LATAM	Dos Quebradas	Colombia	376	2/18/2017 16:36	53413	365	27	0.150000006	133456	59.99000168	0.310000002	3	179.9700012	152.9700012	47.88000107	South America	Risaralda	PENDING_PAYMENT		365	17		http://images.acmesports.sports/Perfect+Fitness+Perfect+Rip+Deck	Perfect Fitness Perfect Rip Deck	59.99000168
PAYMENT	4	2	72	150	Late delivery	1	24	Women's Apparel	Caguas	Puerto Rico	XXXXXXXXX	Dennis	5417	Meyer	XXXXXXXXX	Home Office	PR	7342 Hidden Walk	725	5	Golf	18.27673721	-66.37055206	LATAM	Ilopango	El Salvador	5417	4/26/2015 3:10	7888	502	0	0	19707	50	0.479999989	3	150	150	72	Central America	San Salvador	PENDING_PAYMENT		502	24		http://images.acmesports.sports/Nike+Men%27s+Dri-FIT+Victory+Golf+Polo	Nike Men's Dri-FIT Victory Golf Polo	50
PAYMENT	4	2	29.94000053	115.1699982	Late delivery	1	29	Shop By Sport	Caguas	Puerto Rico	XXXXXXXXX	Douglas	10759	Smith	XXXXXXXXX	Home Office	PR	577 Rustic Nectar Row	725	5	Golf	18.2968483	-66.37050629	LATAM	Tegucigalpa	Honduras	10759	4/10/2015 0:02	6783	627	4.800000191	0.039999999	16956	39.99000168	0.25999999	3	119.9700012	115.1699982	29.94000053	Central America	Francisco Morazán	PENDING_PAYMENT		627	29		http://images.acmesports.sports/Under+Armour+Girls%27+Toddler+Spine+Surge+Running+Shoe	Under Armour Girls' Toddler Spine Surge Runni	39.99000168
PAYMENT	4	2	23.46999931	144	Late delivery	1	24	Women's Apparel	Caguas	Puerto Rico	XXXXXXXXX	Mary	8541	Smith	XXXXXXXXX	Home Office	PR	5700 Little Circle	725	5	Golf	18.29609299	-66.37050629	LATAM	Juazeiro	Brasil	8541	4/11/2017 15:49	56973	502	6	0.039999999	142502	50	0.159999996	3	150	144	23.46999931	South America	Bahía	PENDING_PAYMENT		502	24		http://images.acmesports.sports/Nike+Men%27s+Dri-FIT+Victory+Golf+Polo	Nike Men's Dri-FIT Victory Golf Polo	50
PAYMENT	5	2	68.40000153	142.5	Late delivery	1	24	Women's Apparel	Caguas	Puerto Rico	XXXXXXXXX	Mary	10679	Smith	XXXXXXXXX	Home Office	PR	331 Grand Orchard	725	5	Golf	18.29108048	-66.37050629	LATAM	Santo Domingo	República Dominicana	10679	4/25/2015 4:44	7824	502	7.5	0.050000001	19563	50	0.479999989	3	150	142.5	68.40000153	Caribbean	Santo Domingo	PENDING_PAYMENT		502	24		http://images.acmesports.sports/Nike+Men%27s+Dri-FIT+Victory+Golf+Polo	Nike Men's Dri-FIT Victory Golf Polo	50
PAYMENT	6	2	43.65999985	139.5	Late delivery	1	24	Women's Apparel	Caguas	Puerto Rico	XXXXXXXXX	Mary	3752	Vega	XXXXXXXXX	Home Office	PR	7840 Umber Sky Villas	725	5	Golf	18.2105732	-66.37058258	LATAM	Mexico City	México	3752	3/16/2017 2:54	55155	502	10.5	0.07	137932	50	0.310000002	3	150	139.5	43.65999985	Central America	Distrito Federal	PENDING_PAYMENT		502	24		http://images.acmesports.sports/Nike+Men%27s+Dri-FIT+Victory+Golf+Polo	Nike Men's Dri-FIT Victory Golf Polo	50
PAYMENT	2	2	13.19999981	132	Shipping on time	0	24	Women's Apparel	Caguas	Puerto Rico	XXXXXXXXX	Wayne	4673	Hodges	XXXXXXXXX	Home Office	PR	7509 Iron Concession	725	5	Golf	18.20111656	-66.37059021	LATAM	Tlaquepaque	México	4673	3/29/2015 10:33	5991	502	18	0.119999997	14921	50	0.100000001	3	150	132	13.19999981	Central America	Jalisco	PENDING_PAYMENT		502	24		http://images.acmesports.sports/Nike+Men%27s+Dri-FIT+Victory+Golf+Polo	Nike Men's Dri-FIT Victory Golf Polo	50
PAYMENT	4	2	46.20000076	132	Late delivery	1	24	Women's Apparel	Caguas	Puerto Rico	XXXXXXXXX	Mary	5367	Mccormick	XXXXXXXXX	Home Office	PR	2199 Silver Autumn Key	725	5	Golf	18.21469116	-66.37051392	LATAM	Puebla	México	5367	2/3/2015 0:28	2263	502	18	0.119999997	5671	50	0.349999994	3	150	132	46.20000076	Central America	Puebla	PENDING_PAYMENT		502	24		http://images.acmesports.sports/Nike+Men%27s+Dri-FIT+Victory+Golf+Polo	Nike Men's Dri-FIT Victory Golf Polo	50
PAYMENT	4	2	10.43999958	130.5	Late delivery	1	24	Women's Apparel	Caguas	Puerto Rico	XXXXXXXXX	Mary	5367	Mccormick	XXXXXXXXX	Home Office	PR	2199 Silver Autumn Key	725	5	Golf	18.21469116	-66.37051392	LATAM	Puebla	México	5367	2/3/2015 0:28	2263	502	19.5	0.129999995	5669	50	0.079999998	3	150	130.5	10.43999958	Central America	Puebla	PENDING_PAYMENT		502	24		http://images.acmesports.sports/Nike+Men%27s+Dri-FIT+Victory+Golf+Polo	Nike Men's Dri-FIT Victory Golf Polo	50
PAYMENT	4	2	15.56000042	124.5	Late delivery	1	24	Women's Apparel	Caguas	Puerto Rico	XXXXXXXXX	Mary	10485	Smith	XXXXXXXXX	Home Office	PR	9470 Shady View Bend	725	5	Golf	18.28425598	-66.37058258	LATAM	Mexico City	México	10485	2/18/2017 13:05	53403	502	25.5	0.170000002	133427	50	0.129999995	3	150	124.5	15.56000042	Central America	Distrito Federal	PENDING_PAYMENT		502	24		http://images.acmesports.sports/Nike+Men%27s+Dri-FIT+Victory+Golf+Polo	Nike Men's Dri-FIT Victory Golf Polo	50
PAYMENT	4	2	32.86000061	99.58000183	Late delivery	1	29	Shop By Sport	Caguas	Puerto Rico	XXXXXXXXX	Ronald	9272	Blackwell	XXXXXXXXX	Home Office	PR	9366 Silent Nectar Highway	725	5	Golf	18.20666885	-66.37056732	LATAM	São Paulo	Brasil	9272	1/18/2017 19:37	51298	627	20.38999939	0.170000002	128201	39.99000168	0.330000013	3	119.9700012	99.58000183	32.86000061	South America	São Paulo	PENDING_PAYMENT		627	29		http://images.acmesports.sports/Under+Armour+Girls%27+Toddler+Spine+Surge+Running+Shoe	Under Armour Girls' Toddler Spine Surge Runni	39.99000168
TRANSFER	5	4	9.600000381	240	Late delivery	1	24	Women's Apparel	Caguas	Puerto Rico	XXXXXXXXX	Mary	647	Rios	XXXXXXXXX	Consumer	PR	4167 Stony Extension	725	5	Golf	18.35907555	-66.07783508	LATAM	Montevideo	Uruguay	647	3/13/2015 18:59	4919	502	10	0.039999999	12307	50	0.039999999	5	250	240	9.600000381	South America	Montevideo	PENDING		502	24		http://images.acmesports.sports/Nike+Men%27s+Dri-FIT+Victory+Golf+Polo	Nike Men's Dri-FIT Victory Golf Polo	50
TRANSFER	6	4	55.09000015	189.9499969	Late delivery	1	29	Shop By Sport	Caguas	Puerto Rico	XXXXXXXXX	Tammy	6398	Smith	XXXXXXXXX	Consumer	PR	7370 Sleepy Way	725	5	Golf	18.26378822	-66.37052918	LATAM	Buenos Aires	Argentina	6398	2/7/2017 9:47	52640	627	10	0.050000001	131580	39.99000168	0.289999992	5	199.9499969	189.9499969	55.09000015	South America	Buenos Aires	PENDING		627	29		http://images.acmesports.sports/Under+Armour+Girls%27+Toddler+Spine+Surge+Running+Shoe	Under Armour Girls' Toddler Spine Surge Runni	39.99000168
TRANSFER	4	4	68.58999634	188.9499969	Shipping on time	0	29	Shop By Sport	Caguas	Puerto Rico	XXXXXXXXX	Mary	4209	Lara	XXXXXXXXX	Consumer	PR	1613 Broad Beach	725	5	Golf	18.20330429	-66.37052155	LATAM	São Paulo	Brasil	4209	4/3/2015 19:08	6358	627	11	0.059999999	15921	39.99000168	0.360000014	5	199.9499969	188.9499969	68.58999634	South America	São Paulo	PENDING		627	29		http://images.acmesports.sports/Under+Armour+Girls%27+Toddler+Spine+Surge+Running+Shoe	Under Armour Girls' Toddler Spine Surge Runni	39.99000168
TRANSFER	2	4	51.97999954	236.25	Advance shipping	0	24	Women's Apparel	Caguas	Puerto Rico	XXXXXXXXX	Mary	8917	Smith	XXXXXXXXX	Consumer	PR	4992 Jagged Forest Subdivision	725	5	Golf	18.22487068	-66.37052155	LATAM	Barueri	Brasil	8917	4/13/2017 14:25	57106	502	13.75	0.059999999	142841	50	0.219999999	5	250	236.25	51.97999954	South America	São Paulo	PENDING		502	24		http://images.acmesports.sports/Nike+Men%27s+Dri-FIT+Victory+Golf+Polo	Nike Men's Dri-FIT Victory Golf Polo	50
TRANSFER	6	4	-23.62999916	236.25	Late delivery	1	24	Women's Apparel	Caguas	Puerto Rico	XXXXXXXXX	Mary	7784	Smith	XXXXXXXXX	Consumer	PR	3216 Red Glade	725	5	Golf	18.25061035	-66.37062836	LATAM	Arapongas	Brasil	7784	4/2/2015 3:33	6245	502	13.75	0.059999999	15634	50	-0.100000001	5	250	236.25	-23.62999916	South America	Paraná	PENDING		502	24		http://images.acmesports.sports/Nike+Men%27s+Dri-FIT+Victory+Golf+Polo	Nike Men's Dri-FIT Victory Golf Polo	50
TRANSFER	2	4	66.88999939	136.5	Advance shipping	0	29	Shop By Sport	Caguas	Puerto Rico	XXXXXXXXX	Christina	1425	Harvey	XXXXXXXXX	Consumer	PR	3481 Crystal Campus	725	5	Golf	18.27340317	-66.37052155	LATAM	Camagüey	Cuba	1425	1/31/2017 11:43	52166	642	13.5	0.090000004	130341	30	0.49000001	5	150	136.5	66.88999939	Caribbean	Camagüey	PENDING		642	29		http://images.acmesports.sports/Columbia+Men%27s+PFG+Anchor+Tough+T-Shirt	Columbia Men's PFG Anchor Tough T-Shirt	30
TRANSFER	3	4	11.46000004	181.9499969	Advance shipping	0	29	Shop By Sport	Caguas	Puerto Rico	XXXXXXXXX	Mary	2737	Smith	XXXXXXXXX	Consumer	PR	5424 Rustic Anchor Boulevard	725	5	Golf	18.29137993	-66.3705368	LATAM	Las Tunas	Cuba	2737	3/30/2017 23:12	56172	627	18	0.090000004	140494	39.99000168	0.059999999	5	199.9499969	181.9499969	11.46000004	Caribbean	Las Tunas	PENDING		627	29		http://images.acmesports.sports/Under+Armour+Girls%27+Toddler+Spine+Surge+Running+Shoe	Under Armour Girls' Toddler Spine Surge Runni	39.99000168
TRANSFER	5	4	22.5	225	Late delivery	1	24	Women's Apparel	Caguas	Puerto Rico	XXXXXXXXX	Mary	6428	Smith	XXXXXXXXX	Consumer	PR	3567 Heather Knoll	725	5	Golf	18.24738884	-66.37057495	LATAM	Santo Domingo	República Dominicana	6428	3/25/2017 23:02	55829	502	25	0.100000001	139611	50	0.100000001	5	250	225	22.5	Caribbean	Santo Domingo	PENDING		502	24		http://images.acmesports.sports/Nike+Men%27s+Dri-FIT+Victory+Golf+Polo	Nike Men's Dri-FIT Victory Golf Polo	50
TRANSFER	4	4	67.5	225	Shipping on time	0	24	Women's Apparel	Caguas	Puerto Rico	XXXXXXXXX	Alexander	6543	Smith	XXXXXXXXX	Consumer	PR	7958 Thunder Apple Street	725	5	Golf	18.27920532	-66.37055206	LATAM	Tepic	México	6543	2/5/2017 1:01	52478	502	25	0.100000001	131161	50	0.300000012	5	250	225	67.5	Central America	Nayarit	PENDING		502	24		http://images.acmesports.sports/Nike+Men%27s+Dri-FIT+Victory+Golf+Polo	Nike Men's Dri-FIT Victory Golf Polo	50
TRANSFER	3	4	78.27999878	173.9600067	Advance shipping	0	29	Shop By Sport	Guayama	Puerto Rico	XXXXXXXXX	Sandra	3990	Smith	XXXXXXXXX	Consumer	PR	6496 Harvest Highlands	784	5	Golf	17.98249054	-66.1126709	LATAM	San Miguelito	Panamá	3990	4/15/2017 14:04	57242	627	25.98999977	0.129999995	143183	39.99000168	0.449999988	5	199.9499969	173.9600067	78.27999878	Central America	Panamá	PENDING		627	29		http://images.acmesports.sports/Under+Armour+Girls%27+Toddler+Spine+Surge+Running+Shoe	Under Armour Girls' Toddler Spine Surge Runni	39.99000168
TRANSFER	3	4	104.4000015	217.5	Advance shipping	0	24	Women's Apparel	Caguas	Puerto Rico	XXXXXXXXX	Ruth	8524	Farrell	XXXXXXXXX	Consumer	PR	1453 Lazy Cider Hill	725	5	Golf	18.24496079	-66.3705368	LATAM	Ixtapaluca	México	8524	2/15/2015 18:40	3137	502	32.5	0.129999995	7805	50	0.479999989	5	250	217.5	104.4000015	Central America	México	PENDING		502	24		http://images.acmesports.sports/Nike+Men%27s+Dri-FIT+Victory+Golf+Polo	Nike Men's Dri-FIT Victory Golf Polo	50
TRANSFER	3	4	47.84999847	217.5	Advance shipping	0	24	Women's Apparel	Caguas	Puerto Rico	XXXXXXXXX	Mary	9204	Harris	XXXXXXXXX	Consumer	PR	8713 Quaking Abbey	725	5	Golf	18.28453636	-66.37060547	LATAM	Maceió	Brasil	9204	5/27/2017 16:48	60127	502	32.5	0.129999995	150464	50	0.219999999	5	250	217.5	47.84999847	South America	Alagoas	PENDING		502	24		http://images.acmesports.sports/Nike+Men%27s+Dri-FIT+Victory+Golf+Polo	Nike Men's Dri-FIT Victory Golf Polo	50
TRANSFER	4	4	44.18999863	169.9600067	Shipping on time	0	29	Shop By Sport	Caguas	Puerto Rico	XXXXXXXXX	Lauren	11761	Coleman	XXXXXXXXX	Consumer	PR	1285 Noble Pointe	725	5	Golf	18.28339195	-66.37051392	LATAM	David	Panamá	11761	2/25/2015 20:46	3828	627	29.98999977	0.150000006	9521	39.99000168	0.25999999	5	199.9499969	169.9600067	44.18999863	Central America	Chiriquí	PENDING		627	29		http://images.acmesports.sports/Under+Armour+Girls%27+Toddler+Spine+Surge+Running+Shoe	Under Armour Girls' Toddler Spine Surge Runni	39.99000168
TRANSFER	2	4	8.5	212.5	Advance shipping	0	24	Women's Apparel	Caguas	Puerto Rico	XXXXXXXXX	Mary	9554	Hayes	XXXXXXXXX	Consumer	PR	6314 Honey Canyon	725	5	Golf	18.22172546	-66.37059021	LATAM	Belo Horizonte	Brasil	9554	5/31/2017 11:33	60386	502	37.5	0.150000006	151122	50	0.039999999	5	250	212.5	8.5	South America	Minas Gerais	PENDING		502	24		http://images.acmesports.sports/Nike+Men%27s+Dri-FIT+Victory+Golf+Polo	Nike Men's Dri-FIT Victory Golf Polo	50
TRANSFER	4	4	83.98000336	167.9600067	Shipping on time	0	29	Shop By Sport	Caguas	Puerto Rico	XXXXXXXXX	Mary	5118	Smith	XXXXXXXXX	Consumer	PR	1388 Blue Turnabout	725	5	Golf	18.25333214	-66.37051392	LATAM	Santiago de Cuba	Cuba	5118	1/15/2015 4:32	973	627	31.98999977	0.159999996	2420	39.99000168	0.5	5	199.9499969	167.9600067	83.98000336	Caribbean	Santiago de Cuba	PENDING		627	29		http://images.acmesports.sports/Under+Armour+Girls%27+Toddler+Spine+Surge+Running+Shoe	Under Armour Girls' Toddler Spine Surge Runni	39.99000168
TRANSFER	5	4	70.13999939	207.5	Late delivery	1	24	Women's Apparel	Caguas	Puerto Rico	XXXXXXXXX	Gregory	5506	Smith	XXXXXXXXX	Consumer	PR	1122 Old Fox Lookout	725	5	Golf	18.22976875	-66.37052918	LATAM	San Pedro Sula	Honduras	5506	4/26/2017 15:16	57999	502	42.5	0.170000002	145119	50	0.340000004	5	250	207.5	70.13999939	Central America	Cortés	PENDING		502	24		http://images.acmesports.sports/Nike+Men%27s+Dri-FIT+Victory+Golf+Polo	Nike Men's Dri-FIT Victory Golf Polo	50
TRANSFER	6	4	72.62999725	207.5	Late delivery	1	24	Women's Apparel	Caguas	Puerto Rico	XXXXXXXXX	Mary	1423	Day	XXXXXXXXX	Consumer	PR	257 Iron Elk Maze	725	5	Golf	18.22978401	-66.37054443	LATAM	Lima	Perú	1423	3/7/2017 19:12	54585	502	42.5	0.170000002	136527	50	0.349999994	5	250	207.5	72.62999725	South America	Lima (ciudad)	PENDING		502	24		http://images.acmesports.sports/Nike+Men%27s+Dri-FIT+Victory+Golf+Polo	Nike Men's Dri-FIT Victory Golf Polo	50
TRANSFER	4	4	-140	200	Shipping on time	0	24	Women's Apparel	Caguas	Puerto Rico	XXXXXXXXX	Mary	138	Dawson	XXXXXXXXX	Consumer	PR	9544 Noble Spring Route	725	5	Golf	18.22758102	-66.04357147	LATAM	Holguín	Cuba	138	4/20/2017 18:47	57598	502	50	0.200000003	144075	50	-0.699999988	5	250	200	-140	Caribbean	Holguín	PENDING		502	24		http://images.acmesports.sports/Nike+Men%27s+Dri-FIT+Victory+Golf+Polo	Nike Men's Dri-FIT Victory Golf Polo	50
TRANSFER	5	4	-32.59999847	200	Late delivery	1	24	Women's Apparel	Caguas	Puerto Rico	XXXXXXXXX	Mary	6360	Phillips	XXXXXXXXX	Consumer	PR	7094 Misty Wynd	725	5	Golf	18.22297287	-66.37059021	LATAM	Orizaba	México	6360	3/3/2017 6:14	54274	502	50	0.200000003	135699	50	-0.159999996	5	250	200	-32.59999847	Central America	Veracruz	PENDING		502	24		http://images.acmesports.sports/Nike+Men%27s+Dri-FIT+Victory+Golf+Polo	Nike Men's Dri-FIT Victory Golf Polo	50
TRANSFER	4	4	68.98000336	149.9600067	Shipping on time	0	29	Shop By Sport	Caguas	Puerto Rico	XXXXXXXXX	Ronald	2053	Smith	XXXXXXXXX	Consumer	PR	1025 Colonial Plaza	725	5	Golf	18.24120712	-66.37050629	LATAM	Managua	Nicaragua	2053	6/4/2017 16:06	60673	627	49.99000168	0.25	151869	39.99000168	0.460000008	5	199.9499969	149.9600067	68.98000336	Central America	Managua	PENDING		627	29		http://images.acmesports.sports/Under+Armour+Girls%27+Toddler+Spine+Surge+Running+Shoe	Under Armour Girls' Toddler Spine Surge Runni	39.99000168
TRANSFER	3	4	-11.81000042	187.5	Advance shipping	0	24	Women's Apparel	Juana Diaz	Puerto Rico	XXXXXXXXX	Mary	10344	Smith	XXXXXXXXX	Consumer	PR	2839 Grand Timber Canyon	795	5	Golf	18.05199051	-66.50184631	LATAM	Villahermosa	México	10344	5/16/2017 21:33	59387	502	62.5	0.25	148673	50	-0.059999999	5	250	187.5	-11.81000042	Central America	Tabasco	PENDING		502	24		http://images.acmesports.sports/Nike+Men%27s+Dri-FIT+Victory+Golf+Polo	Nike Men's Dri-FIT Victory Golf Polo	50
TRANSFER	6	4	52.5	187.5	Late delivery	1	24	Women's Apparel	Caguas	Puerto Rico	XXXXXXXXX	Tammy	6398	Smith	XXXXXXXXX	Consumer	PR	7370 Sleepy Way	725	5	Golf	18.26378822	-66.37052918	LATAM	Buenos Aires	Argentina	6398	2/7/2017 9:47	52640	502	62.5	0.25	131577	50	0.280000001	5	250	187.5	52.5	South America	Buenos Aires	PENDING		502	24		http://images.acmesports.sports/Nike+Men%27s+Dri-FIT+Victory+Golf+Polo	Nike Men's Dri-FIT Victory Golf Polo	50
TRANSFER	3	4	91.87999725	187.5	Advance shipping	0	24	Women's Apparel	Caguas	Puerto Rico	XXXXXXXXX	Mary	3375	Sanchez	XXXXXXXXX	Consumer	PR	6174 Wishing Front	725	5	Golf	18.20664215	-66.37052918	LATAM	Quixadá	Brasil	3375	5/27/2015 1:32	10007	502	62.5	0.25	24992	50	0.49000001	5	250	187.5	91.87999725	South America	Ceará	PENDING		502	24		http://images.acmesports.sports/Nike+Men%27s+Dri-FIT+Victory+Golf+Polo	Nike Men's Dri-FIT Victory Golf Polo	50
TRANSFER	5	4	29.69000053	237.5500031	Late delivery	1	37	Electronics	Caguas	Puerto Rico	XXXXXXXXX	Melissa	1339	Mack	XXXXXXXXX	Consumer	PR	9447 Dusty Gate Centre	725	6	Outdoors	18.27825165	-66.37059784	LATAM	Mejicanos	El Salvador	1339	3/28/2017 5:20	55984	818	2.400000095	0.01	139976	47.99000168	0.129999995	5	239.9499969	237.5500031	29.69000053	Central America	San Salvador	PENDING		818	37		http://images.acmesports.sports/Titleist+Pro+V1x+Golf+Balls	Titleist Pro V1x Golf Balls	47.99000168
TRANSFER	4	4	73.69999695	153.5500031	Shipping on time	0	37	Electronics	Caguas	Puerto Rico	XXXXXXXXX	Alexander	6543	Smith	XXXXXXXXX	Consumer	PR	7958 Thunder Apple Street	725	6	Outdoors	18.27920532	-66.37055206	LATAM	Tepic	México	6543	2/5/2017 1:01	52478	825	6.400000095	0.039999999	131164	31.98999977	0.479999989	5	159.9499969	153.5500031	73.69999695	Central America	Nayarit	PENDING		825	37		http://images.acmesports.sports/Bridgestone+e6+Straight+Distance+NFL+Tennessee+Titans+Golf...	Bridgestone e6 Straight Distance NFL Tennesse	31.98999977
TRANSFER	6	4	-79.19000244	395.9599915	Late delivery	1	38	Kids' Golf Clubs	Guayama	Puerto Rico	XXXXXXXXX	Sandra	3990	Smith	XXXXXXXXX	Consumer	PR	6496 Harvest Highlands	784	6	Outdoors	17.98249054	-66.1126709	LATAM	Mixco	Guatemala	3990	5/2/2017 3:00	58375	306	53.99000168	0.119999997	146090	89.98999786	-0.200000003	5	449.9500122	395.9599915	-79.19000244	Central America	Guatemala	PENDING		306	38		http://images.acmesports.sports/Polar+FT4+Heart+Rate+Monitor	Polar FT4 Heart Rate Monitor	89.98999786
TRANSFER	4	4	34.84999847	124.4599991	Shipping on time	0	44	Hunting & Shooting	Caguas	Puerto Rico	XXXXXXXXX	Mary	7247	Smith	XXXXXXXXX	Consumer	PR	6401 Shady Embers Farms	725	7	Fan Shop	18.22776032	-66.37059021	LATAM	Nueva Gerona	Cuba	7247	4/3/2017 23:53	56448	977	25.48999977	0.170000002	141192	29.98999977	0.280000001	5	149.9499969	124.4599991	34.84999847	Caribbean	Isla de la Juventud	PENDING		977	44		http://images.acmesports.sports/ENO+Atlas+Hammock+Straps	ENO Atlas Hammock Straps	29.98999977
TRANSFER	2	4	74.08999634	284.9500122	Advance shipping	0	3	Baseball & Softball	Caguas	Puerto Rico	XXXXXXXXX	Maria	1273	Evans	XXXXXXXXX	Consumer	PR	595 Indian Path	725	2	Fitness	18.2362442	-66.37062073	LATAM	Buenos Aires	Argentina	1273	4/30/2015 23:49	8221	44	15	0.050000001	20537	59.99000168	0.25999999	5	299.9500122	284.9500122	74.08999634	South America	Buenos Aires	PROCESSING		44	3		http://images.acmesports.sports/adidas+Men%27s+F10+Messi+TRX+FG+Soccer+Cleat	adidas Men's F10 Messi TRX FG Soccer Cleat	59.99000168
TRANSFER	5	4	149.9900055	499.9500122	Late delivery	1	9	Cardio Equipment	Caguas	Puerto Rico	XXXXXXXXX	Eugene	6277	Smith	XXXXXXXXX	Consumer	PR	1820 Noble Elk Harbour	725	3	Footwear	18.21949196	-66.37052918	LATAM	Chimaltenango	Guatemala	6277	4/27/2017 3:32	58034	191	0	0	145203	99.98999786	0.300000012	5	499.9500122	499.9500122	149.9900055	Central America	Chimaltenango	PROCESSING		191	9		http://images.acmesports.sports/Nike+Men%27s+Free+5.0%2B+Running+Shoe	Nike Men's Free 5.0+ Running Shoe	99.98999786
TRANSFER	4	4	-18.80999947	494.9500122	Shipping on time	0	9	Cardio Equipment	Caguas	Puerto Rico	XXXXXXXXX	James	7701	Lawson	XXXXXXXXX	Consumer	PR	1577 Green Vista	725	3	Footwear	18.25289154	-66.37058258	LATAM	Villa Nueva	Guatemala	7701	2/2/2015 3:27	2203	191	5	0.01	5525	99.98999786	-0.039999999	5	499.9500122	494.9500122	-18.80999947	Central America	Guatemala	PROCESSING		191	9		http://images.acmesports.sports/Nike+Men%27s+Free+5.0%2B+Running+Shoe	Nike Men's Free 5.0+ Running Shoe	99.98999786
TRANSFER	5	4	140.6399994	484.9500122	Late delivery	1	9	Cardio Equipment	Caguas	Puerto Rico	XXXXXXXXX	John	4126	Stokes	XXXXXXXXX	Consumer	PR	9920 Little Lane	725	3	Footwear	18.22985077	-66.37062073	LATAM	Quito	Ecuador	4126	2/13/2017 16:05	53069	191	15	0.029999999	132642	99.98999786	0.289999992	5	499.9500122	484.9500122	140.6399994	South America	Pichincha	PROCESSING		191	9		http://images.acmesports.sports/Nike+Men%27s+Free+5.0%2B+Running+Shoe	Nike Men's Free 5.0+ Running Shoe	99.98999786
TRANSFER	2	4	36	479.9500122	Advance shipping	0	9	Cardio Equipment	Caguas	Puerto Rico	XXXXXXXXX	Mary	9528	Flores	XXXXXXXXX	Consumer	PR	3089 Gentle Horse Chase	725	3	Footwear	18.22190094	-66.37052155	LATAM	Managua	Nicaragua	9528	5/27/2017 23:28	60146	191	20	0.039999999	150522	99.98999786	0.079999998	5	499.9500122	479.9500122	36	Central America	Managua	PROCESSING		191	9		http://images.acmesports.sports/Nike+Men%27s+Free+5.0%2B+Running+Shoe	Nike Men's Free 5.0+ Running Shoe	99.98999786
TRANSFER	5	4	179.9799957	479.9500122	Late delivery	1	9	Cardio Equipment	Caguas	Puerto Rico	XXXXXXXXX	Mary	1853	Austin	XXXXXXXXX	Consumer	PR	4090 Colonial End	725	3	Footwear	18.26019096	-66.37052918	LATAM	Valle de La Pascua	Venezuela	1853	3/19/2017 19:53	55409	191	20	0.039999999	138585	99.98999786	0.379999995	5	499.9500122	479.9500122	179.9799957	South America	Guárico	PROCESSING		191	9		http://images.acmesports.sports/Nike+Men%27s+Free+5.0%2B+Running+Shoe	Nike Men's Free 5.0+ Running Shoe	99.98999786
TRANSFER	4	4	-783.6699829	474.9500122	Shipping on time	0	9	Cardio Equipment	Caguas	Puerto Rico	XXXXXXXXX	Roy	11149	Smith	XXXXXXXXX	Consumer	PR	4601 Amber Grove Hollow	725	3	Footwear	18.28128624	-66.37050629	LATAM	San Miguelito	Panamá	11149	5/7/2015 15:56	8678	191	25	0.050000001	21674	99.98999786	-1.649999976	5	499.9500122	474.9500122	-783.6699829	Central America	Panamá	PROCESSING		191	9		http://images.acmesports.sports/Nike+Men%27s+Free+5.0%2B+Running+Shoe	Nike Men's Free 5.0+ Running Shoe	99.98999786
TRANSFER	6	4	199.4799957	474.9500122	Late delivery	1	9	Cardio Equipment	Caguas	Puerto Rico	XXXXXXXXX	Katherine	5828	Oconnell	XXXXXXXXX	Consumer	PR	2127 Middle Goose Mews	725	3	Footwear	18.21101761	-66.37052918	LATAM	San Miguelito	Panamá	5828	4/27/2015 11:23	7980	191	25	0.050000001	19945	99.98999786	0.419999987	5	499.9500122	474.9500122	199.4799957	Central America	Panamá	PROCESSING		191	9		http://images.acmesports.sports/Nike+Men%27s+Free+5.0%2B+Running+Shoe	Nike Men's Free 5.0+ Running Shoe	99.98999786
TRANSFER	6	4	-269.9700012	449.9599915	Late delivery	1	9	Cardio Equipment	Caguas	Puerto Rico	XXXXXXXXX	Mary	6887	Smith	XXXXXXXXX	Consumer	PR	8840 Harvest Towers	725	3	Footwear	18.22019768	-66.37058258	LATAM	Petapa	Guatemala	6887	4/14/2017 18:06	57185	191	50	0.100000001	143043	99.98999786	-0.600000024	5	499.9500122	449.9599915	-269.9700012	Central America	Guatemala	PROCESSING		191	9		http://images.acmesports.sports/Nike+Men%27s+Free+5.0%2B+Running+Shoe	Nike Men's Free 5.0+ Running Shoe	99.98999786
TRANSFER	2	4	-22.5	449.9599915	Advance shipping	0	9	Cardio Equipment	Caguas	Puerto Rico	XXXXXXXXX	Janet	4781	Smith	XXXXXXXXX	Consumer	PR	8617 Cinder Mountain Forest	725	3	Footwear	18.25534058	-66.37050629	LATAM	Cotia	Brasil	4781	5/7/2015 1:13	8636	191	50	0.100000001	21551	99.98999786	-0.050000001	5	499.9500122	449.9599915	-22.5	South America	São Paulo	PROCESSING		191	9		http://images.acmesports.sports/Nike+Men%27s+Free+5.0%2B+Running+Shoe	Nike Men's Free 5.0+ Running Shoe	99.98999786
TRANSFER	3	4	59.06000137	337.4599915	Advance shipping	0	12	Boxing & MMA	Caguas	Puerto Rico	XXXXXXXXX	Mary	10668	Smith	XXXXXXXXX	Consumer	PR	5087 Crystal Hills Manor	725	3	Footwear	18.23215866	-66.37059021	LATAM	Itapecuru Mirim	Brasil	10668	6/12/2017 5:55	61192	251	112.4899979	0.25	153077	89.98999786	0.180000007	5	449.9500122	337.4599915	59.06000137	South America	Marañón	PROCESSING		251	12		http://images.acmesports.sports/Brooks+Women%27s+Ghost+6+Running+Shoe	Brooks Women's Ghost 6 Running Shoe	89.98999786
TRANSFER	2	4	140.9799957	299.9500122	Advance shipping	0	17	Cleats	Caguas	Puerto Rico	XXXXXXXXX	Mary	5421	Carlson	XXXXXXXXX	Consumer	PR	1548 Lazy Place	725	4	Apparel	18.20737648	-66.37055206	LATAM	León	Nicaragua	5421	3/26/2017 15:30	55876	365	0	0	139714	59.99000168	0.469999999	5	299.9500122	299.9500122	140.9799957	Central America	León	PROCESSING		365	17		http://images.acmesports.sports/Perfect+Fitness+Perfect+Rip+Deck	Perfect Fitness Perfect Rip Deck	59.99000168
TRANSFER	2	4	81.66000366	296.9500122	Advance shipping	0	17	Cleats	Caguas	Puerto Rico	XXXXXXXXX	Nicole	10200	Smith	XXXXXXXXX	Consumer	PR	9009 Merry Nectar Heights	725	4	Apparel	18.27331543	-66.37060547	LATAM	Tlalpan	México	10200	2/17/2017 11:52	53331	365	3	0.01	133251	59.99000168	0.280000001	5	299.9500122	296.9500122	81.66000366	Central America	Distrito Federal	PROCESSING		365	17		http://images.acmesports.sports/Perfect+Fitness+Perfect+Rip+Deck	Perfect Fitness Perfect Rip Deck	59.99000168
TRANSFER	6	4	18.40999985	296.9500122	Late delivery	1	17	Cleats	Caguas	Puerto Rico	XXXXXXXXX	Sharon	11254	Smith	XXXXXXXXX	Consumer	PR	4316 Misty Way	725	4	Apparel	18.2626648	-66.3706131	LATAM	Apopa	El Salvador	11254	1/25/2017 1:13	51725	365	3	0.01	129241	59.99000168	0.059999999	5	299.9500122	296.9500122	18.40999985	Central America	San Salvador	PROCESSING		365	17		http://images.acmesports.sports/Perfect+Fitness+Perfect+Rip+Deck	Perfect Fitness Perfect Rip Deck	59.99000168
TRANSFER	3	4	33.22000122	293.9500122	Advance shipping	0	17	Cleats	Caguas	Puerto Rico	XXXXXXXXX	Mary	11106	Navarro	XXXXXXXXX	Consumer	PR	6324 Lazy Lane	725	4	Apparel	18.26016426	-66.37059021	LATAM	Cipolletti	Argentina	11106	2/6/2017 6:27	52562	365	6	0.02	131382	59.99000168	0.109999999	5	299.9500122	293.9500122	33.22000122	South America	Río Negro	PROCESSING		365	17		http://images.acmesports.sports/Perfect+Fitness+Perfect+Rip+Deck	Perfect Fitness Perfect Rip Deck	59.99000168
TRANSFER	5	4	25.30999947	290.9500122	Late delivery	1	17	Cleats	Caguas	Puerto Rico	XXXXXXXXX	Mary	8456	Smith	XXXXXXXXX	Consumer	PR	9198 Rocky Run	725	4	Apparel	18.24535179	-66.37059784	LATAM	Mejicanos	El Salvador	8456	5/22/2017 6:08	59754	365	9	0.029999999	149532	59.99000168	0.090000004	5	299.9500122	290.9500122	25.30999947	Central America	San Salvador	PROCESSING		365	17		http://images.acmesports.sports/Perfect+Fitness+Perfect+Rip+Deck	Perfect Fitness Perfect Rip Deck	59.99000168
TRANSFER	5	4	-239.8600006	287.9500122	Late delivery	1	17	Cleats	Caguas	Puerto Rico	XXXXXXXXX	Matthew	6149	Bush	XXXXXXXXX	Consumer	PR	5736 Heather Byway	725	4	Apparel	18.21775055	-66.37060547	LATAM	La Ceiba	Honduras	6149	2/21/2017 1:00	53574	365	12	0.039999999	133893	59.99000168	-0.829999983	5	299.9500122	287.9500122	-239.8600006	Central America	Atlántida	PROCESSING		365	17		http://images.acmesports.sports/Perfect+Fitness+Perfect+Rip+Deck	Perfect Fitness Perfect Rip Deck	59.99000168
TRANSFER	5	4	-155.8999939	283.4500122	Late delivery	1	17	Cleats	Caguas	Puerto Rico	XXXXXXXXX	Anthony	1473	Young	XXXXXXXXX	Consumer	PR	7334 Umber Expressway	725	4	Apparel	18.29214859	-66.3706131	LATAM	Córdoba	México	1473	1/6/2015 19:26	399	365	16.5	0.059999999	989	59.99000168	-0.550000012	5	299.9500122	283.4500122	-155.8999939	Central America	Veracruz	PROCESSING		365	17		http://images.acmesports.sports/Perfect+Fitness+Perfect+Rip+Deck	Perfect Fitness Perfect Rip Deck	59.99000168
DEBIT	6	2	40.02000046	86.98999786	Late delivery	1	9	Cardio Equipment	Caguas	Puerto Rico	XXXXXXXXX	Jerry	1840	Smith	XXXXXXXXX	Consumer	PR	427 Grand Branch Hill	725	3	Footwear	18.26737404	-66.37062836	Africa	Kuito	Angola	1840	1/15/2017 4:44	51050	191	13	0.129999995	127587	99.98999786	0.460000008	1	99.98999786	86.98999786	40.02000046	Central Africa	Bié	ON_HOLD		191	9		http://images.acmesports.sports/Nike+Men%27s+Free+5.0%2B+Running+Shoe	Nike Men's Free 5.0+ Running Shoe	99.98999786
DEBIT	6	2	44.59000015	127.3899994	Late delivery	1	18	Men's Footwear	Caguas	Puerto Rico	XXXXXXXXX	Mary	6757	Freeman	XXXXXXXXX	Consumer	PR	2035 Lazy Diversion	725	4	Apparel	18.29659462	-66.37059021	Africa	Jartum	Sudán	6757	10/28/2016 19:23	45680	403	2.599999905	0.02	114171	129.9900055	0.349999994	1	129.9900055	127.3899994	44.59000015	North Africa	Jartum	ON_HOLD		403	18		http://images.acmesports.sports/Nike+Men%27s+CJ+Elite+2+TD+Football+Cleat	Nike Men's CJ Elite 2 TD Football Cleat	129.9900055
DEBIT	3	2	57.95999908	118.2900009	Late delivery	1	18	Men's Footwear	Caguas	Puerto Rico	XXXXXXXXX	Laura	3972	Bennett	XXXXXXXXX	Consumer	PR	4520 Grand Port	725	4	Apparel	18.27468491	-66.37056732	Africa	Hargeysa	Somalia	3972	9/19/2016 13:39	42992	403	11.69999981	0.090000004	107395	129.9900055	0.49000001	1	129.9900055	118.2900009	57.95999908	East Africa	Gobolka Woqooyi Galbeed	ON_HOLD		403	18		http://images.acmesports.sports/Nike+Men%27s+CJ+Elite+2+TD+Football+Cleat	Nike Men's CJ Elite 2 TD Football Cleat	129.9900055
DEBIT	5	2	30.42000008	116.9899979	Late delivery	1	18	Men's Footwear	Caguas	Puerto Rico	XXXXXXXXX	Megan	9316	Sanders	XXXXXXXXX	Consumer	PR	7489 Green End	725	4	Apparel	18.21944618	-66.37057495	Africa	Kenitra	Marruecos	9316	8/25/2016 22:16	41304	403	13	0.100000001	103114	129.9900055	0.25999999	1	129.9900055	116.9899979	30.42000008	North Africa	Garb-Chrarda-Beni Hsen	ON_HOLD		403	18		http://images.acmesports.sports/Nike+Men%27s+CJ+Elite+2+TD+Football+Cleat	Nike Men's CJ Elite 2 TD Football Cleat	129.9900055
DEBIT	6	2	24.60000038	49.18999863	Late delivery	1	17	Cleats	Caguas	Puerto Rico	XXXXXXXXX	Mary	6757	Freeman	XXXXXXXXX	Consumer	PR	2035 Lazy Diversion	725	4	Apparel	18.29659462	-66.37059021	Africa	Jartum	Sudán	6757	10/28/2016 19:23	45680	365	10.80000019	0.180000007	114173	59.99000168	0.5	1	59.99000168	49.18999863	24.60000038	North Africa	Jartum	ON_HOLD		365	17		http://images.acmesports.sports/Perfect+Fitness+Perfect+Rip+Deck	Perfect Fitness Perfect Rip Deck	59.99000168
DEBIT	4	2	48.88000107	103.9899979	Late delivery	1	18	Men's Footwear	Caguas	Puerto Rico	XXXXXXXXX	Mary	11213	Black	XXXXXXXXX	Consumer	PR	620 Thunder Creek Towers	725	4	Apparel	18.23975563	-66.37059021	Africa	Abidjan	Costa de Marfil	11213	10/7/2016 23:26	44253	403	26	0.200000003	110494	129.9900055	0.469999999	1	129.9900055	103.9899979	48.88000107	West Africa	Lagunes	ON_HOLD		403	18		http://images.acmesports.sports/Nike+Men%27s+CJ+Elite+2+TD+Football+Cleat	Nike Men's CJ Elite 2 TD Football Cleat	129.9900055
DEBIT	4	2	0	296.980011	Late delivery	1	43	Camping & Hiking	Caguas	Puerto Rico	XXXXXXXXX	Jack	3474	Hatfield	XXXXXXXXX	Consumer	PR	555 Lazy Robin Freeway	725	7	Fan Shop	18.2643261	-66.37060547	Africa	Abu Kabir	Egipto	3474	11/3/2016 21:49	46098	957	3	0.01	115235	299.980011	0	1	299.980011	296.980011	0	North Africa	Ash Sharqiyah	ON_HOLD		957	43		http://images.acmesports.sports/Diamondback+Women%27s+Serene+Classic+Comfort+Bike+2014	Diamondback Women's Serene Classic Comfort Bi	299.980011
DEBIT	5	2	95.54000092	293.980011	Late delivery	1	43	Camping & Hiking	Caguas	Puerto Rico	XXXXXXXXX	Megan	9316	Sanders	XXXXXXXXX	Consumer	PR	7489 Green End	725	7	Fan Shop	18.21944618	-66.37057495	Africa	Kenitra	Marruecos	9316	8/25/2016 22:16	41304	957	6	0.02	103115	299.980011	0.330000013	1	299.980011	293.980011	95.54000092	North Africa	Garb-Chrarda-Beni Hsen	ON_HOLD		957	43		http://images.acmesports.sports/Diamondback+Women%27s+Serene+Classic+Comfort+Bike+2014	Diamondback Women's Serene Classic Comfort Bi	299.980011
DEBIT	3	2	-50.58000183	252.8800049	Late delivery	1	65	Consumer Electronics	Caguas	Puerto Rico	XXXXXXXXX	Kirestin	14630	Barr	XXXXXXXXX	Consumer	PR	4722 Round Embers Falls	725	10	Technology	18.27085495	-66.03705597	Europe	Perugia	Italia	14630	11/3/2017 13:05	71077	1352	0	0	174392	252.8800049	-0.200000003	1	252.8800049	252.8800049	-50.58000183	Southern Europe	Umbría	COMPLETE		1352	65		http://images.acmesports.sports/Industrial+consumer+electronics	Industrial consumer electronics	252.8800049
DEBIT	4	2	120.8300018	447.519989	Late delivery	1	62	Cameras	Caguas	Puerto Rico	XXXXXXXXX	Nora	13256	Downs	XXXXXXXXX	Consumer	PR	1836 Cozy View Orchard	725	10	Technology	18.23665237	-66.0370636	Europe	Nuremberg	Alemania	13256	10/14/2017 11:42	69703	1349	4.519999981	0.01	173018	452.0400085	0.270000011	1	452.0400085	447.519989	120.8300018	Western Europe	Bavaria	COMPLETE		1349	62		http://images.acmesports.sports/Web+Camera	Web Camera	452.0400085
DEBIT	3	2	25.04000092	250.3500061	Late delivery	1	65	Consumer Electronics	Caguas	Puerto Rico	XXXXXXXXX	Jennifer	14665	Stokes	XXXXXXXXX	Consumer	PR	5257 Umber Field	725	10	Technology	18.28206062	-66.03705597	Europe	Reims	Francia	14665	11/4/2017 1:21	71112	1352	2.529999971	0.01	174427	252.8800049	0.100000001	1	252.8800049	250.3500061	25.04000092	Western Europe	Alsacia-Champaña-Ardenas-Lorena	COMPLETE		1352	65		http://images.acmesports.sports/Industrial+consumer+electronics	Industrial consumer electronics	252.8800049
DEBIT	6	2	212.6399994	443	Late delivery	1	62	Cameras	Caguas	Puerto Rico	XXXXXXXXX	Madonna	13363	Ingram	XXXXXXXXX	Consumer	PR	9079 Dewy Deer Harbour	725	10	Technology	18.21524239	-66.03705597	Europe	Halle	Alemania	13363	10/16/2017 1:12	69810	1349	9.039999962	0.02	173125	452.0400085	0.479999989	1	452.0400085	443	212.6399994	Western Europe	Sajonia-Anhalt	COMPLETE		1349	62		http://images.acmesports.sports/Web+Camera	Web Camera	452.0400085
DEBIT	3	2	68.68000031	245.2899933	Late delivery	1	65	Consumer Electronics	Caguas	Puerto Rico	XXXXXXXXX	Noelani	14645	Hyde	XXXXXXXXX	Consumer	PR	1284 High Apple Highlands	725	10	Technology	18.25598526	-66.03705597	Europe	Bremerhaven	Alemania	14645	11/3/2017 18:20	71092	1352	7.590000153	0.029999999	174407	252.8800049	0.280000001	1	252.8800049	245.2899933	68.68000031	Western Europe	Bremen	COMPLETE		1352	65		http://images.acmesports.sports/Industrial+consumer+electronics	Industrial consumer electronics	252.8800049
DEBIT	6	2	135.8300018	433.9599915	Late delivery	1	62	Cameras	Caguas	Puerto Rico	XXXXXXXXX	Sydnee	13163	Nolan	XXXXXXXXX	Consumer	PR	9816 Grand Hills Knoll	725	10	Technology	18.28172112	-66.03705597	Europe	Portici	Italia	13163	10/13/2017 3:08	69610	1349	18.07999992	0.039999999	172925	452.0400085	0.310000002	1	452.0400085	433.9599915	135.8300018	Southern Europe	Campania	COMPLETE		1349	62		http://images.acmesports.sports/Web+Camera	Web Camera	452.0400085
DEBIT	6	2	78.08000183	240.2400055	Late delivery	1	65	Consumer Electronics	Caguas	Puerto Rico	XXXXXXXXX	Willa	14553	Potter	XXXXXXXXX	Consumer	PR	5301 Blue Street	725	10	Technology	18.23458481	-66.03705597	Europe	Bielefeld	Alemania	14553	11/2/2017 10:06	71000	1352	12.64000034	0.050000001	174315	252.8800049	0.330000013	1	252.8800049	240.2400055	78.08000183	Western Europe	Renania del Norte-Westfalia	COMPLETE		1352	65		http://images.acmesports.sports/Industrial+consumer+electronics	Industrial consumer electronics	252.8800049
DEBIT	5	2	595.3499756	1417.5	Late delivery	1	64	Computers	Caguas	Puerto Rico	XXXXXXXXX	Alma	14287	Delgado	XXXXXXXXX	Consumer	PR	7274 Middle Wynd	725	10	Technology	18.25249672	-66.03704834	Europe	London	Reino Unido	14287	10/29/2017 12:55	70734	1351	82.5	0.059999999	174049	1500	0.419999987	1	1500	1417.5	595.3499756	Northern Europe	Inglaterra	COMPLETE		1351	64		http://images.acmesports.sports/Dell+Laptop	Dell Laptop	1500
DEBIT	2	2	21.36000061	427.1799927	Shipping on time	0	62	Cameras	Caguas	Puerto Rico	XXXXXXXXX	Ila	13179	Knight	XXXXXXXXX	Consumer	PR	2668 Velvet Row	725	10	Technology	18.25508499	-66.03705597	Europe	Drancy	Francia	13179	10/13/2017 8:44	69626	1349	24.86000061	0.059999999	172941	452.0400085	0.050000001	1	452.0400085	427.1799927	21.36000061	Western Europe	Isla de Francia	COMPLETE		1349	62		http://images.acmesports.sports/Web+Camera	Web Camera	452.0400085
DEBIT	3	2	213.5899963	427.1799927	Late delivery	1	62	Cameras	Caguas	Puerto Rico	XXXXXXXXX	Belle	13035	Booker	XXXXXXXXX	Consumer	PR	567 Fallen Pines	725	10	Technology	18.28042221	-66.0370636	Europe	Duisburg	Alemania	13035	10/11/2017 6:17	69482	1349	24.86000061	0.059999999	172797	452.0400085	0.5	1	452.0400085	427.1799927	213.5899963	Western Europe	Renania del Norte-Westfalia	COMPLETE		1349	62		http://images.acmesports.sports/Web+Camera	Web Camera	452.0400085
DEBIT	5	2	55.79999924	1395	Late delivery	1	64	Computers	Caguas	Puerto Rico	XXXXXXXXX	Alyssa	14322	Contreras	XXXXXXXXX	Consumer	PR	9870 Little Hickory Loop	725	10	Technology	18.23288918	-66.0370636	Europe	Bradford	Reino Unido	14322	10/30/2017 1:10	70769	1351	105	0.07	174084	1500	0.039999999	1	1500	1395	55.79999924	Northern Europe	Inglaterra	COMPLETE		1351	64		http://images.acmesports.sports/Dell+Laptop	Dell Laptop	1500
DEBIT	4	2	126.1200027	420.3999939	Late delivery	1	62	Cameras	Caguas	Puerto Rico	XXXXXXXXX	Lani	13196	Nash	XXXXXXXXX	Consumer	PR	5763 Green Crossing	725	10	Technology	18.22864342	-66.0370636	Europe	Agrigento	Italia	13196	10/13/2017 14:41	69643	1349	31.63999939	0.07	172958	452.0400085	0.300000012	1	452.0400085	420.3999939	126.1200027	Southern Europe	Sicilia	COMPLETE		1349	62		http://images.acmesports.sports/Web+Camera	Web Camera	452.0400085
DEBIT	2	2	6.900000095	230.1199951	Shipping on time	0	65	Consumer Electronics	Caguas	Puerto Rico	XXXXXXXXX	Demetria	14604	Jarvis	XXXXXXXXX	Consumer	PR	4854 Tawny Cove	725	10	Technology	18.29532433	-66.03705597	Europe	Oldham	Reino Unido	14604	11/3/2017 3:58	71051	1352	22.76000023	0.090000004	174366	252.8800049	0.029999999	1	252.8800049	230.1199951	6.900000095	Northern Europe	Inglaterra	COMPLETE		1352	65		http://images.acmesports.sports/Industrial+consumer+electronics	Industrial consumer electronics	252.8800049
DEBIT	4	2	-277.6700134	411.3599854	Late delivery	1	62	Cameras	Caguas	Puerto Rico	XXXXXXXXX	Joan	12961	Nixon	XXXXXXXXX	Consumer	PR	8297 Golden Green	725	10	Technology	18.24217796	-66.0370636	Europe	Palermo	Italia	12961	10/10/2017 4:21	69408	1349	40.68000031	0.090000004	172723	452.0400085	-0.680000007	1	452.0400085	411.3599854	-277.6700134	Southern Europe	Sicilia	COMPLETE		1349	62		http://images.acmesports.sports/Web+Camera	Web Camera	452.0400085
DEBIT	4	2	105.8600006	230.1199951	Late delivery	1	65	Consumer Electronics	Caguas	Puerto Rico	XXXXXXXXX	Gay	14676	Harper	XXXXXXXXX	Consumer	PR	7293 Lazy Hill	725	10	Technology	18.25569725	-66.0370636	Europe	Madrid	España	14676	11/4/2017 5:12	71123	1352	22.76000023	0.090000004	174438	252.8800049	0.460000008	1	252.8800049	230.1199951	105.8600006	Southern Europe	Madrid	COMPLETE		1352	65		http://images.acmesports.sports/Industrial+consumer+electronics	Industrial consumer electronics	252.8800049
DEBIT	5	2	86	1365	Late delivery	1	64	Computers	Caguas	Puerto Rico	XXXXXXXXX	Audrey	14087	Acosta	XXXXXXXXX	Consumer	PR	8967 Sleepy Lane	725	10	Technology	18.26639938	-66.0370636	Europe	Nancy	Francia	14087	10/26/2017 14:51	70534	1351	135	0.090000004	173849	1500	0.059999999	1	1500	1365	86	Western Europe	Alsacia-Champaña-Ardenas-Lorena	COMPLETE		1351	64		http://images.acmesports.sports/Dell+Laptop	Dell Laptop	1500
DEBIT	2	2	195.2799988	406.8399963	Shipping on time	0	62	Cameras	Caguas	Puerto Rico	XXXXXXXXX	Riley	13194	Jones	XXXXXXXXX	Consumer	PR	6370 Emerald Row	725	10	Technology	18.23524284	-66.03705597	Europe	Girona	España	13194	10/13/2017 13:59	69641	1349	45.20000076	0.100000001	172956	452.0400085	0.479999989	1	452.0400085	406.8399963	195.2799988	Southern Europe	Cataluña	COMPLETE		1349	62		http://images.acmesports.sports/Web+Camera	Web Camera	452.0400085
DEBIT	6	2	22.76000023	227.5899963	Late delivery	1	65	Consumer Electronics	Caguas	Puerto Rico	XXXXXXXXX	Imani	14513	Kelly	XXXXXXXXX	Consumer	PR	3065 Foggy Horse Port	725	10	Technology	18.25786781	-66.03705597	Europe	Laon	Francia	14513	11/1/2017 20:05	70960	1352	25.29000092	0.100000001	174275	252.8800049	0.100000001	1	252.8800049	227.5899963	22.76000023	Western Europe	Norte-Paso de Calais-Picardía	COMPLETE		1352	65		http://images.acmesports.sports/Industrial+consumer+electronics	Industrial consumer electronics	252.8800049
DEBIT	4	2	180.5899963	384.230011	Late delivery	1	62	Cameras	Caguas	Puerto Rico	XXXXXXXXX	Mechelle	13461	Parker	XXXXXXXXX	Consumer	PR	1393 Umber Sky Estates	725	10	Technology	18.22337914	-66.03705597	Europe	Hartlepool	Reino Unido	13461	10/17/2017 11:32	69908	1349	67.80999756	0.150000006	173223	452.0400085	0.469999999	1	452.0400085	384.230011	180.5899963	Northern Europe	Inglaterra	COMPLETE		1349	62		http://images.acmesports.sports/Web+Camera	Web Camera	452.0400085
DEBIT	3	2	101.0299988	214.9499969	Late delivery	1	65	Consumer Electronics	Caguas	Puerto Rico	XXXXXXXXX	Imani	14510	Castaneda	XXXXXXXXX	Consumer	PR	5493 Burning Horse Heath	725	10	Technology	18.23107529	-66.03705597	Europe	Pontault-Combault	Francia	14510	11/1/2017 19:02	70957	1352	37.93000031	0.150000006	174272	252.8800049	0.469999999	1	252.8800049	214.9499969	101.0299988	Western Europe	Isla de Francia	COMPLETE		1352	65		http://images.acmesports.sports/Industrial+consumer+electronics	Industrial consumer electronics	252.8800049
DEBIT	3	2	118.8499985	379.7099915	Late delivery	1	62	Cameras	Caguas	Puerto Rico	XXXXXXXXX	Whitney	13190	Henderson	XXXXXXXXX	Consumer	PR	529 Blue Grove Rise	725	10	Technology	18.26862907	-66.03705597	Europe	La Rochelle	Francia	13190	10/13/2017 12:35	69637	1349	72.33000183	0.159999996	172952	452.0400085	0.310000002	1	452.0400085	379.7099915	118.8499985	Western Europe	Aquitania-Lemosín-Poitou-Charentes	COMPLETE		1349	62		http://images.acmesports.sports/Web+Camera	Web Camera	452.0400085
DEBIT	6	2	60.86999893	209.8899994	Late delivery	1	65	Consumer Electronics	Caguas	Puerto Rico	XXXXXXXXX	Roanna	14508	Martin	XXXXXXXXX	Consumer	PR	4462 Little Lagoon Route	725	10	Technology	18.22708893	-66.0370636	Europe	Edinburgh	Reino Unido	14508	11/1/2017 18:20	70955	1352	42.99000168	0.170000002	174270	252.8800049	0.289999992	1	252.8800049	209.8899994	60.86999893	Northern Europe	Escocia	COMPLETE		1352	65		http://images.acmesports.sports/Industrial+consumer+electronics	Industrial consumer electronics	252.8800049
DEBIT	5	2	73.45999908	209.8899994	Late delivery	1	65	Consumer Electronics	Caguas	Puerto Rico	XXXXXXXXX	Vivian	14472	Hays	XXXXXXXXX	Consumer	PR	9854 Jagged Impasse	725	10	Technology	18.23437882	-66.03705597	Europe	Acerra	Italia	14472	11/1/2017 5:44	70919	1352	42.99000168	0.170000002	174234	252.8800049	0.349999994	1	252.8800049	209.8899994	73.45999908	Southern Europe	Campania	COMPLETE		1352	65		http://images.acmesports.sports/Industrial+consumer+electronics	Industrial consumer electronics	252.8800049
DEBIT	5	2	39.88000107	209.8899994	Late delivery	1	65	Consumer Electronics	Caguas	Puerto Rico	XXXXXXXXX	Xantha	14562	Brock	XXXXXXXXX	Consumer	PR	5336 Sleepy Sky Common	725	10	Technology	18.29236603	-66.0370636	Europe	Hanover	Alemania	14562	11/2/2017 13:15	71009	1352	42.99000168	0.170000002	174324	252.8800049	0.189999998	1	252.8800049	209.8899994	39.88000107	Western Europe	Baja Sajonia	COMPLETE		1352	65		http://images.acmesports.sports/Industrial+consumer+electronics	Industrial consumer electronics	252.8800049
DEBIT	4	2	177.9199982	370.6700134	Late delivery	1	62	Cameras	Caguas	Puerto Rico	XXXXXXXXX	Zia	13206	Davis	XXXXXXXXX	Consumer	PR	3836 Blue Brook Stead	725	10	Technology	18.21356773	-66.0370636	Europe	Manchester	Reino Unido	13206	10/13/2017 18:11	69653	1349	81.37000275	0.180000007	172968	452.0400085	0.479999989	1	452.0400085	370.6700134	177.9199982	Northern Europe	Inglaterra	COMPLETE		1349	62		http://images.acmesports.sports/Web+Camera	Web Camera	452.0400085
DEBIT	3	2	129.7400055	370.6700134	Late delivery	1	62	Cameras	Caguas	Puerto Rico	XXXXXXXXX	Mara	13080	Duffy	XXXXXXXXX	Consumer	PR	4896 Honey Wood	725	10	Technology	18.2920475	-66.0370636	Europe	Messina	Italia	13080	10/11/2017 22:03	69527	1349	81.37000275	0.180000007	172842	452.0400085	0.349999994	1	452.0400085	370.6700134	129.7400055	Southern Europe	Sicilia	COMPLETE		1349	62		http://images.acmesports.sports/Web+Camera	Web Camera	452.0400085
DEBIT	6	2	62.20999908	207.3600006	Late delivery	1	65	Consumer Electronics	Caguas	Puerto Rico	XXXXXXXXX	Sloane	14633	Long	XXXXXXXXX	Consumer	PR	4592 Grand Timber Ramp	725	10	Technology	18.24609184	-66.0370636	Europe	Wilhelmshaven	Alemania	14633	11/3/2017 14:08	71080	1352	45.52000046	0.180000007	174395	252.8800049	0.300000012	1	252.8800049	207.3600006	62.20999908	Western Europe	Baja Sajonia	COMPLETE		1352	65		http://images.acmesports.sports/Industrial+consumer+electronics	Industrial consumer electronics	252.8800049
DEBIT	5	2	90	1200	Late delivery	1	64	Computers	Caguas	Puerto Rico	XXXXXXXXX	Winifred	14097	Alexander	XXXXXXXXX	Consumer	PR	146 Middle Terrace	725	10	Technology	18.20939446	-66.03705597	Europe	Letchworth	Reino Unido	14097	10/26/2017 18:21	70544	1351	300	0.200000003	173859	1500	0.079999998	1	1500	1200	90	Northern Europe	Inglaterra	COMPLETE		1351	64		http://images.acmesports.sports/Dell+Laptop	Dell Laptop	1500
DEBIT	2	2	118.6600037	339.0299988	Shipping on time	0	62	Cameras	Caguas	Puerto Rico	XXXXXXXXX	Giselle	13024	Farrell	XXXXXXXXX	Consumer	PR	3710 Little Nook	725	10	Technology	18.29184341	-66.03704834	Europe	Kilwinning	Reino Unido	13024	10/11/2017 2:26	69471	1349	113.0100021	0.25	172786	452.0400085	0.349999994	1	452.0400085	339.0299988	118.6600037	Northern Europe	Escocia	COMPLETE		1349	62		http://images.acmesports.sports/Web+Camera	Web Camera	452.0400085
DEBIT	5	2	415.7999878	989.9899902	Late delivery	1	4	Basketball	Caguas	Puerto Rico	XXXXXXXXX	John	778	Buckley	XXXXXXXXX	Consumer	PR	9598 Cinder Close	725	2	Fitness	18.2275734	-66.0437088	Europe	Villeneuve-le-Roi	Francia	778	10/2/2017 11:01	68879	60	10	0.01	172188	999.9899902	0.419999987	1	999.9899902	989.9899902	415.7999878	Western Europe	Isla de Francia	COMPLETE		60	4		http://images.acmesports.sports/SOLE+E25+Elliptical	SOLE E25 Elliptical	999.9899902
DEBIT	5	2	8.619999886	78.38999939	Late delivery	1	2	Soccer	Caguas	Puerto Rico	XXXXXXXXX	Nancy	7146	Curry	XXXXXXXXX	Consumer	PR	6998 Old Treasure Crossing	725	2	Fitness	18.28542137	-66.37056732	Europe	Barakaldo	España	7146	9/8/2017 3:42	67214	24	1.600000024	0.02	167987	79.98999786	0.109999999	1	79.98999786	78.38999939	8.619999886	Southern Europe	País Vasco	COMPLETE		24	2		http://images.acmesports.sports/Elevation+Training+Mask+2.0	Elevation Training Mask 2.0	79.98999786
DEBIT	6	2	16.34000015	52.18999863	Late delivery	1	3	Baseball & Softball	Caguas	Puerto Rico	XXXXXXXXX	Mary	6365	Smith	XXXXXXXXX	Consumer	PR	100 Jagged Cloud Pathway	725	2	Fitness	18.24692345	-66.37057495	Europe	Estocolmo	Suecia	6365	9/17/2015 23:17	17810	44	7.800000191	0.129999995	44493	59.99000168	0.310000002	1	59.99000168	52.18999863	16.34000015	Northern Europe	Estocolmo	COMPLETE		44	3		http://images.acmesports.sports/adidas+Men%27s+F10+Messi+TRX+FG+Soccer+Cleat	adidas Men's F10 Messi TRX FG Soccer Cleat	59.99000168
DEBIT	4	2	12.52999973	43.18999863	Late delivery	1	13	Electronics	Caguas	Puerto Rico	XXXXXXXXX	Wayne	8422	Crawford	XXXXXXXXX	Consumer	PR	8110 Old Place	725	3	Footwear	18.23379898	-66.37056732	Europe	Aylesbury	Reino Unido	8422	10/2/2015 7:40	18793	278	1.799999952	0.039999999	46997	44.99000168	0.289999992	1	44.99000168	43.18999863	12.52999973	Northern Europe	Inglaterra	COMPLETE		278	13		http://images.acmesports.sports/Under+Armour+Men%27s+Compression+EV+SL+Slide	Under Armour Men's Compression EV SL Slide	44.99000168
DEBIT	5	2	25.92000008	95.98999786	Late delivery	1	9	Cardio Equipment	Caguas	Puerto Rico	XXXXXXXXX	Ruth	8524	Farrell	XXXXXXXXX	Consumer	PR	1453 Lazy Cider Hill	725	3	Footwear	18.24496079	-66.3705368	Europe	Langenhagen	Alemania	8524	8/8/2017 10:13	65109	191	4	0.039999999	162715	99.98999786	0.270000011	1	99.98999786	95.98999786	25.92000008	Western Europe	Baja Sajonia	COMPLETE		191	9		http://images.acmesports.sports/Nike+Men%27s+Free+5.0%2B+Running+Shoe	Nike Men's Free 5.0+ Running Shoe	99.98999786
DEBIT	4	2	-13.57999992	94.98999786	Late delivery	1	9	Cardio Equipment	Caguas	Puerto Rico	XXXXXXXXX	Mary	3784	Sharp	XXXXXXXXX	Consumer	PR	9221 Cotton Butterfly Terrace	725	3	Footwear	18.23220825	-66.37062836	Europe	Birmingham	Reino Unido	3784	8/17/2015 18:35	15673	191	5	0.050000001	39186	99.98999786	-0.140000001	1	99.98999786	94.98999786	-13.57999992	Northern Europe	Inglaterra	COMPLETE		191	9		http://images.acmesports.sports/Nike+Men%27s+Free+5.0%2B+Running+Shoe	Nike Men's Free 5.0+ Running Shoe	99.98999786
DEBIT	4	2	10.03999996	41.84000015	Late delivery	1	13	Electronics	Caguas	Puerto Rico	XXXXXXXXX	Mary	10519	Smith	XXXXXXXXX	Consumer	PR	4110 Quaking Abbey	725	3	Footwear	18.26521111	-66.37055206	Europe	Amsterdam	Países Bajos	10519	9/23/2015 9:57	18183	278	3.150000095	0.07	45455	44.99000168	0.239999995	1	44.99000168	41.84000015	10.03999996	Western Europe	Holanda Septentrional	COMPLETE		278	13		http://images.acmesports.sports/Under+Armour+Men%27s+Compression+EV+SL+Slide	Under Armour Men's Compression EV SL Slide	44.99000168
DEBIT	5	2	10.80000019	89.98999786	Late delivery	1	9	Cardio Equipment	Caguas	Puerto Rico	XXXXXXXXX	David	7132	Guerra	XXXXXXXXX	Consumer	PR	6574 Shady Horse Wood	725	3	Footwear	18.28570366	-66.37050629	Europe	Viena	Austria	7132	10/23/2015 8:31	20234	191	10	0.100000001	50536	99.98999786	0.119999997	1	99.98999786	89.98999786	10.80000019	Western Europe	Viena	COMPLETE		191	9		http://images.acmesports.sports/Nike+Men%27s+Free+5.0%2B+Running+Shoe	Nike Men's Free 5.0+ Running Shoe	99.98999786
DEBIT	5	2	16.71999931	87.98999786	Late delivery	1	9	Cardio Equipment	Caguas	Puerto Rico	XXXXXXXXX	Mary	3709	Padilla	XXXXXXXXX	Consumer	PR	4555 Amber Apple Cape	725	3	Footwear	18.2968502	-66.37062836	Europe	Viena	Austria	3709	7/11/2015 18:49	13139	191	12	0.119999997	32867	99.98999786	0.189999998	1	99.98999786	87.98999786	16.71999931	Western Europe	Viena	COMPLETE		191	9		http://images.acmesports.sports/Nike+Men%27s+Free+5.0%2B+Running+Shoe	Nike Men's Free 5.0+ Running Shoe	99.98999786
TRANSFER	5	4	28.85000038	128.2200012	Shipping canceled	0	13	Electronics	Freeport	EE. UU.	XXXXXXXXX	Patricia	1509	Petersen	XXXXXXXXX	Consumer	NY	3675 Emerald Goose Bank	11520	3	Footwear	40.65486527	-73.58707428	USCA	Houston	Estados Unidos	1509	5/8/2016 17:42	33824	278	6.75	0.050000001	84424	44.99000168	0.230000004	3	134.9700012	128.2200012	28.85000038	US Center	Texas	SUSPECTED_FRAUD	77041	278	13		http://images.acmesports.sports/Under+Armour+Men%27s+Compression+EV+SL+Slide	Under Armour Men's Compression EV SL Slide	44.99000168
TRANSFER	5	4	133.9100037	278.9700012	Shipping canceled	0	9	Cardio Equipment	Fort Washington	EE. UU.	XXXXXXXXX	Julie	1636	Petersen	XXXXXXXXX	Consumer	MD	9375 Harvest Circuit	20744	3	Footwear	38.74266434	-76.9917984	USCA	Gilbert	Estados Unidos	1636	4/2/2016 19:51	31364	191	21	0.07	78398	99.98999786	0.479999989	3	299.9700012	278.9700012	133.9100037	West of USA	Arizona	SUSPECTED_FRAUD	85234	191	9		http://images.acmesports.sports/Nike+Men%27s+Free+5.0%2B+Running+Shoe	Nike Men's Free 5.0+ Running Shoe	99.98999786
TRANSFER	6	4	79.16000366	272.9700012	Shipping canceled	0	9	Cardio Equipment	Bakersfield	EE. UU.	XXXXXXXXX	Lisa	2784	Smith	XXXXXXXXX	Consumer	CA	3993 Thunder Hills Port	93304	3	Footwear	35.36254501	-119.0186996	USCA	San Jose	Estados Unidos	2784	8/14/2016 2:51	40495	191	27	0.090000004	101052	99.98999786	0.289999992	3	299.9700012	272.9700012	79.16000366	West of USA	California	SUSPECTED_FRAUD	95123	191	9		http://images.acmesports.sports/Nike+Men%27s+Free+5.0%2B+Running+Shoe	Nike Men's Free 5.0+ Running Shoe	99.98999786
TRANSFER	5	4	19.11000061	272.9700012	Shipping canceled	0	9	Cardio Equipment	Fort Washington	EE. UU.	XXXXXXXXX	Julie	1636	Petersen	XXXXXXXXX	Consumer	MD	9375 Harvest Circuit	20744	3	Footwear	38.74266434	-76.9917984	USCA	Gilbert	Estados Unidos	1636	4/2/2016 19:51	31364	191	27	0.090000004	78396	99.98999786	0.07	3	299.9700012	272.9700012	19.11000061	West of USA	Arizona	SUSPECTED_FRAUD	85234	191	9		http://images.acmesports.sports/Nike+Men%27s+Free+5.0%2B+Running+Shoe	Nike Men's Free 5.0+ Running Shoe	99.98999786
TRANSFER	2	4	10.77000046	170.9700012	Shipping canceled	0	17	Cleats	Corona	EE. UU.	XXXXXXXXX	Tyler	9174	Smith	XXXXXXXXX	Consumer	NY	9414 Thunder Island Court	11368	4	Apparel	40.74210739	-73.86962128	USCA	Fresno	Estados Unidos	9174	5/18/2016 16:38	34506	365	9	0.050000001	86191	59.99000168	0.059999999	3	179.9700012	170.9700012	10.77000046	West of USA	California	SUSPECTED_FRAUD	93727	365	17		http://images.acmesports.sports/Perfect+Fitness+Perfect+Rip+Deck	Perfect Fitness Perfect Rip Deck	59.99000168
TRANSFER	3	4	-284.5299988	167.3699951	Shipping canceled	0	17	Cleats	Cincinnati	EE. UU.	XXXXXXXXX	Karen	122	Smith	XXXXXXXXX	Consumer	OH	7573 Cozy Goose Road	45238	4	Apparel	39.28849411	-84.3551178	USCA	Peoria	Estados Unidos	122	5/5/2016 13:40	33607	365	12.60000038	0.07	83892	59.99000168	-1.700000048	3	179.9700012	167.3699951	-284.5299988	West of USA	Arizona	SUSPECTED_FRAUD	85345	365	17		http://images.acmesports.sports/Perfect+Fitness+Perfect+Rip+Deck	Perfect Fitness Perfect Rip Deck	59.99000168
TRANSFER	3	4	69.68000031	158.3699951	Shipping canceled	0	17	Cleats	Germantown	EE. UU.	XXXXXXXXX	Shawn	3800	Smith	XXXXXXXXX	Consumer	MD	5985 Silent Leaf Vale	20874	4	Apparel	39.1836586	-77.26545715	USCA	Cincinnati	Estados Unidos	3800	4/21/2016 2:50	32617	365	21.60000038	0.119999997	81596	59.99000168	0.439999998	3	179.9700012	158.3699951	69.68000031	East of USA	Ohio	SUSPECTED_FRAUD	45231	365	17		http://images.acmesports.sports/Perfect+Fitness+Perfect+Rip+Deck	Perfect Fitness Perfect Rip Deck	59.99000168
TRANSFER	2	4	7.480000019	118.7699966	Shipping canceled	0	29	Shop By Sport	Carrollton	EE. UU.	XXXXXXXXX	Mary	10029	Silva	XXXXXXXXX	Consumer	TX	1230 Crystal Lookout	75006	5	Golf	32.96593094	-96.84902191	USCA	Columbus	Estados Unidos	10029	7/1/2016 8:10	37496	627	1.200000048	0.01	93579	39.99000168	0.059999999	3	119.9700012	118.7699966	7.480000019	US Center	Indiana	SUSPECTED_FRAUD	47201	627	29		http://images.acmesports.sports/Under+Armour+Girls%27+Toddler+Spine+Surge+Running+Shoe	Under Armour Girls' Toddler Spine Surge Runni	39.99000168
TRANSFER	3	4	11.02999973	73.5	Shipping canceled	0	26	Girls' Apparel	Germantown	EE. UU.	XXXXXXXXX	Shawn	3800	Smith	XXXXXXXXX	Consumer	MD	5985 Silent Leaf Vale	20874	5	Golf	39.1836586	-77.26545715	USCA	Cincinnati	Estados Unidos	3800	4/21/2016 2:50	32617	567	1.5	0.02	81595	25	0.150000006	3	75	73.5	11.02999973	East of USA	Ohio	SUSPECTED_FRAUD	45231	567	26		http://images.acmesports.sports/adidas+Men%27s+Germany+Black+Crest+Away+Tee	adidas Men's Germany Black Crest Away Tee	25
TRANSFER	6	4	-24.8199997	132	Shipping canceled	0	24	Women's Apparel	Houston	EE. UU.	XXXXXXXXX	Willie	2805	Smith	XXXXXXXXX	Consumer	TX	6350 Lost Hollow	77093	5	Golf	29.83435631	-95.33792877	USCA	Ottawa	Canada	2805	12/17/2016 8:48	49075	502	18	0.119999997	122703	50	-0.189999998	3	150	132	-24.8199997	Canada	Ontario	SUSPECTED_FRAUD		502	24		http://images.acmesports.sports/Nike+Men%27s+Dri-FIT+Victory+Golf+Polo	Nike Men's Dri-FIT Victory Golf Polo	50
TRANSFER	5	4	33	132	Shipping canceled	0	24	Women's Apparel	Freeport	EE. UU.	XXXXXXXXX	Patricia	1509	Petersen	XXXXXXXXX	Consumer	NY	3675 Emerald Goose Bank	11520	5	Golf	40.65486527	-73.58707428	USCA	Houston	Estados Unidos	1509	5/8/2016 17:42	33824	502	18	0.119999997	84425	50	0.25	3	150	132	33	US Center	Texas	SUSPECTED_FRAUD	77041	502	24		http://images.acmesports.sports/Nike+Men%27s+Dri-FIT+Victory+Golf+Polo	Nike Men's Dri-FIT Victory Golf Polo	50
TRANSFER	6	4	36.54000092	130.5	Shipping canceled	0	24	Women's Apparel	Houston	EE. UU.	XXXXXXXXX	Willie	2805	Smith	XXXXXXXXX	Consumer	TX	6350 Lost Hollow	77093	5	Golf	29.83435631	-95.33792877	USCA	Ottawa	Canada	2805	12/17/2016 8:48	49075	502	19.5	0.129999995	122700	50	0.280000001	3	150	130.5	36.54000092	Canada	Ontario	SUSPECTED_FRAUD		502	24		http://images.acmesports.sports/Nike+Men%27s+Dri-FIT+Victory+Golf+Polo	Nike Men's Dri-FIT Victory Golf Polo	50
TRANSFER	4	4	-76.37000275	99.58000183	Shipping canceled	0	29	Shop By Sport	Carlisle	EE. UU.	XXXXXXXXX	Mary	12253	Chan	XXXXXXXXX	Consumer	PA	4898 Red Butterfly Autoroute	17013	5	Golf	40.2372818	-76.96795654	USCA	Kitchener	Canada	12253	8/30/2016 14:02	41623	627	20.38999939	0.170000002	103905	39.99000168	-0.769999981	3	119.9700012	99.58000183	-76.37000275	Canada	Ontario	SUSPECTED_FRAUD		627	29		http://images.acmesports.sports/Under+Armour+Girls%27+Toddler+Spine+Surge+Running+Shoe	Under Armour Girls' Toddler Spine Surge Runni	39.99000168
TRANSFER	2	4	8.760000229	99.58000183	Shipping canceled	0	29	Shop By Sport	Los Angeles	EE. UU.	XXXXXXXXX	Nicole	3528	Brooks	XXXXXXXXX	Consumer	CA	7312 Crystal Willow Villas	90023	5	Golf	34.20339966	-118.6059036	USCA	Philadelphia	Estados Unidos	3528	7/27/2016 6:01	39271	627	20.38999939	0.170000002	98043	39.99000168	0.090000004	3	119.9700012	99.58000183	8.760000229	East of USA	Pensilvania	SUSPECTED_FRAUD	19134	627	29		http://images.acmesports.sports/Under+Armour+Girls%27+Toddler+Spine+Surge+Running+Shoe	Under Armour Girls' Toddler Spine Surge Runni	39.99000168
TRANSFER	4	4	36.36999893	74.22000122	Shipping canceled	0	40	Accessories	Ewa Beach	EE. UU.	XXXXXXXXX	Bruce	11018	Smith	XXXXXXXXX	Consumer	HI	9595 Blue Promenade	96706	6	Outdoors	21.31185532	-158.0046844	USCA	Des Plaines	Estados Unidos	11018	7/17/2016 10:14	38598	893	0.75	0.01	96337	24.98999977	0.49000001	3	74.97000122	74.22000122	36.36999893	US Center	Illinois	SUSPECTED_FRAUD	60016	893	40		http://images.acmesports.sports/Team+Golf+Pittsburgh+Steelers+Putter+Grip	Team Golf Pittsburgh Steelers Putter Grip	24.98999977
TRANSFER	6	4	18.12999916	40.29000092	Shipping canceled	0	41	Trade-In	Lakewood	EE. UU.	XXXXXXXXX	Mary	3222	Williams	XXXXXXXXX	Consumer	NJ	1790 Noble Brook Run	8701	6	Outdoors	40.09635925	-74.21524048	USCA	Elmhurst	Estados Unidos	3222	7/6/2016 10:26	37845	924	7.679999828	0.159999996	94445	15.98999977	0.449999988	3	47.97000122	40.29000092	18.12999916	US Center	Illinois	SUSPECTED_FRAUD	60126	924	41		http://images.acmesports.sports/Glove+It+Urban+Brick+Golf+Towel	Glove It Urban Brick Golf Towel	15.98999977
TRANSFER	2	4	-12.98999977	227.9600067	Shipping canceled	0	17	Cleats	Rome	EE. UU.	XXXXXXXXX	Melissa	6246	Ramirez	XXXXXXXXX	Consumer	NY	2459 Round Spring Towers	13440	4	Apparel	43.21662521	-75.45603943	Africa	Antananarivo	Madagascar	6246	9/9/2016 22:05	42331	365	12	0.050000001	105703	59.99000168	-0.059999999	4	239.9600067	227.9600067	-12.98999977	East Africa	Analamanga	CANCELED		365	17		http://images.acmesports.sports/Perfect+Fitness+Perfect+Rip+Deck	Perfect Fitness Perfect Rip Deck	59.99000168
TRANSFER	6	4	74.04000092	203.9700012	Shipping canceled	0	17	Cleats	Vista	EE. UU.	XXXXXXXXX	Gregory	8741	Smith	XXXXXXXXX	Consumer	CA	690 Colonial Pine Passage	92083	4	Apparel	33.21121979	-117.2510605	Africa	Algiers	Argelia	8741	8/26/2016 12:38	41345	365	35.99000168	0.150000006	103211	59.99000168	0.360000014	4	239.9600067	203.9700012	74.04000092	North Africa	Alger	CANCELED		365	17		http://images.acmesports.sports/Perfect+Fitness+Perfect+Rip+Deck	Perfect Fitness Perfect Rip Deck	59.99000168
TRANSFER	4	4	90	200	Shipping canceled	0	24	Women's Apparel	Fort Worth	EE. UU.	XXXXXXXXX	Elizabeth	8050	Smith	XXXXXXXXX	Consumer	TX	739 Jagged Goose Street	76106	5	Golf	32.8013916	-97.3302536	Africa	Monrovia	Liberia	8050	1/16/2017 22:04	51168	502	0	0	127882	50	0.449999988	4	200	200	90	West Africa	Montserrado	CANCELED		502	24		http://images.acmesports.sports/Nike+Men%27s+Dri-FIT+Victory+Golf+Polo	Nike Men's Dri-FIT Victory Golf Polo	50
TRANSFER	4	4	-2.190000057	156.7599945	Shipping canceled	0	29	Shop By Sport	Fort Worth	EE. UU.	XXXXXXXXX	Elizabeth	8050	Smith	XXXXXXXXX	Consumer	TX	739 Jagged Goose Street	76106	5	Golf	32.8013916	-97.3302536	Africa	Monrovia	Liberia	8050	1/16/2017 22:04	51168	627	3.200000048	0.02	127881	39.99000168	-0.01	4	159.9600067	156.7599945	-2.190000057	West Africa	Montserrado	CANCELED		627	29		http://images.acmesports.sports/Under+Armour+Girls%27+Toddler+Spine+Surge+Running+Shoe	Under Armour Girls' Toddler Spine Surge Runni	39.99000168
TRANSFER	5	4	85.05000305	189	Shipping canceled	0	24	Women's Apparel	Fond Du Lac	EE. UU.	XXXXXXXXX	Mary	5474	Sanchez	XXXXXXXXX	Consumer	WI	29 Gentle Spring Mews	54935	5	Golf	43.78569031	-88.47438049	Africa	Jartum	Sudán	5474	9/28/2016 10:19	43599	502	11	0.059999999	108885	50	0.449999988	4	200	189	85.05000305	North Africa	Jartum	CANCELED		502	24		http://images.acmesports.sports/Nike+Men%27s+Dri-FIT+Victory+Golf+Polo	Nike Men's Dri-FIT Victory Golf Polo	50
TRANSFER	2	4	3.039999962	79.97000122	Shipping canceled	0	40	Accessories	Philadelphia	EE. UU.	XXXXXXXXX	Mary	474	Patton	XXXXXXXXX	Consumer	PA	5532 Tawny Pines	19139	6	Outdoors	39.79661942	-75.47006989	Africa	Gagnoa	Costa de Marfil	474	9/3/2016 15:26	41901	905	19.98999977	0.200000003	104591	24.98999977	0.039999999	4	99.95999908	79.97000122	3.039999962	West Africa	Fromager	CANCELED		905	40		http://images.acmesports.sports/Team+Golf+Texas+Longhorns+Putter+Grip	Team Golf Texas Longhorns Putter Grip	24.98999977
TRANSFER	2	4	-266.7900085	363.9599915	Advance shipping	0	9	Cardio Equipment	Ontario	EE. UU.	XXXXXXXXX	Mary	12255	Davis	XXXXXXXXX	Consumer	CA	4502 Hazy Run	91764	3	Footwear	34.07656479	-117.61409	Africa	Livingstone	Zambia	12255	9/16/2016 1:13	42751	191	36	0.090000004	106706	99.98999786	-0.730000019	4	399.9599915	363.9599915	-266.7900085	East Africa	Meridional	PENDING		191	9		http://images.acmesports.sports/Nike+Men%27s+Free+5.0%2B+Running+Shoe	Nike Men's Free 5.0+ Running Shoe	99.98999786
TRANSFER	4	4	64.79000092	239.9600067	Shipping on time	0	17	Cleats	Oviedo	EE. UU.	XXXXXXXXX	Mark	10288	Smith	XXXXXXXXX	Consumer	FL	6026 Stony Elk Hill	32765	4	Apparel	28.62217712	-81.20755768	Africa	Fes	Marruecos	10288	10/20/2016 3:59	45088	365	0	0	112591	59.99000168	0.270000011	4	239.9600067	239.9600067	64.79000092	North Africa	Fez-Bulmán	PENDING		365	17		http://images.acmesports.sports/Perfect+Fitness+Perfect+Rip+Deck	Perfect Fitness Perfect Rip Deck	59.99000168
TRANSFER	5	4	83.62000275	230.3600006	Late delivery	1	17	Cleats	Buffalo	EE. UU.	XXXXXXXXX	Mary	4717	Sanders	XXXXXXXXX	Consumer	NY	4903 Lazy Parkway	14221	4	Apparel	42.9666214	-78.74194336	Africa	Cairo	Egipto	4717	1/7/2017 0:11	50489	365	9.600000381	0.039999999	126156	59.99000168	0.360000014	4	239.9600067	230.3600006	83.62000275	North Africa	El Cairo	PENDING		365	17		http://images.acmesports.sports/Perfect+Fitness+Perfect+Rip+Deck	Perfect Fitness Perfect Rip Deck	59.99000168
TRANSFER	5	4	74.08999634	227.9600067	Late delivery	1	17	Cleats	Honolulu	EE. UU.	XXXXXXXXX	Paul	4799	Jensen	XXXXXXXXX	Consumer	HI	3902 Foggy Swale	96822	4	Apparel	21.30562019	-157.8386993	Africa	Dakar	Senegal	4799	10/10/2016 6:06	44409	365	12	0.050000001	110862	59.99000168	0.330000013	4	239.9600067	227.9600067	74.08999634	West Africa	Dakar	PENDING		365	17		http://images.acmesports.sports/Perfect+Fitness+Perfect+Rip+Deck	Perfect Fitness Perfect Rip Deck	59.99000168
TRANSFER	2	4	92.97000122	226.7599945	Advance shipping	0	17	Cleats	Oceanside	EE. UU.	XXXXXXXXX	Walter	4533	Chavez	XXXXXXXXX	Consumer	CA	990 Dewy Crest	92056	4	Apparel	33.18587494	-117.3658524	Africa	Hurghada	Egipto	4533	9/6/2016 13:30	42101	365	13.19999981	0.059999999	105115	59.99000168	0.409999996	4	239.9600067	226.7599945	92.97000122	North Africa	Al Bahr al Ahmar	PENDING		365	17		http://images.acmesports.sports/Perfect+Fitness+Perfect+Rip+Deck	Perfect Fitness Perfect Rip Deck	59.99000168
TRANSFER	5	4	70.55999756	208.7700043	Late delivery	1	17	Cleats	North Tonawanda	EE. UU.	XXXXXXXXX	Joyce	12383	Phillips	XXXXXXXXX	Consumer	NY	9899 Hazy Falls	14120	4	Apparel	43.02910233	-78.87342072	Africa	Kenitra	Marruecos	12383	1/6/2017 1:25	50424	365	31.19000053	0.129999995	125992	59.99000168	0.340000004	4	239.9600067	208.7700043	70.55999756	North Africa	Garb-Chrarda-Beni Hsen	PENDING		365	17		http://images.acmesports.sports/Perfect+Fitness+Perfect+Rip+Deck	Perfect Fitness Perfect Rip Deck	59.99000168
TRANSFER	6	4	96	200	Late delivery	1	24	Women's Apparel	Clovis	EE. UU.	XXXXXXXXX	Daniel	3518	Smith	XXXXXXXXX	Consumer	CA	7449 Merry Chase	93611	5	Golf	36.82690048	-119.6776962	Africa	Abidjan	Costa de Marfil	3518	12/28/2016 7:33	49825	502	0	0	124562	50	0.479999989	4	200	200	96	West Africa	Lagunes	PENDING		502	24		http://images.acmesports.sports/Nike+Men%27s+Dri-FIT+Victory+Golf+Polo	Nike Men's Dri-FIT Victory Golf Polo	50
TRANSFER	5	4	-145.1300049	198	Late delivery	1	24	Women's Apparel	Jamaica	EE. UU.	XXXXXXXXX	Mary	4674	Lynn	XXXXXXXXX	Consumer	NY	7694 Velvet Turnabout	11434	5	Golf	40.70170975	-73.80841827	Africa	Hurghada	Egipto	4674	8/25/2016 18:46	41294	502	2	0.01	103083	50	-0.730000019	4	200	198	-145.1300049	North Africa	Al Bahr al Ahmar	PENDING		502	24		http://images.acmesports.sports/Nike+Men%27s+Dri-FIT+Victory+Golf+Polo	Nike Men's Dri-FIT Victory Golf Polo	50
TRANSFER	4	4	45	155.1600037	Shipping on time	0	29	Shop By Sport	Granite City	EE. UU.	XXXXXXXXX	Pamela	8519	Michael	XXXXXXXXX	Consumer	IL	1585 Stony Rabbit Hollow	62040	5	Golf	38.69002152	-90.14477539	Africa	Niamey	Níger	8519	9/5/2016 10:10	42023	627	4.800000191	0.029999999	104898	39.99000168	0.289999992	4	159.9600067	155.1600037	45	West Africa	Niamey	PENDING		627	29		http://images.acmesports.sports/Under+Armour+Girls%27+Toddler+Spine+Surge+Running+Shoe	Under Armour Girls' Toddler Spine Surge Runni	39.99000168
TRANSFER	5	4	51.09000015	151.1600037	Late delivery	1	29	Shop By Sport	Medford	EE. UU.	XXXXXXXXX	Betty	5302	Smith	XXXXXXXXX	Consumer	MA	2289 Cozy Promenade	2155	5	Golf	42.41968918	-71.10621643	Africa	Sale	Marruecos	5302	11/28/2016 9:00	47774	627	8.800000191	0.059999999	119464	39.99000168	0.340000004	4	159.9600067	151.1600037	51.09000015	North Africa	Rabat-Salé-Zemur-Zaer	PENDING		627	29		http://images.acmesports.sports/Under+Armour+Girls%27+Toddler+Spine+Surge+Running+Shoe	Under Armour Girls' Toddler Spine Surge Runni	39.99000168
TRANSFER	3	4	31.25	111.5999985	Advance shipping	0	26	Girls' Apparel	Pomona	EE. UU.	XXXXXXXXX	Mary	3594	Smith	XXXXXXXXX	Consumer	CA	830 Clear Sky Vale	91766	5	Golf	34.04991913	-117.7161026	Africa	Pretoria	SudAfrica	3594	9/2/2016 13:30	41827	564	8.399999619	0.07	104416	30	0.280000001	4	120	111.5999985	31.25	Southern Africa	Gauteng	PENDING		564	26		http://images.acmesports.sports/Nike+Men%27s+Deutschland+Weltmeister+Winners+Black+T-Shirt	Nike Men's Deutschland Weltmeister Winners Bl	30
TRANSFER	4	4	-459	170	Shipping on time	0	24	Women's Apparel	Tempe	EE. UU.	XXXXXXXXX	Christian	9890	Luna	XXXXXXXXX	Consumer	AZ	2833 Clear Valley	85281	5	Golf	33.41519928	-111.9199905	Africa	Marrakech	Marruecos	9890	11/19/2016 21:27	47193	502	30	0.150000006	117955	50	-2.700000048	4	200	170	-459	North Africa	Marrakech-Tensift-Al Hauz	PENDING		502	24		http://images.acmesports.sports/Nike+Men%27s+Dri-FIT+Victory+Golf+Polo	Nike Men's Dri-FIT Victory Golf Polo	50
TRANSFER	2	4	-248	160	Advance shipping	0	24	Women's Apparel	Santa Ana	EE. UU.	XXXXXXXXX	Mary	1410	Smith	XXXXXXXXX	Consumer	CA	4682 Cozy Freeway	92703	5	Golf	33.74279404	-117.8847504	Africa	Bur Sudan	Sudán	1410	9/14/2016 5:26	42626	502	40	0.200000003	106390	50	-1.549999952	4	200	160	-248	North Africa	Mar Rojo	PENDING		502	24		http://images.acmesports.sports/Nike+Men%27s+Dri-FIT+Victory+Golf+Polo	Nike Men's Dri-FIT Victory Golf Polo	50
TRANSFER	5	4	13.19999981	150	Late delivery	1	24	Women's Apparel	York	EE. UU.	XXXXXXXXX	Mary	7521	Ortega	XXXXXXXXX	Consumer	PA	4196 Noble Beacon Mews	17402	5	Golf	39.9602356	-76.67675781	Africa	Lagos	Nigeria	7521	11/5/2016 9:13	46199	502	50	0.25	115493	50	0.090000004	4	200	150	13.19999981	West Africa	Lagos	PENDING		502	24		http://images.acmesports.sports/Nike+Men%27s+Dri-FIT+Victory+Golf+Polo	Nike Men's Dri-FIT Victory Golf Polo	50
TRANSFER	4	4	46.29000092	94.45999908	Shipping on time	0	40	Accessories	Aurora	EE. UU.	XXXXXXXXX	Mary	2106	Grimes	XXXXXXXXX	Consumer	CO	231 Bright Alley	80010	6	Outdoors	39.74543381	-104.8753815	Africa	Lagos	Nigeria	2106	12/8/2016 12:08	48468	885	5.5	0.059999999	121217	24.98999977	0.49000001	4	99.95999908	94.45999908	46.29000092	West Africa	Lagos	PENDING		885	40		http://images.acmesports.sports/Team+Golf+St.+Louis+Cardinals+Putter+Grip	Team Golf St. Louis Cardinals Putter Grip	24.98999977
TRANSFER	5	4	182.1399994	395.9599915	Late delivery	1	9	Cardio Equipment	Simi Valley	EE. UU.	XXXXXXXXX	Mary	8144	Summers	XXXXXXXXX	Consumer	CA	3926 Stony Gardens	93065	3	Footwear	34.27391052	-118.7662125	Africa	Quelimane	Mozambique	8144	1/14/2017 14:22	51009	191	4	0.01	127490	99.98999786	0.460000008	4	399.9599915	395.9599915	182.1399994	East Africa	Zambezia	PROCESSING		191	9		http://images.acmesports.sports/Nike+Men%27s+Free+5.0%2B+Running+Shoe	Nike Men's Free 5.0+ Running Shoe	99.98999786
TRANSFER	5	4	-261.4400024	391.9599915	Late delivery	1	9	Cardio Equipment	Silver Spring	EE. UU.	XXXXXXXXX	Tiffany	5643	Caldwell	XXXXXXXXX	Consumer	MD	3632 Fallen Pioneer Isle	20904	3	Footwear	39.04636002	-76.98272705	Africa	Port Elizabeth	SudAfrica	5643	11/5/2016 19:43	46229	191	8	0.02	115564	99.98999786	-0.670000017	4	399.9599915	391.9599915	-261.4400024	Southern Africa	Cabo Oriental	PROCESSING		191	9		http://images.acmesports.sports/Nike+Men%27s+Free+5.0%2B+Running+Shoe	Nike Men's Free 5.0+ Running Shoe	99.98999786
TRANSFER	3	4	178.5800018	379.9599915	Advance shipping	0	9	Cardio Equipment	Saint Paul	EE. UU.	XXXXXXXXX	Paul	2041	Garcia	XXXXXXXXX	Consumer	MN	1070 Dusty Beacon Maze	55124	3	Footwear	44.72552109	-93.20613098	Africa	Shinyanga	Tanzania	2041	9/17/2016 23:07	42882	191	20	0.050000001	107084	99.98999786	0.469999999	4	399.9599915	379.9599915	178.5800018	East Africa	Shinyanga	PROCESSING		191	9		http://images.acmesports.sports/Nike+Men%27s+Free+5.0%2B+Running+Shoe	Nike Men's Free 5.0+ Running Shoe	99.98999786
TRANSFER	3	4	167.4199982	363.9599915	Advance shipping	0	9	Cardio Equipment	San Antonio	EE. UU.	XXXXXXXXX	Stephen	7537	Lee	XXXXXXXXX	Consumer	TX	469 Crystal Anchor Mountain	78201	3	Footwear	29.45598984	-98.52809143	Africa	Kismaayo	Somalia	7537	11/14/2016 13:14	46827	191	36	0.090000004	117074	99.98999786	0.460000008	4	399.9599915	363.9599915	167.4199982	East Africa	Jubbada Hoose	PROCESSING		191	9		http://images.acmesports.sports/Nike+Men%27s+Free+5.0%2B+Running+Shoe	Nike Men's Free 5.0+ Running Shoe	99.98999786
TRANSFER	5	4	-76.66999817	359.9599915	Late delivery	1	9	Cardio Equipment	Philadelphia	EE. UU.	XXXXXXXXX	George	3056	Middleton	XXXXXXXXX	Consumer	PA	3601 Cozy Creek Trail	19143	3	Footwear	39.95672989	-75.19525909	Africa	Butare	Ruanda	3056	12/11/2016 15:49	48684	191	40	0.100000001	121737	99.98999786	-0.209999993	4	399.9599915	359.9599915	-76.66999817	East Africa	Meridional	PROCESSING		191	9		http://images.acmesports.sports/Nike+Men%27s+Free+5.0%2B+Running+Shoe	Nike Men's Free 5.0+ Running Shoe	99.98999786
TRANSFER	5	4	165.4199982	351.9599915	Late delivery	1	9	Cardio Equipment	Philadelphia	EE. UU.	XXXXXXXXX	George	3056	Middleton	XXXXXXXXX	Consumer	PA	3601 Cozy Creek Trail	19143	3	Footwear	39.95672989	-75.19525909	Africa	Butare	Ruanda	3056	12/11/2016 15:49	48684	191	48	0.119999997	121735	99.98999786	0.469999999	4	399.9599915	351.9599915	165.4199982	East Africa	Meridional	PROCESSING		191	9		http://images.acmesports.sports/Nike+Men%27s+Free+5.0%2B+Running+Shoe	Nike Men's Free 5.0+ Running Shoe	99.98999786
TRANSFER	2	4	-82.01000214	351.9599915	Advance shipping	0	9	Cardio Equipment	Philadelphia	EE. UU.	XXXXXXXXX	Samuel	7967	Jones	XXXXXXXXX	Consumer	PA	7007 Quiet Via	19149	3	Footwear	40.03775024	-75.06806183	Africa	Cairo	Egipto	7967	11/8/2016 13:14	46416	191	48	0.119999997	116042	99.98999786	-0.230000004	4	399.9599915	351.9599915	-82.01000214	North Africa	El Cairo	PROCESSING		191	9		http://images.acmesports.sports/Nike+Men%27s+Free+5.0%2B+Running+Shoe	Nike Men's Free 5.0+ Running Shoe	99.98999786
TRANSFER	4	4	91.79000092	339.9700012	Shipping on time	0	9	Cardio Equipment	Bronx	EE. UU.	XXXXXXXXX	Larry	1758	King	XXXXXXXXX	Consumer	NY	2515 Burning Boulevard	10466	3	Footwear	40.86353684	-73.87049866	Africa	Newcastle	SudAfrica	1758	11/22/2016 2:00	47343	191	59.99000168	0.150000006	118360	99.98999786	0.270000011	4	399.9599915	339.9700012	91.79000092	Southern Africa	KwaZulu-Natal	PROCESSING		191	9		http://images.acmesports.sports/Nike+Men%27s+Free+5.0%2B+Running+Shoe	Nike Men's Free 5.0+ Running Shoe	99.98999786
DEBIT	2	4	40.56000137	124.7900009	Advance shipping	0	18	Men's Footwear	Greenville	EE. UU.	XXXXXXXXX	Peter	7884	Smith	XXXXXXXXX	Corporate	NC	2127 Cozy Deer Bank	27858	4	Apparel	35.60034943	-77.33486939	Pacific Asia	Estambul	Turquía	7884	8/31/2016 12:06	41686	403	5.199999809	0.039999999	104060	129.9900055	0.330000013	1	129.9900055	124.7900009	40.56000137	West Asia	Estambul	COMPLETE		403	18		http://images.acmesports.sports/Nike+Men%27s+CJ+Elite+2+TD+Football+Cleat	Nike Men's CJ Elite 2 TD Football Cleat	129.9900055
DEBIT	2	4	41.18000031	124.7900009	Advance shipping	0	18	Men's Footwear	Morristown	EE. UU.	XXXXXXXXX	Diana	289	Richards	XXXXXXXXX	Corporate	NJ	3593 Easy Embers Field	7960	4	Apparel	40.80119324	-74.48561096	Pacific Asia	Jerusalén	Israel	289	9/3/2016 13:41	41896	403	5.199999809	0.039999999	104577	129.9900055	0.330000013	1	129.9900055	124.7900009	41.18000031	West Asia	Jerusalén	COMPLETE		403	18		http://images.acmesports.sports/Nike+Men%27s+CJ+Elite+2+TD+Football+Cleat	Nike Men's CJ Elite 2 TD Football Cleat	129.9900055
DEBIT	4	4	27.36000061	56.99000168	Shipping on time	0	17	Cleats	San Diego	EE. UU.	XXXXXXXXX	Mary	10081	Castillo	XXXXXXXXX	Corporate	CA	9900 Hidden Rise Downs	92115	4	Apparel	32.77627945	-117.1342163	Pacific Asia	Gold Coast	Australia	10081	2/16/2016 4:09	28168	365	3	0.050000001	70443	59.99000168	0.479999989	1	59.99000168	56.99000168	27.36000061	Oceania	Queensland	COMPLETE		365	17		http://images.acmesports.sports/Perfect+Fitness+Perfect+Rip+Deck	Perfect Fitness Perfect Rip Deck	59.99000168
DEBIT	3	4	26.05999947	123.4899979	Advance shipping	0	18	Men's Footwear	Oxnard	EE. UU.	XXXXXXXXX	Mary	1169	Smith	XXXXXXXXX	Corporate	CA	1055 Crystal Woods	93030	4	Apparel	34.19039154	-119.177803	Pacific Asia	Newcastle	Australia	1169	12/31/2015 19:27	24992	403	6.5	0.050000001	62621	129.9900055	0.209999993	1	129.9900055	123.4899979	26.05999947	Oceania	Nueva Gales del Sur	COMPLETE		403	18		http://images.acmesports.sports/Nike+Men%27s+CJ+Elite+2+TD+Football+Cleat	Nike Men's CJ Elite 2 TD Football Cleat	129.9900055
DEBIT	2	4	32.47999954	123.4899979	Advance shipping	0	18	Men's Footwear	Miami	EE. UU.	XXXXXXXXX	Mary	1182	Smith	XXXXXXXXX	Corporate	FL	5365 Tawny Apple Limits	33147	4	Apparel	25.82507515	-80.19588471	Pacific Asia	Porirua	Nueva Zelanda	1182	3/26/2016 8:07	30851	403	6.5	0.050000001	77102	129.9900055	0.25999999	1	129.9900055	123.4899979	32.47999954	Oceania	Wellington	COMPLETE		403	18		http://images.acmesports.sports/Nike+Men%27s+CJ+Elite+2+TD+Football+Cleat	Nike Men's CJ Elite 2 TD Football Cleat	129.9900055
DEBIT	5	4	35.81000137	123.4899979	Late delivery	1	18	Men's Footwear	Albuquerque	EE. UU.	XXXXXXXXX	Mary	717	Camacho	XXXXXXXXX	Corporate	NM	4845 Thunder Embers Hollow	87111	4	Apparel	35.13143921	-106.5452042	Pacific Asia	Mildura	Australia	717	1/2/2016 0:11	25074	403	6.5	0.050000001	62834	129.9900055	0.289999992	1	129.9900055	123.4899979	35.81000137	Oceania	Victoria	COMPLETE		403	18		http://images.acmesports.sports/Nike+Men%27s+CJ+Elite+2+TD+Football+Cleat	Nike Men's CJ Elite 2 TD Football Cleat	129.9900055
DEBIT	6	4	102.5100021	205.0299988	Late delivery	1	76	Women's Clothing	Amarillo	EE. UU.	XXXXXXXXX	Ainsley	20423	Leach	XXXXXXXXX	Corporate	TX	5154 Honey Bend	79109	4	Apparel	35.18754196	-101.8676224	Pacific Asia	Brisbane	Australia	20423	1/27/2018 2:38	76870	1363	10.78999996	0.050000001	180185	215.8200073	0.5	1	215.8200073	205.0299988	102.5100021	Oceania	Queensland	COMPLETE		1363	76		http://images.acmesports.sports/Summer+dresses	Summer dresses	215.8200073
DEBIT	4	4	15.43999958	123.4899979	Shipping on time	0	18	Men's Footwear	Lutz	EE. UU.	XXXXXXXXX	Theresa	5801	Pearson	XXXXXXXXX	Corporate	FL	6715 Gentle Horse Row	33549	4	Apparel	28.08681297	-82.43898773	Pacific Asia	Daca	Bangladés	5801	1/3/2016 7:22	25163	403	6.5	0.050000001	63064	129.9900055	0.129999995	1	129.9900055	123.4899979	15.43999958	South Asia	Daca	COMPLETE		403	18		http://images.acmesports.sports/Nike+Men%27s+CJ+Elite+2+TD+Football+Cleat	Nike Men's CJ Elite 2 TD Football Cleat	129.9900055
DEBIT	2	4	4.570000172	123.4899979	Advance shipping	0	18	Men's Footwear	Bend	EE. UU.	XXXXXXXXX	Cynthia	702	Smith	XXXXXXXXX	Corporate	OR	6412 Crystal View Townline	97701	4	Apparel	44.07210541	-12.13232708	Pacific Asia	Kanpur	India	702	2/14/2016 5:54	28036	403	6.5	0.050000001	70143	129.9900055	0.039999999	1	129.9900055	123.4899979	4.570000172	South Asia	Uttar Pradesh	COMPLETE		403	18		http://images.acmesports.sports/Nike+Men%27s+CJ+Elite+2+TD+Football+Cleat	Nike Men's CJ Elite 2 TD Football Cleat	129.9900055
DEBIT	5	4	61.75	123.4899979	Late delivery	1	18	Men's Footwear	East Brunswick	EE. UU.	XXXXXXXXX	Mary	6951	Williams	XXXXXXXXX	Corporate	NJ	263 Harvest Wood	8816	4	Apparel	40.41255188	-74.41832733	Pacific Asia	Bangkok	Tailandia	6951	11/28/2015 1:06	22679	403	6.5	0.050000001	56759	129.9900055	0.5	1	129.9900055	123.4899979	61.75	Southeast Asia	Bangkok	COMPLETE		403	18		http://images.acmesports.sports/Nike+Men%27s+CJ+Elite+2+TD+Football+Cleat	Nike Men's CJ Elite 2 TD Football Cleat	129.9900055
DEBIT	6	4	38.65000153	123.4899979	Late delivery	1	18	Men's Footwear	Lancaster	EE. UU.	XXXXXXXXX	Sean	6780	Chung	XXXXXXXXX	Corporate	SC	7111 Cotton Blossom Estates	29720	4	Apparel	34.85777283	-80.84423828	Pacific Asia	Bangkok	Tailandia	6780	12/11/2015 15:17	23610	403	6.5	0.050000001	59059	129.9900055	0.310000002	1	129.9900055	123.4899979	38.65000153	Southeast Asia	Bangkok	COMPLETE		403	18		http://images.acmesports.sports/Nike+Men%27s+CJ+Elite+2+TD+Football+Cleat	Nike Men's CJ Elite 2 TD Football Cleat	129.9900055
DEBIT	4	4	14.25	56.99000168	Shipping on time	0	17	Cleats	Ontario	EE. UU.	XXXXXXXXX	Jonathan	6422	Richmond	XXXXXXXXX	Corporate	CA	3005 Bright Maze	91762	4	Apparel	34.06832504	-117.6557541	Pacific Asia	Bagdad	Irak	6422	9/17/2016 4:12	42828	365	3	0.050000001	106946	59.99000168	0.25	1	59.99000168	56.99000168	14.25	West Asia	Bagdad	COMPLETE		365	17		http://images.acmesports.sports/Perfect+Fitness+Perfect+Rip+Deck	Perfect Fitness Perfect Rip Deck	59.99000168
DEBIT	2	4	-6.170000076	123.4899979	Advance shipping	0	18	Men's Footwear	Morristown	EE. UU.	XXXXXXXXX	Diana	289	Richards	XXXXXXXXX	Corporate	NJ	3593 Easy Embers Field	7960	4	Apparel	40.80119324	-74.48561096	Pacific Asia	Jerusalén	Israel	289	9/3/2016 13:41	41896	403	6.5	0.050000001	104576	129.9900055	-0.050000001	1	129.9900055	123.4899979	-6.170000076	West Asia	Jerusalén	COMPLETE		403	18		http://images.acmesports.sports/Nike+Men%27s+CJ+Elite+2+TD+Football+Cleat	Nike Men's CJ Elite 2 TD Football Cleat	129.9900055
DEBIT	4	4	20.12999916	123.4899979	Shipping on time	0	18	Men's Footwear	Houston	EE. UU.	XXXXXXXXX	Christopher	5384	Smith	XXXXXXXXX	Corporate	TX	5657 Lost Expressway	77015	4	Apparel	29.7805748	-95.17199707	Pacific Asia	Adana	Turquía	5384	12/12/2016 1:59	48713	403	6.5	0.050000001	121833	129.9900055	0.159999996	1	129.9900055	123.4899979	20.12999916	West Asia	Adana	COMPLETE		403	18		http://images.acmesports.sports/Nike+Men%27s+CJ+Elite+2+TD+Football+Cleat	Nike Men's CJ Elite 2 TD Football Cleat	129.9900055
DEBIT	4	4	54.34000015	123.4899979	Shipping on time	0	18	Men's Footwear	Hampton	EE. UU.	XXXXXXXXX	Donald	2985	Price	XXXXXXXXX	Corporate	VA	183 Velvet Grove Towers	23666	4	Apparel	37.05174255	-76.40163422	Pacific Asia	Riyadh	Arabia Saudí	2985	10/28/2016 15:11	45668	403	6.5	0.050000001	114148	129.9900055	0.439999998	1	129.9900055	123.4899979	54.34000015	West Asia	Riad	COMPLETE		403	18		http://images.acmesports.sports/Nike+Men%27s+CJ+Elite+2+TD+Football+Cleat	Nike Men's CJ Elite 2 TD Football Cleat	129.9900055
DEBIT	2	4	43.61000061	436.1000061	Advance shipping	0	66	Crafts	New York	EE. UU.	XXXXXXXXX	Rana	18349	Moreno	XXXXXXXXX	Corporate	NY	2275 Rustic Impasse	10016	4	Apparel	40.74559021	-73.97927856	Pacific Asia	Shenzhen	China	18349	12/27/2017 20:01	74796	1353	25.37999916	0.059999999	178111	461.480011	0.100000001	1	461.480011	436.1000061	43.61000061	Eastern Asia	Guangdong	COMPLETE		1353	66		http://images.acmesports.sports/Porcelain+crafts	Porcelain crafts	461.480011
DEBIT	4	4	42.99000168	122.8399963	Shipping on time	0	18	Men's Footwear	Porterville	EE. UU.	XXXXXXXXX	Mary	11286	Garcia	XXXXXXXXX	Corporate	CA	8279 Bright Fox Highway	93257	4	Apparel	35.93829727	-118.9438477	Pacific Asia	Tianjin	China	11286	2/12/2016 12:34	27918	403	7.150000095	0.059999999	69867	129.9900055	0.349999994	1	129.9900055	122.8399963	42.99000168	Eastern Asia	Tianjin	COMPLETE		403	18		http://images.acmesports.sports/Nike+Men%27s+CJ+Elite+2+TD+Football+Cleat	Nike Men's CJ Elite 2 TD Football Cleat	129.9900055
DEBIT	3	4	19.84000015	56.68999863	Advance shipping	0	17	Cleats	Portland	EE. UU.	XXXXXXXXX	William	489	Smith	XXXXXXXXX	Corporate	OR	2792 Middle Mount	97223	4	Apparel	45.59825897	-12.27242851	Pacific Asia	Perth	Australia	489	3/15/2016 7:58	30097	365	3.299999952	0.059999999	75233	59.99000168	0.349999994	1	59.99000168	56.68999863	19.84000015	Oceania	Australia Occidental	COMPLETE		365	17		http://images.acmesports.sports/Perfect+Fitness+Perfect+Rip+Deck	Perfect Fitness Perfect Rip Deck	59.99000168
DEBIT	2	4	54.04999924	122.8399963	Advance shipping	0	18	Men's Footwear	Strongsville	EE. UU.	XXXXXXXXX	Rachel	4510	Cochran	XXXXXXXXX	Corporate	OH	6414 Jagged Sky Gardens	44136	4	Apparel	41.3469696	-81.82631683	Pacific Asia	Dunedin	Nueva Zelanda	4510	3/28/2016 0:25	30966	403	7.150000095	0.059999999	77398	129.9900055	0.439999998	1	129.9900055	122.8399963	54.04999924	Oceania	Otago	COMPLETE		403	18		http://images.acmesports.sports/Nike+Men%27s+CJ+Elite+2+TD+Football+Cleat	Nike Men's CJ Elite 2 TD Football Cleat	129.9900055
DEBIT	4	4	-184.2599945	122.8399963	Shipping on time	0	18	Men's Footwear	El Paso	EE. UU.	XXXXXXXXX	Dorothy	9626	Frye	XXXXXXXXX	Corporate	TX	4849 Clear Blossom Turnabout	79927	4	Apparel	31.65174103	-106.2676239	Pacific Asia	Melbourne	Australia	9626	3/14/2016 20:03	30063	403	7.150000095	0.059999999	75154	129.9900055	-1.5	1	129.9900055	122.8399963	-184.2599945	Oceania	Victoria	COMPLETE		403	18		http://images.acmesports.sports/Nike+Men%27s+CJ+Elite+2+TD+Football+Cleat	Nike Men's CJ Elite 2 TD Football Cleat	129.9900055
DEBIT	5	4	39.91999817	122.8399963	Late delivery	1	18	Men's Footwear	Del Rio	EE. UU.	XXXXXXXXX	Robert	9494	Gilmore	XXXXXXXXX	Corporate	TX	8248 Clear Glade	78840	4	Apparel	29.77310181	-100.6121979	Pacific Asia	Ulhasnagar	India	9494	11/18/2015 9:53	22019	403	7.150000095	0.059999999	55063	129.9900055	0.330000013	1	129.9900055	122.8399963	39.91999817	South Asia	Maharashtra	COMPLETE		403	18		http://images.acmesports.sports/Nike+Men%27s+CJ+Elite+2+TD+Football+Cleat	Nike Men's CJ Elite 2 TD Football Cleat	129.9900055
DEBIT	6	4	41.52000046	122.8399963	Late delivery	1	18	Men's Footwear	Buffalo	EE. UU.	XXXXXXXXX	Mary	1718	Smith	XXXXXXXXX	Corporate	NY	4606 Umber Range	14221	4	Apparel	42.9666214	-78.74194336	Pacific Asia	Manila	Filipinas	1718	12/20/2015 16:29	24230	403	7.150000095	0.059999999	60624	129.9900055	0.340000004	1	129.9900055	122.8399963	41.52000046	Southeast Asia	Capital Nacional	COMPLETE		403	18		http://images.acmesports.sports/Nike+Men%27s+CJ+Elite+2+TD+Football+Cleat	Nike Men's CJ Elite 2 TD Football Cleat	129.9900055
DEBIT	4	4	9.210000038	122.8399963	Shipping on time	0	18	Men's Footwear	Houston	EE. UU.	XXXXXXXXX	Christopher	5384	Smith	XXXXXXXXX	Corporate	TX	5657 Lost Expressway	77015	4	Apparel	29.7805748	-95.17199707	Pacific Asia	Adana	Turquía	5384	12/12/2016 1:59	48713	403	7.150000095	0.059999999	121830	129.9900055	0.079999998	1	129.9900055	122.8399963	9.210000038	West Asia	Adana	COMPLETE		403	18		http://images.acmesports.sports/Nike+Men%27s+CJ+Elite+2+TD+Football+Cleat	Nike Men's CJ Elite 2 TD Football Cleat	129.9900055
DEBIT	4	4	12.27999973	122.8399963	Shipping on time	0	18	Men's Footwear	Bountiful	EE. UU.	XXXXXXXXX	Mary	5295	Williams	XXXXXXXXX	Corporate	UT	2058 Quaking Oak Common	84010	4	Apparel	40.86649323	-111.8493271	Pacific Asia	Mersin	Turquía	5295	9/10/2016 5:47	42353	403	7.150000095	0.059999999	105750	129.9900055	0.100000001	1	129.9900055	122.8399963	12.27999973	West Asia	Mersin	COMPLETE		403	18		http://images.acmesports.sports/Nike+Men%27s+CJ+Elite+2+TD+Football+Cleat	Nike Men's CJ Elite 2 TD Football Cleat	129.9900055
DEBIT	4	4	36.84999847	122.8399963	Shipping on time	0	18	Men's Footwear	Hampton	EE. UU.	XXXXXXXXX	Donald	2985	Price	XXXXXXXXX	Corporate	VA	183 Velvet Grove Towers	23666	4	Apparel	37.05174255	-76.40163422	Pacific Asia	Riyadh	Arabia Saudí	2985	10/28/2016 15:11	45668	403	7.150000095	0.059999999	114147	129.9900055	0.300000012	1	129.9900055	122.8399963	36.84999847	West Asia	Riad	COMPLETE		403	18		http://images.acmesports.sports/Nike+Men%27s+CJ+Elite+2+TD+Football+Cleat	Nike Men's CJ Elite 2 TD Football Cleat	129.9900055
DEBIT	5	4	60.45000076	120.8899994	Late delivery	1	18	Men's Footwear	Kent	EE. UU.	XXXXXXXXX	Brenda	3984	Webster	XXXXXXXXX	Corporate	WA	5131 Gentle Limits	98031	4	Apparel	47.39371109	-122.2228317	Pacific Asia	Temirtau	Kazajistán	3984	9/7/2016 1:04	42134	403	9.100000381	0.07	105206	129.9900055	0.5	1	129.9900055	120.8899994	60.45000076	Central Asia	Karagandá	COMPLETE		403	18		http://images.acmesports.sports/Nike+Men%27s+CJ+Elite+2+TD+Football+Cleat	Nike Men's CJ Elite 2 TD Football Cleat	129.9900055
DEBIT	3	4	-29.37999916	120.8899994	Advance shipping	0	18	Men's Footwear	Chicago	EE. UU.	XXXXXXXXX	Andrea	5270	Johnson	XXXXXXXXX	Corporate	IL	9595 Iron Orchard	60620	4	Apparel	41.74866486	-87.66320038	Pacific Asia	Tengzhou	China	5270	11/11/2015 3:45	21522	403	9.100000381	0.07	53808	129.9900055	-0.239999995	1	129.9900055	120.8899994	-29.37999916	Eastern Asia	Shandong	COMPLETE		403	18		http://images.acmesports.sports/Nike+Men%27s+CJ+Elite+2+TD+Football+Cleat	Nike Men's CJ Elite 2 TD Football Cleat	129.9900055
DEBIT	3	4	15.10999966	120.8899994	Advance shipping	0	18	Men's Footwear	Plymouth	EE. UU.	XXXXXXXXX	Martha	10966	Pierce	XXXXXXXXX	Corporate	MA	6797 Quiet Mountain Rise	2360	4	Apparel	41.95851135	-70.66861725	Pacific Asia	Nantong	China	10966	12/13/2015 22:17	23767	403	9.100000381	0.07	59474	129.9900055	0.129999995	1	129.9900055	120.8899994	15.10999966	Eastern Asia	Jiangsu	COMPLETE		403	18		http://images.acmesports.sports/Nike+Men%27s+CJ+Elite+2+TD+Football+Cleat	Nike Men's CJ Elite 2 TD Football Cleat	129.9900055
DEBIT	4	4	-105.7799988	120.8899994	Shipping on time	0	18	Men's Footwear	Far Rockaway	EE. UU.	XXXXXXXXX	Mary	1868	Riddle	XXXXXXXXX	Corporate	NY	340 Velvet Barn Gate	11691	4	Apparel	40.59949493	-73.76248169	Pacific Asia	Dalian	China	1868	1/7/2016 5:57	25433	403	9.100000381	0.07	63711	129.9900055	-0.879999995	1	129.9900055	120.8899994	-105.7799988	Eastern Asia	Liaoning	COMPLETE		403	18		http://images.acmesports.sports/Nike+Men%27s+CJ+Elite+2+TD+Football+Cleat	Nike Men's CJ Elite 2 TD Football Cleat	129.9900055
DEBIT	4	4	72.86000061	200.7100067	Shipping on time	0	76	Women's Clothing	Houston	EE. UU.	XXXXXXXXX	Freya	17446	Golden	XXXXXXXXX	Corporate	TX	569 Hazy Wynd	77088	4	Apparel	29.66958237	-95.24147034	Pacific Asia	Lianyuan	China	17446	12/14/2017 15:39	73893	1363	15.10999966	0.07	177208	215.8200073	0.360000014	1	215.8200073	200.7100067	72.86000061	Eastern Asia	Hunan	COMPLETE		1363	76		http://images.acmesports.sports/Summer+dresses	Summer dresses	215.8200073
DEBIT	6	4	26.78000069	55.79000092	Late delivery	1	17	Cleats	Philadelphia	EE. UU.	XXXXXXXXX	Mary	10071	Lawrence	XXXXXXXXX	Corporate	PA	5768 Jagged Zephyr Port	19124	4	Apparel	40.01562119	-75.08410645	Pacific Asia	Caloundra	Australia	10071	3/15/2016 3:45	30085	365	4.199999809	0.07	75205	59.99000168	0.479999989	1	59.99000168	55.79000092	26.78000069	Oceania	Queensland	COMPLETE		365	17		http://images.acmesports.sports/Perfect+Fitness+Perfect+Rip+Deck	Perfect Fitness Perfect Rip Deck	59.99000168
DEBIT	3	4	31.79000092	120.8899994	Advance shipping	0	18	Men's Footwear	Simi Valley	EE. UU.	XXXXXXXXX	Carolyn	1271	Shea	XXXXXXXXX	Corporate	CA	1021 Silver Log Cape	93065	4	Apparel	34.27391052	-118.7662125	Pacific Asia	Melbourne	Australia	1271	3/16/2016 10:14	30172	403	9.100000381	0.07	75410	129.9900055	0.25999999	1	129.9900055	120.8899994	31.79000092	Oceania	Victoria	COMPLETE		403	18		http://images.acmesports.sports/Nike+Men%27s+CJ+Elite+2+TD+Football+Cleat	Nike Men's CJ Elite 2 TD Football Cleat	129.9900055
DEBIT	4	4	7.619999886	120.8899994	Shipping on time	0	18	Men's Footwear	Detroit	EE. UU.	XXXXXXXXX	Mary	11930	Gilbert	XXXXXXXXX	Corporate	MI	2002 Noble Crescent	48227	4	Apparel	42.39807892	-83.20157623	Pacific Asia	Bendigo	Australia	11930	2/6/2016 2:25	27478	403	9.100000381	0.07	68790	129.9900055	0.059999999	1	129.9900055	120.8899994	7.619999886	Oceania	Victoria	COMPLETE		403	18		http://images.acmesports.sports/Nike+Men%27s+CJ+Elite+2+TD+Football+Cleat	Nike Men's CJ Elite 2 TD Football Cleat	129.9900055
DEBIT	2	4	62.8199997	200.7100067	Advance shipping	0	76	Women's Clothing	Garden Grove	EE. UU.	XXXXXXXXX	Lynn	20529	Sweeney	XXXXXXXXX	Corporate	CA	7262 Emerald Boulevard	92840	4	Apparel	33.77366638	-118.0033035	Pacific Asia	Adelaide	Australia	20529	1/28/2018 15:46	76976	1363	15.10999966	0.07	180291	215.8200073	0.310000002	1	215.8200073	200.7100067	62.8199997	Oceania	Australia del Sur	COMPLETE		1363	76		http://images.acmesports.sports/Summer+dresses	Summer dresses	215.8200073
DEBIT	4	4	-187.3800049	120.8899994	Shipping on time	0	18	Men's Footwear	San Diego	EE. UU.	XXXXXXXXX	Mary	8358	Smith	XXXXXXXXX	Corporate	CA	9176 Shady Barn Jetty	92105	4	Apparel	32.74953461	-117.1046524	Pacific Asia	Ajmer	India	8358	12/18/2015 5:59	24063	403	9.100000381	0.07	60210	129.9900055	-1.549999952	1	129.9900055	120.8899994	-187.3800049	South Asia	Rajastán	COMPLETE		403	18		http://images.acmesports.sports/Nike+Men%27s+CJ+Elite+2+TD+Football+Cleat	Nike Men's CJ Elite 2 TD Football Cleat	129.9900055
DEBIT	5	4	31.43000031	120.8899994	Late delivery	1	18	Men's Footwear	Chicago	EE. UU.	XXXXXXXXX	Julia	7705	Robinson	XXXXXXXXX	Corporate	IL	3670 Broad Mountain Link	60609	4	Apparel	41.89551926	-87.71821594	Pacific Asia	Kerman	Irán	7705	1/17/2017 12:26	51209	403	9.100000381	0.07	127964	129.9900055	0.25999999	1	129.9900055	120.8899994	31.43000031	South Asia	Kerman	COMPLETE		403	18		http://images.acmesports.sports/Nike+Men%27s+CJ+Elite+2+TD+Football+Cleat	Nike Men's CJ Elite 2 TD Football Cleat	129.9900055
DEBIT	5	4	-140.5	200.7100067	Late delivery	1	76	Women's Clothing	Placentia	EE. UU.	XXXXXXXXX	Patience	17392	Ward	XXXXXXXXX	Corporate	CA	7126 Hazy Berry Mount	92870	4	Apparel	33.99459839	-117.9534302	Pacific Asia	Vadodara	India	17392	12/13/2017 20:44	73839	1363	15.10999966	0.07	177154	215.8200073	-0.699999988	1	215.8200073	200.7100067	-140.5	South Asia	Guyarat	COMPLETE		1363	76		http://images.acmesports.sports/Summer+dresses	Summer dresses	215.8200073
DEBIT	4	4	37.77000046	429.1799927	Shipping on time	0	66	Crafts	San Jose	EE. UU.	XXXXXXXXX	Cheryl	18276	Koch	XXXXXXXXX	Corporate	CA	4845 Thunder Embers Hollow	95148	4	Apparel	37.32554245	-121.7993469	Pacific Asia	Semarang	Indonesia	18276	12/26/2017 18:26	74723	1353	32.29999924	0.07	178038	461.480011	0.090000004	1	461.480011	429.1799927	37.77000046	Southeast Asia	Java Central	COMPLETE		1353	66		http://images.acmesports.sports/Porcelain+crafts	Porcelain crafts	461.480011
DEBIT	2	4	-193.4299927	120.8899994	Advance shipping	0	18	Men's Footwear	Honolulu	EE. UU.	XXXXXXXXX	Sandra	7795	Smith	XXXXXXXXX	Corporate	HI	1134 Misty River Woods	96822	4	Apparel	21.30562019	-157.8386993	Pacific Asia	Cirebon	Indonesia	7795	1/27/2016 12:14	26821	403	9.100000381	0.07	67197	129.9900055	-1.600000024	1	129.9900055	120.8899994	-193.4299927	Southeast Asia	Java Occidental	COMPLETE		403	18		http://images.acmesports.sports/Nike+Men%27s+CJ+Elite+2+TD+Football+Cleat	Nike Men's CJ Elite 2 TD Football Cleat	129.9900055
DEBIT	3	4	76.26999664	200.7100067	Advance shipping	0	76	Women's Clothing	Mentor	EE. UU.	XXXXXXXXX	Whitney	20655	Collins	XXXXXXXXX	Corporate	OH	5808 Silver Rise Circuit	44060	4	Apparel	41.71363831	-81.36167908	Pacific Asia	Rangún	Myanmar (Birmania)	20655	1/30/2018 11:54	77102	1363	15.10999966	0.07	180417	215.8200073	0.379999995	1	215.8200073	200.7100067	76.26999664	Southeast Asia	Rangún	COMPLETE		1363	76		http://images.acmesports.sports/Summer+dresses	Summer dresses	215.8200073
DEBIT	4	4	12.09000015	120.8899994	Shipping on time	0	18	Men's Footwear	Santa Clara	EE. UU.	XXXXXXXXX	Kyle	2454	Curtis	XXXXXXXXX	Corporate	CA	3180 Golden Cider Circle	95051	4	Apparel	37.34306717	-121.9839325	Pacific Asia	Kütahya	Turquía	2454	8/30/2016 8:47	41608	403	9.100000381	0.07	103859	129.9900055	0.100000001	1	129.9900055	120.8899994	12.09000015	West Asia	Kütahya	COMPLETE		403	18		http://images.acmesports.sports/Nike+Men%27s+CJ+Elite+2+TD+Football+Cleat	Nike Men's CJ Elite 2 TD Football Cleat	129.9900055
DEBIT	5	4	32.63999939	120.8899994	Late delivery	1	18	Men's Footwear	Union	EE. UU.	XXXXXXXXX	Mary	150	Smith	XXXXXXXXX	Corporate	NJ	5593 Indian Trail	7083	4	Apparel	33.68896103	-117.9957428	Pacific Asia	Bagdad	Irak	150	11/17/2016 4:59	47009	403	9.100000381	0.07	117478	129.9900055	0.270000011	1	129.9900055	120.8899994	32.63999939	West Asia	Bagdad	COMPLETE		403	18		http://images.acmesports.sports/Nike+Men%27s+CJ+Elite+2+TD+Football+Cleat	Nike Men's CJ Elite 2 TD Football Cleat	129.9900055
DEBIT	2	4	24.84000015	118.2900009	Advance shipping	0	18	Men's Footwear	Long Beach	EE. UU.	XXXXXXXXX	Timothy	10671	Moses	XXXXXXXXX	Corporate	CA	1987 Grand Alley	90805	4	Apparel	33.79319763	-118.1895294	Pacific Asia	Namangán	Uzbekistán	10671	12/29/2016 15:26	49916	403	11.69999981	0.090000004	124787	129.9900055	0.209999993	1	129.9900055	118.2900009	24.84000015	Central Asia	Namangán	COMPLETE		403	18		http://images.acmesports.sports/Nike+Men%27s+CJ+Elite+2+TD+Football+Cleat	Nike Men's CJ Elite 2 TD Football Cleat	129.9900055
DEBIT	2	4	6.170000076	54.59000015	Advance shipping	0	17	Cleats	Westminster	EE. UU.	XXXXXXXXX	Mary	11924	Ramos	XXXXXXXXX	Corporate	CA	4463 Cotton Quail Forest	92683	4	Apparel	33.75820923	-118.0019073	Pacific Asia	Xinzhou	China	11924	3/10/2016 4:59	29746	365	5.400000095	0.090000004	74420	59.99000168	0.109999999	1	59.99000168	54.59000015	6.170000076	Eastern Asia	Hubei	COMPLETE		365	17		http://images.acmesports.sports/Perfect+Fitness+Perfect+Rip+Deck	Perfect Fitness Perfect Rip Deck	59.99000168
DEBIT	4	4	94.01999664	191.8699951	Shipping on time	0	70	Men's Clothing	Pompano Beach	EE. UU.	XXXXXXXXX	Aimee	16086	Terrell	XXXXXXXXX	Corporate	FL	5875 Grand Campus	33068	4	Apparel	26.21472931	-80.23004913	Pacific Asia	Mudanjiang	China	16086	11/24/2017 19:11	72533	1357	18.97999954	0.090000004	175848	210.8500061	0.49000001	1	210.8500061	191.8699951	94.01999664	Eastern Asia	Heilongjiang	COMPLETE		1357	70		http://images.acmesports.sports/Men+gala+suit	Men's gala suit	210.8500061
DEBIT	4	4	22.5	225	Shipping on time	0	24	Women's Apparel	Azusa	EE. UU.	XXXXXXXXX	Mary	4398	Yoder	XXXXXXXXX	Consumer	CA	1010 Rustic Fox View	91702	5	Golf	34.13932037	-117.9074402	Africa	Lokossa	Benín	4398	12/10/2016 13:11	48608	502	25	0.100000001	121561	50	0.100000001	5	250	225	22.5	West Africa	Mono	COMPLETE		502	24		http://images.acmesports.sports/Nike+Men%27s+Dri-FIT+Victory+Golf+Polo	Nike Men's Dri-FIT Victory Golf Polo	50
DEBIT	2	4	15.39999962	220	Advance shipping	0	24	Women's Apparel	Fort Lauderdale	EE. UU.	XXXXXXXXX	Mary	5687	Chapman	XXXXXXXXX	Consumer	FL	1430 Easy Spring Key	33324	5	Golf	26.0984993	-80.27095032	Africa	Ikot Ekpene	Nigeria	5687	10/26/2016 6:25	45506	502	30	0.119999997	113719	50	0.07	5	250	220	15.39999962	West Africa	Akwa Ibom	COMPLETE		502	24		http://images.acmesports.sports/Nike+Men%27s+Dri-FIT+Victory+Golf+Polo	Nike Men's Dri-FIT Victory Golf Polo	50
DEBIT	3	4	52.18999863	173.9600067	Advance shipping	0	29	Shop By Sport	San Antonio	EE. UU.	XXXXXXXXX	Mary	8534	Rose	XXXXXXXXX	Consumer	TX	3050 Crystal Fawn Green	78201	5	Golf	29.46007919	-98.52754211	Africa	Warri	Nigeria	8534	10/19/2016 6:36	45027	627	25.98999977	0.129999995	112427	39.99000168	0.300000012	5	199.9499969	173.9600067	52.18999863	West Africa	Delta	COMPLETE		627	29		http://images.acmesports.sports/Under+Armour+Girls%27+Toddler+Spine+Surge+Running+Shoe	Under Armour Girls' Toddler Spine Surge Runni	39.99000168
DEBIT	4	4	84.98000336	169.9600067	Shipping on time	0	29	Shop By Sport	Princeton	EE. UU.	XXXXXXXXX	Virginia	3372	Smith	XXXXXXXXX	Consumer	NJ	3139 Golden Autumn Byway	8540	5	Golf	40.35742188	-74.64842224	Africa	Bandundu	República Democrática del Congo	3372	11/6/2016 23:24	46308	627	29.98999977	0.150000006	115752	39.99000168	0.5	5	199.9499969	169.9600067	84.98000336	Central Africa	Bandundu	COMPLETE		627	29		http://images.acmesports.sports/Under+Armour+Girls%27+Toddler+Spine+Surge+Running+Shoe	Under Armour Girls' Toddler Spine Surge Runni	39.99000168
DEBIT	6	4	65.73000336	210	Late delivery	1	24	Women's Apparel	Perth Amboy	EE. UU.	XXXXXXXXX	Jessica	10927	Lang	XXXXXXXXX	Consumer	NJ	3356 Crystal Farm	8861	5	Golf	40.50980377	-74.26966858	Africa	Lagos	Nigeria	10927	9/29/2016 16:27	43685	502	40	0.159999996	109111	50	0.310000002	5	250	210	65.73000336	West Africa	Lagos	COMPLETE		502	24		http://images.acmesports.sports/Nike+Men%27s+Dri-FIT+Victory+Golf+Polo	Nike Men's Dri-FIT Victory Golf Polo	50
DEBIT	4	4	70.13999939	207.5	Shipping on time	0	24	Women's Apparel	Miami	EE. UU.	XXXXXXXXX	Margaret	3597	Smith	XXXXXXXXX	Consumer	FL	8473 Crystal Hickory Path	33162	5	Golf	25.93001556	-80.16291046	Africa	Foumban	Camerún	3597	9/3/2016 12:38	41893	502	42.5	0.170000002	104569	50	0.340000004	5	250	207.5	70.13999939	Central Africa	Ouest	COMPLETE		502	24		http://images.acmesports.sports/Nike+Men%27s+Dri-FIT+Victory+Golf+Polo	Nike Men's Dri-FIT Victory Golf Polo	50
DEBIT	5	4	56.02999878	207.5	Late delivery	1	24	Women's Apparel	Loveland	EE. UU.	XXXXXXXXX	Mary	2052	Anthony	XXXXXXXXX	Consumer	OH	874 Thunder Front	45140	5	Golf	39.27056122	-84.27059174	Africa	Luanda	Angola	2052	11/7/2016 10:15	46339	502	42.5	0.170000002	115856	50	0.270000011	5	250	207.5	56.02999878	Central Africa	Luanda	COMPLETE		502	24		http://images.acmesports.sports/Nike+Men%27s+Dri-FIT+Victory+Golf+Polo	Nike Men's Dri-FIT Victory Golf Polo	50
DEBIT	3	4	12.86999989	207.5	Advance shipping	0	24	Women's Apparel	Virginia Beach	EE. UU.	XXXXXXXXX	Richard	4399	Smith	XXXXXXXXX	Consumer	VA	9627 Little Terrace	23455	5	Golf	36.91083145	-76.12958527	Africa	Maiduguri	Nigeria	4399	11/12/2016 5:10	46667	502	42.5	0.170000002	116672	50	0.059999999	5	250	207.5	12.86999989	West Africa	Borno	COMPLETE		502	24		http://images.acmesports.sports/Nike+Men%27s+Dri-FIT+Victory+Golf+Polo	Nike Men's Dri-FIT Victory Golf Polo	50
DEBIT	3	4	64.16999817	205	Advance shipping	0	24	Women's Apparel	Louisville	EE. UU.	XXXXXXXXX	Deborah	185	Smith	XXXXXXXXX	Consumer	KY	9295 Emerald Downs	40214	5	Golf	38.15983963	-85.59026337	Africa	Nairobi	Kenia	185	11/26/2016 12:30	47647	502	45	0.180000007	119125	50	0.310000002	5	250	205	64.16999817	East Africa	Nairobi	COMPLETE		502	24		http://images.acmesports.sports/Nike+Men%27s+Dri-FIT+Victory+Golf+Polo	Nike Men's Dri-FIT Victory Golf Polo	50
DEBIT	6	4	100.4499969	205	Late delivery	1	24	Women's Apparel	Lockport	EE. UU.	XXXXXXXXX	Emma	3441	Russell	XXXXXXXXX	Consumer	NY	8400 Clear Wagon Row	14094	5	Golf	43.16891098	-78.69216156	Africa	Kitwe	Zambia	3441	12/9/2016 22:07	48565	502	45	0.180000007	121445	50	0.49000001	5	250	205	100.4499969	East Africa	Copperbelt	COMPLETE		502	24		http://images.acmesports.sports/Nike+Men%27s+Dri-FIT+Victory+Golf+Polo	Nike Men's Dri-FIT Victory Golf Polo	50
DEBIT	5	4	71.75	205	Late delivery	1	24	Women's Apparel	Chicago	EE. UU.	XXXXXXXXX	Mary	11947	Smith	XXXXXXXXX	Consumer	IL	5420 Crystal Hill	60608	5	Golf	41.89491653	-87.76180267	Africa	Lagos	Nigeria	11947	10/2/2016 15:55	43889	502	45	0.180000007	109614	50	0.349999994	5	250	205	71.75	West Africa	Lagos	COMPLETE		502	24		http://images.acmesports.sports/Nike+Men%27s+Dri-FIT+Victory+Golf+Polo	Nike Men's Dri-FIT Victory Golf Polo	50
DEBIT	4	4	72.59999847	200	Shipping on time	0	24	Women's Apparel	Staten Island	EE. UU.	XXXXXXXXX	Adam	1555	Smith	XXXXXXXXX	Consumer	NY	4047 Grand Port	10314	5	Golf	40.58441544	-74.15991974	Africa	Nkongsamba	Camerún	1555	10/20/2016 21:30	45138	502	50	0.200000003	112738	50	0.360000014	5	250	200	72.59999847	Central Africa	Littoral	COMPLETE		502	24		http://images.acmesports.sports/Nike+Men%27s+Dri-FIT+Victory+Golf+Polo	Nike Men's Dri-FIT Victory Golf Polo	50
DEBIT	6	4	67.48000336	149.9600067	Late delivery	1	29	Shop By Sport	Tucson	EE. UU.	XXXXXXXXX	Mary	9399	Bennett	XXXXXXXXX	Consumer	AZ	6575 Quiet Loop	85719	5	Golf	32.27982712	-110.9582291	Africa	Mbuji-mayi	República Democrática del Congo	9399	10/6/2016 14:51	44160	627	49.99000168	0.25	110278	39.99000168	0.449999988	5	199.9499969	149.9600067	67.48000336	Central Africa	Kasai Oriental	COMPLETE		627	29		http://images.acmesports.sports/Under+Armour+Girls%27+Toddler+Spine+Surge+Running+Shoe	Under Armour Girls' Toddler Spine Surge Runni	39.99000168
DEBIT	5	4	21.19000053	187.5	Late delivery	1	24	Women's Apparel	Plymouth	EE. UU.	XXXXXXXXX	Roy	2792	Carey	XXXXXXXXX	Consumer	MA	4317 Emerald Bay	2360	5	Golf	41.92736816	-70.7484436	Africa	Lome	Togo	2792	12/19/2016 9:30	49214	502	62.5	0.25	123053	50	0.109999999	5	250	187.5	21.19000053	West Africa	Marítima	COMPLETE		502	24		http://images.acmesports.sports/Nike+Men%27s+Dri-FIT+Victory+Golf+Polo	Nike Men's Dri-FIT Victory Golf Polo	50
DEBIT	6	4	59.97999954	124.9499969	Late delivery	1	40	Accessories	Cleveland	EE. UU.	XXXXXXXXX	Mary	10118	Reynolds	XXXXXXXXX	Consumer	OH	5325 Amber Blossom Way	44120	6	Outdoors	41.47653961	-81.72341919	Africa	Pretoria	SudAfrica	10118	9/2/2016 12:48	41825	906	0	0	104410	24.98999977	0.479999989	5	124.9499969	124.9499969	59.97999954	Southern Africa	Gauteng	COMPLETE		906	40		http://images.acmesports.sports/Team+Golf+Tennessee+Volunteers+Putter+Grip	Team Golf Tennessee Volunteers Putter Grip	24.98999977
DEBIT	5	4	35.61000061	118.6999969	Late delivery	1	40	Accessories	Bronx	EE. UU.	XXXXXXXXX	Sarah	8544	Smith	XXXXXXXXX	Consumer	NY	3065 Foggy Horse Port	10458	6	Outdoors	40.87030411	-73.87062073	Africa	Dakar	Senegal	8544	10/11/2016 15:22	44504	885	6.25	0.050000001	111111	24.98999977	0.300000012	5	124.9499969	118.6999969	35.61000061	West Africa	Dakar	COMPLETE		885	40		http://images.acmesports.sports/Team+Golf+St.+Louis+Cardinals+Putter+Grip	Team Golf St. Louis Cardinals Putter Grip	24.98999977
DEBIT	2	4	39.90999985	118.0800018	Advance shipping	0	40	Accessories	Webster	EE. UU.	XXXXXXXXX	Edward	4296	Sanchez	XXXXXXXXX	Consumer	NY	3867 Middle Leaf By-pass	14580	6	Outdoors	42.42012024	-79.31320953	Africa	Mahajanga	Madagascar	4296	10/11/2016 12:34	44496	886	6.869999886	0.059999999	111088	24.98999977	0.340000004	5	124.9499969	118.0800018	39.90999985	East Africa	Boeny	COMPLETE		886	40		http://images.acmesports.sports/Team+Golf+San+Francisco+Giants+Putter+Grip	Team Golf San Francisco Giants Putter Grip	24.98999977
DEBIT	5	4	23.27000046	74.34999847	Late delivery	1	41	Trade-In	Stockton	EE. UU.	XXXXXXXXX	Harry	4391	Smith	XXXXXXXXX	Consumer	CA	6332 Round Range	95207	6	Outdoors	37.92684937	-121.3893051	Africa	Lome	Togo	4391	10/27/2016 0:59	45559	926	5.599999905	0.07	113854	15.98999977	0.310000002	5	79.94999695	74.34999847	23.27000046	West Africa	Marítima	COMPLETE		926	41		http://images.acmesports.sports/Glove+It+Imperial+Golf+Towel	Glove It Imperial Golf Towel	15.98999977
DEBIT	5	4	30.88999939	67.16000366	Late delivery	1	41	Trade-In	Amarillo	EE. UU.	XXXXXXXXX	Mary	2882	Decker	XXXXXXXXX	Consumer	TX	6826 Quiet Lane	79109	6	Outdoors	35.18754196	-101.8676224	Africa	Kano	Nigeria	2882	10/5/2016 8:44	44074	924	12.78999996	0.159999996	110090	15.98999977	0.460000008	5	79.94999695	67.16000366	30.88999939	West Africa	Kano	COMPLETE		924	41		http://images.acmesports.sports/Glove+It+Urban+Brick+Golf+Towel	Glove It Urban Brick Golf Towel	15.98999977
DEBIT	3	4	11.40999985	131.1600037	Advance shipping	0	37	Electronics	Martinsburg	EE. UU.	XXXXXXXXX	Charles	3283	Ramos	XXXXXXXXX	Consumer	WV	3882 Golden Maze	25401	6	Outdoors	39.45571137	-77.96917725	Africa	Annaba	Argelia	3283	12/28/2016 18:46	49857	825	28.79000092	0.180000007	124661	31.98999977	0.090000004	5	159.9499969	131.1600037	11.40999985	North Africa	Annaba	COMPLETE		825	37		http://images.acmesports.sports/Bridgestone+e6+Straight+Distance+NFL+Tennessee+Titans+Golf...	Bridgestone e6 Straight Distance NFL Tennesse	31.98999977
DEBIT	2	4	53.97999954	119.9599991	Advance shipping	0	44	Hunting & Shooting	Cumberland	EE. UU.	XXXXXXXXX	Mary	397	Delgado	XXXXXXXXX	Consumer	MD	1102 Misty Rabbit Alley	21502	7	Fan Shop	39.6300354	-78.74319458	Africa	Casablanca	Marruecos	397	9/1/2016 23:08	41786	977	29.98999977	0.200000003	104311	29.98999977	0.449999988	5	149.9499969	119.9599991	53.97999954	North Africa	Gran Casablanca	COMPLETE		977	44		http://images.acmesports.sports/ENO+Atlas+Hammock+Straps	ENO Atlas Hammock Straps	29.98999977
DEBIT	3	4	82.15000153	186.7100067	Advance shipping	0	6	Tennis & Racquet	Pekin	EE. UU.	XXXXXXXXX	Debra	4104	Butler	XXXXXXXXX	Consumer	IL	8581 Blue Crescent	61554	2	Fitness	40.56959915	-89.64508057	Africa	Cotonou	Benín	4104	12/2/2016 6:54	48042	116	38.24000168	0.170000002	120131	44.99000168	0.439999998	5	224.9499969	186.7100067	82.15000153	West Africa	Littoral	ON_HOLD		116	6		http://images.acmesports.sports/Nike+Men%27s+Comfort+2+Slide	Nike Men's Comfort 2 Slide	44.99000168
DEBIT	2	4	66.48999786	474.9500122	Advance shipping	0	9	Cardio Equipment	Tallahassee	EE. UU.	XXXXXXXXX	Jennifer	12214	Summers	XXXXXXXXX	Consumer	FL	2749 Emerald Glen	32308	3	Footwear	30.49767876	-84.23183441	Africa	Jartum	Sudán	12214	10/8/2016 16:15	44301	191	25	0.050000001	110620	99.98999786	0.140000001	5	499.9500122	474.9500122	66.48999786	North Africa	Jartum	ON_HOLD		191	9		http://images.acmesports.sports/Nike+Men%27s+Free+5.0%2B+Running+Shoe	Nike Men's Free 5.0+ Running Shoe	99.98999786
DEBIT	2	4	80.98999786	299.9500122	Advance shipping	0	17	Cleats	Jacksonville	EE. UU.	XXXXXXXXX	Mary	10699	Lee	XXXXXXXXX	Consumer	FL	7320 Wishing Rise Mall	32225	4	Apparel	30.35342217	-81.51309204	Africa	Dar es Salaam	Tanzania	10699	8/30/2016 2:49	41591	365	0	0	103815	59.99000168	0.270000011	5	299.9500122	299.9500122	80.98999786	East Africa	Dar es Salaam	ON_HOLD		365	17		http://images.acmesports.sports/Perfect+Fitness+Perfect+Rip+Deck	Perfect Fitness Perfect Rip Deck	59.99000168
DEBIT	2	4	54.77000046	165.9600067	Advance shipping	0	29	Shop By Sport	Woonsocket	EE. UU.	XXXXXXXXX	Doris	2091	Smith	XXXXXXXXX	Consumer	RI	3087 Hazy Glen	2895	5	Golf	42.00220108	-71.51410675	Africa	Cairo	Egipto	2091	10/18/2016 14:29	44981	627	33.99000168	0.170000002	112334	39.99000168	0.330000013	5	199.9499969	165.9600067	54.77000046	North Africa	El Cairo	ON_HOLD		627	29		http://images.acmesports.sports/Under+Armour+Girls%27+Toddler+Spine+Surge+Running+Shoe	Under Armour Girls' Toddler Spine Surge Runni	39.99000168
DEBIT	6	4	-265	200	Late delivery	1	24	Women's Apparel	Stockton	EE. UU.	XXXXXXXXX	Benjamin	10474	Case	XXXXXXXXX	Consumer	CA	125 Easy Lake Close	95206	5	Golf	38.1355629	-121.2693405	Africa	Cape Town	SudAfrica	10474	8/29/2016 10:42	41545	502	50	0.200000003	103704	50	-1.330000043	5	250	200	-265	Southern Africa	Cabo Occidental	ON_HOLD		502	24		http://images.acmesports.sports/Nike+Men%27s+Dri-FIT+Victory+Golf+Polo	Nike Men's Dri-FIT Victory Golf Polo	50
DEBIT	6	4	51.15999985	196.7599945	Late delivery	1	37	Electronics	Lithonia	EE. UU.	XXXXXXXXX	Stephanie	7504	Smith	XXXXXXXXX	Consumer	GA	4263 Cozy Embers Ledge	30058	6	Outdoors	33.71007919	-84.11247253	Africa	Cape Town	SudAfrica	7504	12/29/2016 13:20	49910	818	43.18999863	0.180000007	124779	47.99000168	0.25999999	5	239.9499969	196.7599945	51.15999985	Southern Africa	Cabo Occidental	ON_HOLD		818	37		http://images.acmesports.sports/Titleist+Pro+V1x+Golf+Balls	Titleist Pro V1x Golf Balls	47.99000168
DEBIT	6	4	85.48999786	284.9500122	Late delivery	1	3	Baseball & Softball	Oak Lawn	EE. UU.	XXXXXXXXX	Mary	7518	Padilla	XXXXXXXXX	Consumer	IL	9725 Cotton Forest	60453	2	Fitness	41.7158165	-87.7405777	Europe	Montpellier	Francia	7518	10/13/2015 22:53	19590	44	15	0.050000001	48976	59.99000168	0.300000012	5	299.9500122	284.9500122	85.48999786	Western Europe	Languedoc-Rosellón-Mediodía-Pirineos	COMPLETE		44	3		http://images.acmesports.sports/adidas+Men%27s+F10+Messi+TRX+FG+Soccer+Cleat	adidas Men's F10 Messi TRX FG Soccer Cleat	59.99000168
DEBIT	6	4	59.13000107	174.9499969	Late delivery	1	11	Fitness Accessories	Detroit	EE. UU.	XXXXXXXXX	Nicholas	1738	Murray	XXXXXXXXX	Consumer	MI	1915 Thunder Hickory Freeway	48213	3	Footwear	42.39391327	-83.00836945	Europe	Khmelnytskyi	Ucrania	1738	9/29/2016 4:11	43650	235	0	0	109018	34.99000168	0.340000004	5	174.9499969	174.9499969	59.13000107	Eastern Europe	Khmelnytskyi	COMPLETE		235	11		http://images.acmesports.sports/Under+Armour+Hustle+Storm+Medium+Duffle+Bag	Under Armour Hustle Storm Medium Duffle Bag	34.99000168
DEBIT	3	4	84.13999939	494.9500122	Advance shipping	0	9	Cardio Equipment	Alhambra	EE. UU.	XXXXXXXXX	Mary	1622	Smith	XXXXXXXXX	Consumer	CA	1098 Fallen By-pass	91801	3	Footwear	34.10591126	-118.1196442	Europe	Vannes	Francia	1622	8/10/2015 21:35	15202	191	5	0.01	38024	99.98999786	0.170000002	5	499.9500122	494.9500122	84.13999939	Western Europe	Bretaña	COMPLETE		191	9		http://images.acmesports.sports/Nike+Men%27s+Free+5.0%2B+Running+Shoe	Nike Men's Free 5.0+ Running Shoe	99.98999786
DEBIT	3	4	65.83000183	137.1499939	Advance shipping	0	13	Electronics	New Haven	EE. UU.	XXXXXXXXX	Gregory	1325	Nelson	XXXXXXXXX	Consumer	CT	8271 Foggy Horse Inlet	6511	3	Footwear	42.34568787	-83.52059174	Europe	Fuenlabrada	España	1325	8/14/2015 16:40	15462	273	2.799999952	0.02	38639	27.98999977	0.479999989	5	139.9499969	137.1499939	65.83000183	Southern Europe	Madrid	COMPLETE		273	13		http://images.acmesports.sports/Under+Armour+Kids%27+Mercenary+Slide	Under Armour Kids' Mercenary Slide	27.98999977
DEBIT	6	4	43.11999893	489.9500122	Late delivery	1	9	Cardio Equipment	North Tonawanda	EE. UU.	XXXXXXXXX	Joseph	5505	Matthews	XXXXXXXXX	Consumer	NY	3046 Broad Sky Dale	14120	3	Footwear	43.02910233	-78.87342072	Europe	Villemomble	Francia	5505	8/10/2015 5:07	15155	191	10	0.02	37908	99.98999786	0.090000004	5	499.9500122	489.9500122	43.11999893	Western Europe	Isla de Francia	COMPLETE		191	9		http://images.acmesports.sports/Nike+Men%27s+Free+5.0%2B+Running+Shoe	Nike Men's Free 5.0+ Running Shoe	99.98999786
DEBIT	2	4	242.4799957	484.9500122	Advance shipping	0	9	Cardio Equipment	Phoenix	EE. UU.	XXXXXXXXX	Matthew	4210	Roach	XXXXXXXXX	Consumer	AZ	1200 Silent Bend	85029	3	Footwear	33.58987427	-112.1163712	Europe	Montpellier	Francia	4210	7/29/2017 19:42	64451	191	15	0.029999999	161109	99.98999786	0.5	5	499.9500122	484.9500122	242.4799957	Western Europe	Languedoc-Rosellón-Mediodía-Pirineos	COMPLETE		191	9		http://images.acmesports.sports/Nike+Men%27s+Free+5.0%2B+Running+Shoe	Nike Men's Free 5.0+ Running Shoe	99.98999786
DEBIT	4	4	-115.4199982	484.9500122	Shipping on time	0	9	Cardio Equipment	Kenner	EE. UU.	XXXXXXXXX	Diane	11229	Smith	XXXXXXXXX	Consumer	LA	8768 Shady Arbor	70065	3	Footwear	30.0380249	-90.25691986	Europe	Gien	Francia	11229	9/5/2017 10:32	67028	191	15	0.029999999	167556	99.98999786	-0.239999995	5	499.9500122	484.9500122	-115.4199982	Western Europe	Centro-Valle de Loira	COMPLETE		191	9		http://images.acmesports.sports/Nike+Men%27s+Free+5.0%2B+Running+Shoe	Nike Men's Free 5.0+ Running Shoe	99.98999786
DEBIT	2	4	109.1100006	484.9500122	Advance shipping	0	9	Cardio Equipment	Washington	EE. UU.	XXXXXXXXX	Andrew	9385	Whitehead	XXXXXXXXX	Consumer	PA	3361 Little Ledge	15301	3	Footwear	40.33852005	-80.1289444	Europe	Neuilly-sur-Seine	Francia	9385	6/28/2017 22:43	62336	191	15	0.029999999	155832	99.98999786	0.230000004	5	499.9500122	484.9500122	109.1100006	Western Europe	Isla de Francia	COMPLETE		191	9		http://images.acmesports.sports/Nike+Men%27s+Free+5.0%2B+Running+Shoe	Nike Men's Free 5.0+ Running Shoe	99.98999786
DEBIT	5	4	52.43999863	155.1499939	Late delivery	1	13	Electronics	Holland	EE. UU.	XXXXXXXXX	George	900	Smith	XXXXXXXXX	Consumer	MI	2088 Emerald Downs	49423	3	Footwear	29.50280953	-98.5945282	Europe	Viersen	Alemania	900	6/15/2015 10:27	11334	282	4.800000191	0.029999999	28340	31.98999977	0.340000004	5	159.9499969	155.1499939	52.43999863	Western Europe	Renania del Norte-Westfalia	COMPLETE		282	13		http://images.acmesports.sports/Under+Armour+Women%27s+Ignite+PIP+VI+Slide	Under Armour Women's Ignite PIP VI Slide	31.98999977
DEBIT	6	4	9.600000381	479.9500122	Late delivery	1	9	Cardio Equipment	Morrisville	EE. UU.	XXXXXXXXX	Roger	6217	Black	XXXXXXXXX	Consumer	PA	5263 Middle Road	19067	3	Footwear	40.20738983	-74.79347992	Europe	Verona	Italia	6217	7/6/2017 23:03	62885	191	20	0.039999999	157243	99.98999786	0.02	5	499.9500122	479.9500122	9.600000381	Southern Europe	Véneto	COMPLETE		191	9		http://images.acmesports.sports/Nike+Men%27s+Free+5.0%2B+Running+Shoe	Nike Men's Free 5.0+ Running Shoe	99.98999786
DEBIT	4	4	230.3800049	479.9500122	Shipping on time	0	9	Cardio Equipment	Memphis	EE. UU.	XXXXXXXXX	Mary	9466	Smith	XXXXXXXXX	Consumer	TN	7111 Cotton Blossom Estates	38128	3	Footwear	35.21362686	-89.82608032	Europe	Fano	Italia	9466	9/5/2017 0:02	66998	191	20	0.039999999	167475	99.98999786	0.479999989	5	499.9500122	479.9500122	230.3800049	Southern Europe	Marche	COMPLETE		191	9		http://images.acmesports.sports/Nike+Men%27s+Free+5.0%2B+Running+Shoe	Nike Men's Free 5.0+ Running Shoe	99.98999786
DEBIT	3	4	41.79999924	474.9500122	Advance shipping	0	9	Cardio Equipment	Federal Way	EE. UU.	XXXXXXXXX	Mary	4596	Burns	XXXXXXXXX	Consumer	WA	9419 Cinder Hickory Towers	98023	3	Footwear	47.30304337	-122.3528137	Europe	Gdynia	Polonia	4596	11/17/2016 2:32	47002	191	25	0.050000001	117458	99.98999786	0.090000004	5	499.9500122	474.9500122	41.79999924	Eastern Europe	Pomerania	COMPLETE		191	9		http://images.acmesports.sports/Nike+Men%27s+Free+5.0%2B+Running+Shoe	Nike Men's Free 5.0+ Running Shoe	99.98999786
DEBIT	6	4	47.5	474.9500122	Late delivery	1	9	Cardio Equipment	San Diego	EE. UU.	XXXXXXXXX	Mary	5206	Palmer	XXXXXXXXX	Consumer	CA	4212 Cozy Corners	92113	3	Footwear	32.69542313	-117.0990067	Europe	Talavera de la Reina	España	5206	7/15/2017 3:15	63445	191	25	0.050000001	158605	99.98999786	0.100000001	5	499.9500122	474.9500122	47.5	Southern Europe	Castilla-La Mancha	COMPLETE		191	9		http://images.acmesports.sports/Nike+Men%27s+Free+5.0%2B+Running+Shoe	Nike Men's Free 5.0+ Running Shoe	99.98999786
DEBIT	2	4	218.4799957	474.9500122	Advance shipping	0	9	Cardio Equipment	Chicago	EE. UU.	XXXXXXXXX	Danielle	2823	Smith	XXXXXXXXX	Consumer	IL	3614 Misty Mall	60626	3	Footwear	42.0063591	-87.66739655	Europe	Montreuil	Francia	2823	9/13/2017 7:01	67566	191	25	0.050000001	168920	99.98999786	0.460000008	5	499.9500122	474.9500122	218.4799957	Western Europe	Isla de Francia	COMPLETE		191	9		http://images.acmesports.sports/Nike+Men%27s+Free+5.0%2B+Running+Shoe	Nike Men's Free 5.0+ Running Shoe	99.98999786
DEBIT	5	4	-9.81000042	166.1999969	Late delivery	1	11	Fitness Accessories	Los Angeles	EE. UU.	XXXXXXXXX	Sandra	10408	Smith	XXXXXXXXX	Consumer	CA	8706 Harvest Green	90027	3	Footwear	34.12594605	-118.2910156	Europe	Marseille	Francia	10408	10/3/2015 15:33	18884	235	8.75	0.050000001	47235	34.99000168	-0.059999999	5	174.9499969	166.1999969	-9.81000042	Western Europe	Provenza-Alpes-Costa Azul	COMPLETE		235	11		http://images.acmesports.sports/Under+Armour+Hustle+Storm+Medium+Duffle+Bag	Under Armour Hustle Storm Medium Duffle Bag	34.99000168
DEBIT	6	4	82.66000366	165.3300018	Late delivery	1	11	Fitness Accessories	Bronx	EE. UU.	XXXXXXXXX	Mary	11011	Mullins	XXXXXXXXX	Consumer	NY	3193 Gentle Circuit	10457	3	Footwear	40.87142944	-73.87063599	Europe	Lisbon	Portugal	11011	10/3/2015 1:53	18845	235	9.619999886	0.059999999	47141	34.99000168	0.5	5	174.9499969	165.3300018	82.66000366	Southern Europe	Lisboa	COMPLETE		235	11		http://images.acmesports.sports/Under+Armour+Hustle+Storm+Medium+Duffle+Bag	Under Armour Hustle Storm Medium Duffle Bag	34.99000168
DEBIT	5	4	174.3600006	464.9500122	Late delivery	1	16	As Seen on TV!	Long Beach	EE. UU.	XXXXXXXXX	Mary	40	Smith	XXXXXXXXX	Consumer	CA	7358 Rocky Villas	90805	3	Footwear	33.56687927	-117.7633209	Europe	Wolverhampton	Reino Unido	40	9/2/2017 21:35	66854	359	35	0.07	167108	99.98999786	0.379999995	5	499.9500122	464.9500122	174.3600006	Northern Europe	Inglaterra	COMPLETE		359	16		http://images.acmesports.sports/Nike+Men%27s+Free+TR+5.0+TB+Training+Shoe	Nike Men's Free TR 5.0 TB Training Shoe	99.98999786
DEBIT	6	4	159.2299957	454.9500122	Late delivery	1	9	Cardio Equipment	Chicago	EE. UU.	XXXXXXXXX	Patrick	11636	Browning	XXXXXXXXX	Consumer	IL	112 Green Fawn Estates	60637	3	Footwear	41.88238525	-88.20149994	Europe	Satu Mare	Rumania	11636	11/16/2016 10:04	46955	191	45	0.090000004	117346	99.98999786	0.349999994	5	499.9500122	454.9500122	159.2299957	Eastern Europe	Satu Mare	COMPLETE		191	9		http://images.acmesports.sports/Nike+Men%27s+Free+5.0%2B+Running+Shoe	Nike Men's Free 5.0+ Running Shoe	99.98999786
TRANSFER	3	4	49.97000122	101.9800034	Advance shipping	0	17	Cleats	West Covina	EE. UU.	XXXXXXXXX	Andrew	7454	Kim	XXXXXXXXX	Corporate	CA	7094 Round Carrefour	91790	4	Apparel	34.06787491	-117.9273758	LATAM	Guadalajara	México	7454	3/13/2017 21:18	55002	365	18	0.150000006	137558	59.99000168	0.49000001	2	119.9800034	101.9800034	49.97000122	Central America	Jalisco	PROCESSING		365	17		http://images.acmesports.sports/Perfect+Fitness+Perfect+Rip+Deck	Perfect Fitness Perfect Rip Deck	59.99000168
TRANSFER	6	4	46.90999985	101.9800034	Late delivery	1	17	Cleats	Ventura	EE. UU.	XXXXXXXXX	William	5138	Rivera	XXXXXXXXX	Corporate	CA	3367 Easy Pines	93003	4	Apparel	34.24124908	-119.1945419	LATAM	Cúcuta	Colombia	5138	6/1/2017 8:13	60445	365	18	0.150000006	151253	59.99000168	0.460000008	2	119.9800034	101.9800034	46.90999985	South America	Norte de Santander	PROCESSING		365	17		http://images.acmesports.sports/Perfect+Fitness+Perfect+Rip+Deck	Perfect Fitness Perfect Rip Deck	59.99000168
TRANSFER	2	4	32.36000061	99.58000183	Advance shipping	0	17	Cleats	Washington	EE. UU.	XXXXXXXXX	Mary	8696	Pope	XXXXXXXXX	Corporate	DC	4776 Crystal River Stead	20009	4	Apparel	38.91826248	-77.03946686	LATAM	Zacatecas	México	8696	2/21/2017 5:12	53586	365	20.39999962	0.170000002	133933	59.99000168	0.330000013	2	119.9800034	99.58000183	32.36000061	Central America	Zacatecas	PROCESSING		365	17		http://images.acmesports.sports/Perfect+Fitness+Perfect+Rip+Deck	Perfect Fitness Perfect Rip Deck	59.99000168
TRANSFER	4	4	36.84999847	99.58000183	Shipping on time	0	17	Cleats	Valrico	EE. UU.	XXXXXXXXX	Mary	2329	Smith	XXXXXXXXX	Corporate	FL	7312 Umber Prairie Wynd	33594	4	Apparel	27.96565437	-82.25280762	LATAM	Chihuahua	México	2329	4/6/2017 11:27	56618	365	20.39999962	0.170000002	141623	59.99000168	0.370000005	2	119.9800034	99.58000183	36.84999847	Central America	Chihuahua	PROCESSING		365	17		http://images.acmesports.sports/Perfect+Fitness+Perfect+Rip+Deck	Perfect Fitness Perfect Rip Deck	59.99000168
TRANSFER	6	4	49.79000092	99.58000183	Late delivery	1	17	Cleats	Kaneohe	EE. UU.	XXXXXXXXX	Mary	12431	Rios	XXXXXXXXX	Corporate	HI	1221 Cinder Pines	96744	4	Apparel	21.41555023	-157.803894	LATAM	Brasília	Brasil	12431	1/27/2017 2:16	51865	365	20.39999962	0.170000002	129598	59.99000168	0.5	2	119.9800034	99.58000183	49.79000092	South America	Distrito Federal	PROCESSING		365	17		http://images.acmesports.sports/Perfect+Fitness+Perfect+Rip+Deck	Perfect Fitness Perfect Rip Deck	59.99000168
TRANSFER	3	4	35	100	Advance shipping	0	24	Women's Apparel	Ventura	EE. UU.	XXXXXXXXX	Mary	10860	Johnson	XXXXXXXXX	Corporate	CA	8824 Noble View Valley	93003	5	Golf	34.26494217	-119.218605	LATAM	Santarém	Brasil	10860	2/12/2015 20:36	2937	502	0	0	7333	50	0.349999994	2	100	100	35	South America	Pará	PROCESSING		502	24		http://images.acmesports.sports/Nike+Men%27s+Dri-FIT+Victory+Golf+Polo	Nike Men's Dri-FIT Victory Golf Polo	50
TRANSFER	2	4	43	100	Advance shipping	0	24	Women's Apparel	Brooklyn	EE. UU.	XXXXXXXXX	Mary	12094	Smith	XXXXXXXXX	Corporate	NY	2720 Stony Field	11218	5	Golf	40.64059448	-73.97518921	LATAM	Joinville	Brasil	12094	3/5/2017 18:30	54446	502	0	0	136156	50	0.430000007	2	100	100	43	South America	Santa Catarina	PROCESSING		502	24		http://images.acmesports.sports/Nike+Men%27s+Dri-FIT+Victory+Golf+Polo	Nike Men's Dri-FIT Victory Golf Polo	50
TRANSFER	4	4	0	99	Shipping on time	0	24	Women's Apparel	Oceanside	EE. UU.	XXXXXXXXX	Mary	5088	Smith	XXXXXXXXX	Corporate	CA	698 Colonial Way	92057	5	Golf	33.22548676	-117.3070679	LATAM	Monterrey	México	5088	5/5/2017 17:53	58623	502	1	0.01	146742	50	0	2	100	99	0	Central America	Nuevo León	PROCESSING		502	24		http://images.acmesports.sports/Nike+Men%27s+Dri-FIT+Victory+Golf+Polo	Nike Men's Dri-FIT Victory Golf Polo	50
TRANSFER	2	4	21.77000046	79.18000031	Advance shipping	0	29	Shop By Sport	Fort Worth	EE. UU.	XXXXXXXXX	Evelyn	2200	Wilson	XXXXXXXXX	Corporate	TX	7409 Cotton Manor	76116	5	Golf	32.73230743	-97.47290802	LATAM	Pitalito	Colombia	2200	4/19/2015 4:03	7411	627	0.800000012	0.01	18572	39.99000168	0.280000001	2	79.98000336	79.18000031	21.77000046	South America	Huila	PROCESSING		627	29		http://images.acmesports.sports/Under+Armour+Girls%27+Toddler+Spine+Surge+Running+Shoe	Under Armour Girls' Toddler Spine Surge Runni	39.99000168
TRANSFER	4	4	10.96000004	97	Shipping on time	0	24	Women's Apparel	Plymouth	EE. UU.	XXXXXXXXX	Martha	10966	Pierce	XXXXXXXXX	Corporate	MA	6797 Quiet Mountain Rise	2360	5	Golf	41.95851135	-70.66861725	LATAM	Puebla	México	10966	3/20/2015 1:17	5348	502	3	0.029999999	13366	50	0.109999999	2	100	97	10.96000004	Central America	Puebla	PROCESSING		502	24		http://images.acmesports.sports/Nike+Men%27s+Dri-FIT+Victory+Golf+Polo	Nike Men's Dri-FIT Victory Golf Polo	50
TRANSFER	3	4	41.27999878	96	Advance shipping	0	24	Women's Apparel	Brooklyn	EE. UU.	XXXXXXXXX	Margaret	3997	Walker	XXXXXXXXX	Corporate	NY	5731 Cinder Horse Court	11218	5	Golf	40.64059448	-73.97518921	LATAM	Santo Domingo	República Dominicana	3997	5/22/2017 1:56	59742	502	4	0.039999999	149496	50	0.430000007	2	100	96	41.27999878	Caribbean	Santo Domingo	PROCESSING		502	24		http://images.acmesports.sports/Nike+Men%27s+Dri-FIT+Victory+Golf+Polo	Nike Men's Dri-FIT Victory Golf Polo	50
TRANSFER	4	4	26.87000084	76.77999878	Shipping on time	0	29	Shop By Sport	Cleveland	EE. UU.	XXXXXXXXX	Charles	8746	Stout	XXXXXXXXX	Corporate	OH	72 Noble Path	44120	5	Golf	41.48426819	-81.5922699	LATAM	Querétaro	México	8746	5/18/2017 12:26	59498	627	3.200000048	0.039999999	148919	39.99000168	0.349999994	2	79.98000336	76.77999878	26.87000084	Central America	Querétaro	PROCESSING		627	29		http://images.acmesports.sports/Under+Armour+Girls%27+Toddler+Spine+Surge+Running+Shoe	Under Armour Girls' Toddler Spine Surge Runni	39.99000168
TRANSFER	5	4	34.18999863	75.98000336	Late delivery	1	29	Shop By Sport	Philadelphia	EE. UU.	XXXXXXXXX	Mary	3687	Morrow	XXXXXXXXX	Corporate	PA	923 Amber Grounds	19145	5	Golf	39.92448425	-75.1757431	LATAM	Chaguanas	Trinidad y Tobago	3687	2/20/2015 11:29	3459	627	4	0.050000001	8590	39.99000168	0.449999988	2	79.98000336	75.98000336	34.18999863	Caribbean	Chaguanas	PROCESSING		627	29		http://images.acmesports.sports/Under+Armour+Girls%27+Toddler+Spine+Surge+Running+Shoe	Under Armour Girls' Toddler Spine Surge Runni	39.99000168
TRANSFER	6	4	35.70999908	75.98000336	Late delivery	1	29	Shop By Sport	Lodi	EE. UU.	XXXXXXXXX	Christina	9162	Carter	XXXXXXXXX	Corporate	CA	3901 Iron Parade	95240	5	Golf	38.11602402	-121.3637238	LATAM	Chimaltenango	Guatemala	9162	5/4/2015 15:04	8470	627	4	0.050000001	21144	39.99000168	0.469999999	2	79.98000336	75.98000336	35.70999908	Central America	Chimaltenango	PROCESSING		627	29		http://images.acmesports.sports/Under+Armour+Girls%27+Toddler+Spine+Surge+Running+Shoe	Under Armour Girls' Toddler Spine Surge Runni	39.99000168
TRANSFER	6	4	11.88000011	95	Late delivery	1	24	Women's Apparel	Bakersfield	EE. UU.	XXXXXXXXX	Mary	8993	Smith	XXXXXXXXX	Corporate	CA	4915 Lazy Pine Bay	93308	5	Golf	35.40139771	-119.0448837	LATAM	Belo Horizonte	Brasil	8993	2/19/2017 7:19	53455	502	5	0.050000001	133575	50	0.129999995	2	100	95	11.88000011	South America	Minas Gerais	PROCESSING		502	24		http://images.acmesports.sports/Nike+Men%27s+Dri-FIT+Victory+Golf+Polo	Nike Men's Dri-FIT Victory Golf Polo	50
TRANSFER	5	4	18.52000046	132.3000031	Late delivery	1	26	Girls' Apparel	Philadelphia	EE. UU.	XXXXXXXXX	Mary	5875	Rodgers	XXXXXXXXX	Corporate	PA	654 Gentle Acres	19143	5	Golf	39.94662857	-75.21822357	LATAM	Tlaquepaque	México	5875	1/30/2015 9:14	2014	565	7.699999809	0.059999999	5047	70	0.140000001	2	140	132.3000031	18.52000046	Central America	Jalisco	PROCESSING		565	26		http://images.acmesports.sports/adidas+Youth+Germany+Black%2FRed+Away+Match+Soccer+Jersey	adidas Youth Germany Black/Red Away Match Soc	70
TRANSFER	5	4	17.44000053	46.5	Late delivery	1	26	Girls' Apparel	Long Beach	EE. UU.	XXXXXXXXX	Mary	2502	Smith	XXXXXXXXX	Corporate	CA	7581 Cinder Link	90813	5	Golf	33.78245163	-118.1922455	LATAM	San Miguelito	Panamá	2502	3/26/2017 23:33	55899	567	3.5	0.07	139774	25	0.379999995	2	50	46.5	17.44000053	Central America	Panamá	PROCESSING		567	26		http://images.acmesports.sports/adidas+Men%27s+Germany+Black+Crest+Away+Tee	adidas Men's Germany Black Crest Away Tee	25
TRANSFER	3	4	30.22999954	93	Advance shipping	0	24	Women's Apparel	San Jose	EE. UU.	XXXXXXXXX	Pamela	9563	Murphy	XXXXXXXXX	Corporate	CA	6001 Iron Diversion	95122	5	Golf	37.3288765	-121.8501511	LATAM	Hermosillo	México	9563	2/6/2017 13:27	52582	502	7	0.07	131429	50	0.330000013	2	100	93	30.22999954	Central America	Sonora	PROCESSING		502	24		http://images.acmesports.sports/Nike+Men%27s+Dri-FIT+Victory+Golf+Polo	Nike Men's Dri-FIT Victory Golf Polo	50
TRANSFER	3	4	-162.75	93	Advance shipping	0	24	Women's Apparel	Murfreesboro	EE. UU.	XXXXXXXXX	Jerry	7259	Ingram	XXXXXXXXX	Corporate	TN	9198 Blue Swale	37130	5	Golf	35.75965881	-86.26461029	LATAM	Coacalco	México	7259	3/31/2017 16:43	56222	502	7	0.07	140631	50	-1.75	2	100	93	-162.75	Central America	México	PROCESSING		502	24		http://images.acmesports.sports/Nike+Men%27s+Dri-FIT+Victory+Golf+Polo	Nike Men's Dri-FIT Victory Golf Polo	50
TRANSFER	5	4	24.60000038	72.77999878	Late delivery	1	29	Shop By Sport	Carlsbad	EE. UU.	XXXXXXXXX	Mary	3131	Brown	XXXXXXXXX	Corporate	CA	3358 Middle Ridge	92009	5	Golf	33.0895195	-117.2552032	LATAM	Balneário Camboriú	Brasil	3131	4/24/2017 3:43	57829	627	7.199999809	0.090000004	144695	39.99000168	0.340000004	2	79.98000336	72.77999878	24.60000038	South America	Santa Catarina	PROCESSING		627	29		http://images.acmesports.sports/Under+Armour+Girls%27+Toddler+Spine+Surge+Running+Shoe	Under Armour Girls' Toddler Spine Surge Runni	39.99000168
TRANSFER	3	4	35.99000168	71.98000336	Advance shipping	0	29	Shop By Sport	Hamilton	EE. UU.	XXXXXXXXX	Brandon	4140	Smith	XXXXXXXXX	Corporate	OH	9785 Silver Hickory Walk	45011	5	Golf	39.3985405	-84.55661774	LATAM	Tegucigalpa	Honduras	4140	3/31/2017 14:58	56217	627	8	0.100000001	140615	39.99000168	0.5	2	79.98000336	71.98000336	35.99000168	Central America	Francisco Morazán	PROCESSING		627	29		http://images.acmesports.sports/Under+Armour+Girls%27+Toddler+Spine+Surge+Running+Shoe	Under Armour Girls' Toddler Spine Surge Runni	39.99000168
TRANSFER	4	4	17.12999916	71.98000336	Shipping on time	0	29	Shop By Sport	Houston	EE. UU.	XXXXXXXXX	Jacqueline	4539	James	XXXXXXXXX	Corporate	TX	9391 Little Leaf Ramp	77083	5	Golf	29.69653702	-95.6459198	LATAM	Petapa	Guatemala	4539	3/28/2015 0:13	5893	627	8	0.100000001	14655	39.99000168	0.239999995	2	79.98000336	71.98000336	17.12999916	Central America	Guatemala	PROCESSING		627	29		http://images.acmesports.sports/Under+Armour+Girls%27+Toddler+Spine+Surge+Running+Shoe	Under Armour Girls' Toddler Spine Surge Runni	39.99000168
TRANSFER	4	4	41.40000153	90	Shipping on time	0	24	Women's Apparel	New York	EE. UU.	XXXXXXXXX	Mary	6071	Wu	XXXXXXXXX	Corporate	NY	3810 Honey Swale	10031	5	Golf	40.82476044	-73.94992065	LATAM	La Ceiba	Honduras	6071	3/22/2015 16:21	5528	502	10	0.100000001	13796	50	0.460000008	2	100	90	41.40000153	Central America	Atlántida	PROCESSING		502	24		http://images.acmesports.sports/Nike+Men%27s+Dri-FIT+Victory+Golf+Polo	Nike Men's Dri-FIT Victory Golf Polo	50
TRANSFER	3	4	23.38999939	71.98000336	Advance shipping	0	29	Shop By Sport	Hayward	EE. UU.	XXXXXXXXX	Mary	8730	Smith	XXXXXXXXX	Corporate	CA	5166 Middle Circuit	94541	5	Golf	37.67551041	-122.0496826	LATAM	Maturín	Venezuela	8730	1/6/2015 8:13	367	627	8	0.100000001	922	39.99000168	0.330000013	2	79.98000336	71.98000336	23.38999939	South America	Monagas	PROCESSING		627	29		http://images.acmesports.sports/Under+Armour+Girls%27+Toddler+Spine+Surge+Running+Shoe	Under Armour Girls' Toddler Spine Surge Runni	39.99000168
TRANSFER	4	4	21.42000008	90	Shipping on time	0	24	Women's Apparel	Bridgeton	EE. UU.	XXXXXXXXX	Mary	9634	Weaver	XXXXXXXXX	Corporate	NJ	2269 High Limits	8302	5	Golf	39.42603684	-75.23985291	LATAM	Parintins	Brasil	9634	2/3/2017 5:14	52353	502	10	0.100000001	130831	50	0.239999995	2	100	90	21.42000008	South America	Amazonas	PROCESSING		502	24		http://images.acmesports.sports/Nike+Men%27s+Dri-FIT+Victory+Golf+Polo	Nike Men's Dri-FIT Victory Golf Polo	50
TRANSFER	5	4	28.17000008	90	Late delivery	1	24	Women's Apparel	Martinsburg	EE. UU.	XXXXXXXXX	Kathy	8010	Smith	XXXXXXXXX	Corporate	WV	6901 Lazy Plaza	25401	5	Golf	39.45571137	-77.96917725	LATAM	São Paulo	Brasil	8010	1/27/2015 0:39	1784	502	10	0.100000001	4452	50	0.310000002	2	100	90	28.17000008	South America	São Paulo	PROCESSING		502	24		http://images.acmesports.sports/Nike+Men%27s+Dri-FIT+Victory+Golf+Polo	Nike Men's Dri-FIT Victory Golf Polo	50
TRANSFER	3	4	-11.47000027	70.37999725	Advance shipping	0	29	Shop By Sport	Bay Shore	EE. UU.	XXXXXXXXX	Rebecca	3484	Hunter	XXXXXXXXX	Corporate	NY	67 Cotton Mountain Terrace	11706	5	Golf	40.74032211	-73.30113983	LATAM	Santiago de Cuba	Cuba	3484	5/30/2017 11:22	60317	627	9.600000381	0.119999997	150929	39.99000168	-0.159999996	2	79.98000336	70.37999725	-11.47000027	Caribbean	Santiago de Cuba	PROCESSING		627	29		http://images.acmesports.sports/Under+Armour+Girls%27+Toddler+Spine+Surge+Running+Shoe	Under Armour Girls' Toddler Spine Surge Runni	39.99000168
TRANSFER	2	4	29.04000092	88	Advance shipping	0	24	Women's Apparel	Palatine	EE. UU.	XXXXXXXXX	Brandon	7307	Foster	XXXXXXXXX	Corporate	IL	4291 Sunny Fox Mews	60067	5	Golf	42.11048508	-88.08236694	LATAM	Puebla	México	7307	4/9/2015 21:35	6776	502	12	0.119999997	16941	50	0.330000013	2	100	88	29.04000092	Central America	Puebla	PROCESSING		502	24		http://images.acmesports.sports/Nike+Men%27s+Dri-FIT+Victory+Golf+Polo	Nike Men's Dri-FIT Victory Golf Polo	50
TRANSFER	3	4	23.48999977	87	Advance shipping	0	24	Women's Apparel	Smyrna	EE. UU.	XXXXXXXXX	Mary	1975	Smith	XXXXXXXXX	Corporate	GA	7790 Green Berry Gate	30080	5	Golf	33.08282852	-82.9998703	LATAM	Mixco	Guatemala	1975	3/7/2015 11:38	4487	502	13	0.129999995	11226	50	0.270000011	2	100	87	23.48999977	Central America	Guatemala	PROCESSING		502	24		http://images.acmesports.sports/Nike+Men%27s+Dri-FIT+Victory+Golf+Polo	Nike Men's Dri-FIT Victory Golf Polo	50
TRANSFER	2	4	19.12999916	85	Advance shipping	0	24	Women's Apparel	Van Nuys	EE. UU.	XXXXXXXXX	Matthew	629	Huffman	XXXXXXXXX	Corporate	CA	9922 Misty Oak Inlet	91406	5	Golf	34.1971817	-118.4865265	LATAM	Huehuetenango	Guatemala	629	5/22/2015 7:20	9681	502	15	0.150000006	24177	50	0.230000004	2	100	85	19.12999916	Central America	Huehuetenango	PROCESSING		502	24		http://images.acmesports.sports/Nike+Men%27s+Dri-FIT+Victory+Golf+Polo	Nike Men's Dri-FIT Victory Golf Polo	50
TRANSFER	4	4	5.96999979	66.37999725	Shipping on time	0	29	Shop By Sport	Opa Locka	EE. UU.	XXXXXXXXX	Richard	11753	Reid	XXXXXXXXX	Corporate	FL	9128 Little Cloud Bay	33055	5	Golf	25.94878006	-80.28707886	LATAM	Chinautla	Guatemala	11753	6/7/2017 12:25	60868	627	13.60000038	0.170000002	152307	39.99000168	0.090000004	2	79.98000336	66.37999725	5.96999979	Central America	Guatemala	PROCESSING		627	29		http://images.acmesports.sports/Under+Armour+Girls%27+Toddler+Spine+Surge+Running+Shoe	Under Armour Girls' Toddler Spine Surge Runni	39.99000168
TRANSFER	2	4	7.210000038	65.58000183	Advance shipping	0	26	Girls' Apparel	Los Angeles	EE. UU.	XXXXXXXXX	Jeremy	5375	Holmes	XXXXXXXXX	Corporate	CA	1819 Noble Ramp	90046	5	Golf	34.09960938	-118.3507385	LATAM	Apopa	El Salvador	5375	2/16/2017 0:50	53231	572	14.39999962	0.180000007	133008	39.99000168	0.109999999	2	79.98000336	65.58000183	7.210000038	Central America	San Salvador	PROCESSING		572	26		http://images.acmesports.sports/TYR+Boys%27+Team+Digi+Jammer	TYR Boys' Team Digi Jammer	39.99000168
TRANSFER	2	4	21.63999939	65.58000183	Advance shipping	0	29	Shop By Sport	Saint Paul	EE. UU.	XXXXXXXXX	Amanda	1695	Marquez	XXXXXXXXX	Corporate	MN	9539 Velvet Trace	55106	5	Golf	44.95698166	-93.06536865	LATAM	Sorocaba	Brasil	1695	2/6/2017 20:07	52601	627	14.39999962	0.180000007	131482	39.99000168	0.330000013	2	79.98000336	65.58000183	21.63999939	South America	São Paulo	PROCESSING		627	29		http://images.acmesports.sports/Under+Armour+Girls%27+Toddler+Spine+Surge+Running+Shoe	Under Armour Girls' Toddler Spine Surge Runni	39.99000168
TRANSFER	6	4	-9.050000191	65.58000183	Late delivery	1	29	Shop By Sport	Edison	EE. UU.	XXXXXXXXX	Maria	9884	Dorsey	XXXXXXXXX	Corporate	NJ	125 Colonial Butterfly Stead	8817	5	Golf	40.52578354	-74.39421845	LATAM	San Justo	Argentina	9884	3/10/2015 0:15	4660	627	14.39999962	0.180000007	11689	39.99000168	-0.140000001	2	79.98000336	65.58000183	-9.050000191	South America	Santa Fe	PROCESSING		627	29		http://images.acmesports.sports/Under+Armour+Girls%27+Toddler+Spine+Surge+Running+Shoe	Under Armour Girls' Toddler Spine Surge Runni	39.99000168
TRANSFER	5	4	7.21999979	82	Late delivery	1	24	Women's Apparel	Baytown	EE. UU.	XXXXXXXXX	Joseph	8498	Pennington	XXXXXXXXX	Corporate	TX	9084 Middle Embers Passage	77520	5	Golf	29.73701477	-94.96875763	LATAM	Colombo	Brasil	8498	2/21/2015 15:31	3539	502	18	0.180000007	8807	50	0.090000004	2	100	82	7.21999979	South America	Paraná	PROCESSING		502	24		http://images.acmesports.sports/Nike+Men%27s+Dri-FIT+Victory+Golf+Polo	Nike Men's Dri-FIT Victory Golf Polo	50
TRANSFER	2	4	37.59999847	80	Advance shipping	0	24	Women's Apparel	Los Angeles	EE. UU.	XXXXXXXXX	Jeremy	5375	Holmes	XXXXXXXXX	Corporate	CA	1819 Noble Ramp	90046	5	Golf	34.09960938	-118.3507385	LATAM	Apopa	El Salvador	5375	2/16/2017 0:50	53231	502	20	0.200000003	133012	50	0.469999999	2	100	80	37.59999847	Central America	San Salvador	PROCESSING		502	24		http://images.acmesports.sports/Nike+Men%27s+Dri-FIT+Victory+Golf+Polo	Nike Men's Dri-FIT Victory Golf Polo	50
TRANSFER	4	4	36.79999924	80	Shipping on time	0	24	Women's Apparel	Sylmar	EE. UU.	XXXXXXXXX	Mary	7534	Smith	XXXXXXXXX	Corporate	CA	1994 Lost Berry Promenade	91342	5	Golf	34.31019974	-118.4530792	LATAM	Itu	Brasil	7534	3/6/2017 9:13	54488	502	20	0.200000003	136276	50	0.460000008	2	100	80	36.79999924	South America	São Paulo	PROCESSING		502	24		http://images.acmesports.sports/Nike+Men%27s+Dri-FIT+Victory+Golf+Polo	Nike Men's Dri-FIT Victory Golf Polo	50
TRANSFER	2	4	16.20000076	59.99000168	Advance shipping	0	29	Shop By Sport	Palatine	EE. UU.	XXXXXXXXX	Brandon	7307	Foster	XXXXXXXXX	Corporate	IL	4291 Sunny Fox Mews	60067	5	Golf	42.11048508	-88.08236694	LATAM	Puebla	México	7307	4/9/2015 21:35	6776	627	20	0.25	16942	39.99000168	0.270000011	2	79.98000336	59.99000168	16.20000076	Central America	Puebla	PROCESSING		627	29		http://images.acmesports.sports/Under+Armour+Girls%27+Toddler+Spine+Surge+Running+Shoe	Under Armour Girls' Toddler Spine Surge Runni	39.99000168
TRANSFER	5	4	27.59000015	59.99000168	Late delivery	1	29	Shop By Sport	Bend	EE. UU.	XXXXXXXXX	Mary	123	Mann	XXXXXXXXX	Corporate	OR	7676 Colonial Towers	97701	5	Golf	44.05973816	-12.13093758	LATAM	Cuernavaca	México	123	2/6/2017 1:54	52549	627	20	0.25	131352	39.99000168	0.460000008	2	79.98000336	59.99000168	27.59000015	Central America	Morelos	PROCESSING		627	29		http://images.acmesports.sports/Under+Armour+Girls%27+Toddler+Spine+Surge+Running+Shoe	Under Armour Girls' Toddler Spine Surge Runni	39.99000168
TRANSFER	2	4	12.75	75	Advance shipping	0	24	Women's Apparel	Baytown	EE. UU.	XXXXXXXXX	Joseph	8498	Pennington	XXXXXXXXX	Corporate	TX	9084 Middle Embers Passage	77520	5	Golf	29.73701477	-94.96875763	LATAM	Villa Nueva	Guatemala	8498	5/31/2017 2:47	60361	502	25	0.25	151061	50	0.170000002	2	100	75	12.75	Central America	Guatemala	PROCESSING		502	24		http://images.acmesports.sports/Nike+Men%27s+Dri-FIT+Victory+Golf+Polo	Nike Men's Dri-FIT Victory Golf Polo	50
TRANSFER	6	4	19	63.34000015	Late delivery	1	37	Electronics	Lodi	EE. UU.	XXXXXXXXX	Christina	9162	Carter	XXXXXXXXX	Corporate	CA	3901 Iron Parade	95240	6	Outdoors	38.11602402	-121.3637238	LATAM	Chimaltenango	Guatemala	9162	5/4/2015 15:04	8470	825	0.639999986	0.01	21145	31.98999977	0.300000012	2	63.97999954	63.34000015	19	Central America	Chimaltenango	PROCESSING		825	37		http://images.acmesports.sports/Bridgestone+e6+Straight+Distance+NFL+Tennessee+Titans+Golf...	Bridgestone e6 Straight Distance NFL Tennesse	31.98999977
TRANSFER	3	4	13.69999981	47.22999954	Advance shipping	0	40	Accessories	Opa Locka	EE. UU.	XXXXXXXXX	Mary	8925	Erickson	XXXXXXXXX	Corporate	FL	2422 High River Corners	33055	6	Outdoors	25.89801979	-80.24020386	LATAM	Águas Lindas de Goiás	Brasil	8925	3/25/2015 8:49	5712	905	2.75	0.059999999	14229	24.98999977	0.289999992	2	49.97999954	47.22999954	13.69999981	South America	Goiás	PROCESSING		905	40		http://images.acmesports.sports/Team+Golf+Texas+Longhorns+Putter+Grip	Team Golf Texas Longhorns Putter Grip	24.98999977
TRANSFER	5	4	15.82999992	35.97999954	Late delivery	1	36	Golf Balls	Burnsville	EE. UU.	XXXXXXXXX	Ronald	5981	Williamson	XXXXXXXXX	Corporate	MN	398 Pleasant Mountain	55337	6	Outdoors	44.77007294	-93.28409576	LATAM	Vespasiano	Brasil	5981	5/16/2015 21:00	9309	804	4	0.100000001	23226	19.98999977	0.439999998	2	39.97999954	35.97999954	15.82999992	South America	Minas Gerais	PROCESSING		804	36		http://images.acmesports.sports/Glove+It+Women%27s+Imperial+Golf+Glove	Glove It Women's Imperial Golf Glove	19.98999977
TRANSFER	6	4	26.44000053	84.45999908	Late delivery	1	37	Electronics	Huntington Station	EE. UU.	XXXXXXXXX	Carolyn	7347	Gallegos	XXXXXXXXX	Corporate	NY	2070 Indian Leaf Edge	11746	6	Outdoors	40.85692978	-73.39674377	LATAM	Bogotá	Colombia	7347	4/29/2015 3:41	8095	822	11.52000046	0.119999997	20211	47.99000168	0.310000002	2	95.98000336	84.45999908	26.44000053	South America	Bogotá	PROCESSING		822	37		http://images.acmesports.sports/Titleist+Pro+V1x+High+Numbers+Golf+Balls	Titleist Pro V1x High Numbers Golf Balls	47.99000168
TRANSFER	3	4	-45.88999939	262.2000122	Advance shipping	0	73	Sporting Goods	Caguas	Puerto Rico	XXXXXXXXX	Felicia	19445	Clark	XXXXXXXXX	Corporate	PR	9135 Green Island Moor	725	2	Fitness	18.29136658	-66.03705597	Pacific Asia	Bhilai	India	19445	1/12/2018 19:59	75892	1360	65.55000305	0.200000003	179207	327.75	-0.180000007	1	327.75	262.2000122	-45.88999939	South Asia	Chhattisgarh	PROCESSING		1360	73		http://images.acmesports.sports/Smart+watch	Smart watch	327.75
DEBIT	2	4	103.2399979	245.8099976	Advance shipping	0	73	Sporting Goods	Sunnyvale	EE. UU.	XXXXXXXXX	Wanda	19444	Sanford	XXXXXXXXX	Corporate	CA	1800 Quiet Creek Stead	94087	2	Fitness	37.34466934	-122.0356674	Pacific Asia	Qingdao	China	19444	1/12/2018 19:38	75891	1360	81.94000244	0.25	179206	327.75	0.419999987	1	327.75	245.8099976	103.2399979	Eastern Asia	Shandong	COMPLETE		1360	73		http://images.acmesports.sports/Smart+watch	Smart watch	327.75
DEBIT	6	2	81.94000244	327.75	Late delivery	1	73	Sporting Goods	Sugar Land	EE. UU.	XXXXXXXXX	Hayfa	19443	Boyle	XXXXXXXXX	Corporate	TX	1165 Quiet Inlet	77478	2	Fitness	29.60960579	-95.61593628	Pacific Asia	Qingdao	China	19443	1/12/2018 19:17	75890	1360	0	0	179205	327.75	0.25	1	327.75	327.75	81.94000244	Eastern Asia	Shandong	COMPLETE		1360	73		http://images.acmesports.sports/Smart+watch	Smart watch	327.75
DEBIT	5	4	24.34000015	324.4700012	Late delivery	1	73	Sporting Goods	Caguas	Puerto Rico	XXXXXXXXX	Lavinia	19442	Houston	XXXXXXXXX	Corporate	PR	432 Rocky Link	725	2	Fitness	18.26264191	-66.03705597	Pacific Asia	Herat	Afganistán	19442	1/12/2018 18:56	75889	1360	3.279999971	0.01	179204	327.75	0.079999998	1	327.75	324.4700012	24.34000015	South Asia	Herat	COMPLETE		1360	73		http://images.acmesports.sports/Smart+watch	Smart watch	327.75
PAYMENT	4	4	-36.29999924	321.2000122	Shipping on time	0	73	Sporting Goods	Brighton	EE. UU.	XXXXXXXXX	Yetta	19441	Robinson	XXXXXXXXX	Corporate	MA	2607 Clear Branch Cape	2135	2	Fitness	42.34962845	-71.15328217	Pacific Asia	Herat	Afganistán	19441	1/12/2018 18:35	75888	1360	6.559999943	0.02	179203	327.75	-0.109999999	1	327.75	321.2000122	-36.29999924	South Asia	Herat	PENDING_PAYMENT		1360	73		http://images.acmesports.sports/Smart+watch	Smart watch	327.75
DEBIT	3	4	111.2699966	317.9200134	Advance shipping	0	73	Sporting Goods	Caguas	Puerto Rico	XXXXXXXXX	Jennifer	19440	Holmes	XXXXXXXXX	Corporate	PR	6826 Quiet Lane	725	2	Fitness	18.25866509	-66.03705597	Pacific Asia	Herat	Afganistán	19440	1/12/2018 18:14	75887	1360	9.829999924	0.029999999	179202	327.75	0.349999994	1	327.75	317.9200134	111.2699966	South Asia	Herat	COMPLETE		1360	73		http://images.acmesports.sports/Smart+watch	Smart watch	327.75
TRANSFER	2	4	114.2099991	314.6400146	Shipping canceled	0	73	Sporting Goods	Garden Grove	EE. UU.	XXXXXXXXX	Mara	19439	Mcneil	XXXXXXXXX	Corporate	CA	9780 Misty Pike	92840	2	Fitness	33.77395248	-117.9618988	Pacific Asia	Sydney	Australia	19439	1/12/2018 17:53	75886	1360	13.10999966	0.039999999	179201	327.75	0.360000014	1	327.75	314.6400146	114.2099991	Oceania	Nueva Gales del Sur	CANCELED		1360	73		http://images.acmesports.sports/Smart+watch	Smart watch	327.75
PAYMENT	6	2	-71.30000305	311.3599854	Late delivery	1	73	Sporting Goods	Caguas	Puerto Rico	XXXXXXXXX	Cleo	19438	Woodward	XXXXXXXXX	Home Office	PR	4135 Golden Shadow Front	725	2	Fitness	18.21509743	-66.0370636	Pacific Asia	Bandung	Indonesia	19438	1/12/2018 17:32	75885	1360	16.38999939	0.050000001	179200	327.75	-0.230000004	1	327.75	311.3599854	-71.30000305	Southeast Asia	Java Occidental	PENDING_PAYMENT		1360	73		http://images.acmesports.sports/Smart+watch	Smart watch	327.75
TRANSFER	5	4	37.16999817	309.7200012	Late delivery	1	73	Sporting Goods	Bismarck	EE. UU.	XXXXXXXXX	Cally	19437	Dunn	XXXXXXXXX	Corporate	ND	8307 Merry Pointe	58501	2	Fitness	46.81184387	-100.7877197	Pacific Asia	Newcastle	Australia	19437	1/12/2018 17:11	75884	1360	18.03000069	0.059999999	179199	327.75	0.119999997	1	327.75	309.7200012	37.16999817	Oceania	Nueva Gales del Sur	PENDING		1360	73		http://images.acmesports.sports/Smart+watch	Smart watch	327.75
DEBIT	2	1	146.3099976	304.8099976	Late delivery	1	73	Sporting Goods	Caguas	Puerto Rico	XXXXXXXXX	Wynter	19436	Gay	XXXXXXXXX	Home Office	PR	9299 Grand Branch Route	725	2	Fitness	18.20598602	-66.03705597	Pacific Asia	Tongchuan	China	19436	1/12/2018 16:50	75883	1360	22.94000053	0.07	179198	327.75	0.479999989	1	327.75	304.8099976	146.3099976	Eastern Asia	Shaanxi	COMPLETE		1360	73		http://images.acmesports.sports/Smart+watch	Smart watch	327.75
TRANSFER	3	4	74.55999756	298.25	Advance shipping	0	73	Sporting Goods	Gaithersburg	EE. UU.	XXXXXXXXX	Hyacinth	19435	Nolan	XXXXXXXXX	Consumer	MD	2210 Merry Leaf Row	20878	2	Fitness	39.14162064	-77.2270813	Pacific Asia	Tongchuan	China	19435	1/12/2018 16:29	75882	1360	29.5	0.090000004	179197	327.75	0.25	1	327.75	298.25	74.55999756	Eastern Asia	Shaanxi	PENDING		1360	73		http://images.acmesports.sports/Smart+watch	Smart watch	327.75
DEBIT	2	4	59	294.980011	Advance shipping	0	73	Sporting Goods	Caguas	Puerto Rico	XXXXXXXXX	Emma	19434	Mayo	XXXXXXXXX	Corporate	PR	3309 Harvest Thicket	725	2	Fitness	18.20355415	-66.03705597	Pacific Asia	Tongchuan	China	19434	1/12/2018 16:08	75881	1360	32.77999878	0.100000001	179196	327.75	0.200000003	1	327.75	294.980011	59	Eastern Asia	Shaanxi	COMPLETE		1360	73		http://images.acmesports.sports/Smart+watch	Smart watch	327.75
DEBIT	6	4	83.63999939	288.4200134	Late delivery	1	73	Sporting Goods	Bismarck	EE. UU.	XXXXXXXXX	Xerxes	19433	Terrell	XXXXXXXXX	Corporate	ND	5953 Lost Plaza	58501	2	Fitness	46.81184387	-100.7877197	Pacific Asia	Tongchuan	China	19433	1/12/2018 15:47	75880	1360	39.33000183	0.119999997	179195	327.75	0.289999992	1	327.75	288.4200134	83.63999939	Eastern Asia	Shaanxi	COMPLETE		1360	73		http://images.acmesports.sports/Smart+watch	Smart watch	327.75
TRANSFER	5	4	136.8699951	285.1400146	Late delivery	1	73	Sporting Goods	Honolulu	EE. UU.	XXXXXXXXX	Noel	19432	Wheeler	XXXXXXXXX	Corporate	HI	1070 Dusty Beacon Maze	96817	2	Fitness	21.32156754	-157.8721771	Pacific Asia	Ujjain	India	19432	1/12/2018 15:26	75879	1360	42.61000061	0.129999995	179194	327.75	0.479999989	1	327.75	285.1400146	136.8699951	South Asia	Madhya Pradesh	PROCESSING		1360	73		http://images.acmesports.sports/Smart+watch	Smart watch	327.75
DEBIT	4	4	20.88999939	278.5899963	Shipping on time	0	73	Sporting Goods	Lilburn	EE. UU.	XXXXXXXXX	Maryam	19431	Grant	XXXXXXXXX	Corporate	GA	7094 Sleepy End	30047	2	Fitness	33.90219879	-84.15373993	Pacific Asia	Ujjain	India	19431	1/12/2018 15:05	75878	1360	49.15999985	0.150000006	179193	327.75	0.079999998	1	327.75	278.5899963	20.88999939	South Asia	Madhya Pradesh	COMPLETE		1360	73		http://images.acmesports.sports/Smart+watch	Smart watch	327.75
TRANSFER	3	4	-55.06000137	275.3099976	Advance shipping	0	73	Sporting Goods	Caguas	Puerto Rico	XXXXXXXXX	Naida	19430	Small	XXXXXXXXX	Corporate	PR	9393 Golden View Pike	725	2	Fitness	18.21857071	-66.03705597	Pacific Asia	Balikpapan	Indonesia	19430	1/12/2018 14:44	75877	1360	52.43999863	0.159999996	179192	327.75	-0.200000003	1	327.75	275.3099976	-55.06000137	Southeast Asia	Kalimantan Oriental	PROCESSING		1360	73		http://images.acmesports.sports/Smart+watch	Smart watch	327.75
TRANSFER	2	4	36.18000031	272.0299988	Advance shipping	0	73	Sporting Goods	Virginia Beach	EE. UU.	XXXXXXXXX	Lana	19429	Green	XXXXXXXXX	Consumer	VA	9627 Little Terrace	23455	2	Fitness	36.91083145	-76.12958527	Pacific Asia	Balikpapan	Indonesia	19429	1/12/2018 14:23	75876	1360	55.72000122	0.170000002	179191	327.75	0.129999995	1	327.75	272.0299988	36.18000031	Southeast Asia	Kalimantan Oriental	PENDING		1360	73		http://images.acmesports.sports/Smart+watch	Smart watch	327.75
PAYMENT	6	2	131.6900024	268.7600098	Late delivery	1	73	Sporting Goods	Azusa	EE. UU.	XXXXXXXXX	Patience	19428	Woodward	XXXXXXXXX	Consumer	CA	1010 Rustic Fox View	91702	2	Fitness	34.13932037	-117.9074402	Pacific Asia	Balikpapan	Indonesia	19428	1/12/2018 14:02	75875	1360	59	0.180000007	179190	327.75	0.49000001	1	327.75	268.7600098	131.6900024	Southeast Asia	Kalimantan Oriental	PENDING_PAYMENT		1360	73		http://images.acmesports.sports/Smart+watch	Smart watch	327.75
PAYMENT	5	4	91.76999664	262.2000122	Late delivery	1	73	Sporting Goods	Long Beach	EE. UU.	XXXXXXXXX	Rylee	19427	Garrett	XXXXXXXXX	Corporate	CA	7735 Gentle Terrace	90813	2	Fitness	33.78245163	-118.1922455	Pacific Asia	Balikpapan	Indonesia	19427	1/12/2018 13:41	75874	1360	65.55000305	0.200000003	179189	327.75	0.349999994	1	327.75	262.2000122	91.76999664	Southeast Asia	Kalimantan Oriental	PENDING_PAYMENT		1360	73		http://images.acmesports.sports/Smart+watch	Smart watch	327.75
TRANSFER	4	4	-163.9600067	245.8099976	Shipping on time	0	73	Sporting Goods	Bronx	EE. UU.	XXXXXXXXX	Dakota	19426	Green	XXXXXXXXX	Consumer	NY	2720 Stony Field	10458	2	Fitness	40.86618042	-73.87023926	Pacific Asia	Pune	India	19426	1/12/2018 13:20	75873	1360	81.94000244	0.25	179188	327.75	-0.670000017	1	327.75	245.8099976	-163.9600067	South Asia	Maharashtra	PROCESSING		1360	73		http://images.acmesports.sports/Smart+watch	Smart watch	327.75
TRANSFER	3	4	144.2100067	327.75	Advance shipping	0	73	Sporting Goods	Caguas	Puerto Rico	XXXXXXXXX	Fallon	19425	Donovan	XXXXXXXXX	Consumer	PR	45 Merry Bear View	725	2	Fitness	18.27690888	-66.03705597	Pacific Asia	Pune	India	19425	1/12/2018 12:59	75872	1360	0	0	179187	327.75	0.439999998	1	327.75	327.75	144.2100067	South Asia	Maharashtra	PENDING		1360	73		http://images.acmesports.sports/Smart+watch	Smart watch	327.75
DEBIT	2	1	32.45000076	324.4700012	Late delivery	1	73	Sporting Goods	Provo	EE. UU.	XXXXXXXXX	Kylynn	19424	Zimmerman	XXXXXXXXX	Consumer	UT	3741 Bright Extension	84604	2	Fitness	40.3957901	-111.5488815	Pacific Asia	Pune	India	19424	1/12/2018 12:38	75871	1360	3.279999971	0.01	179186	327.75	0.100000001	1	327.75	324.4700012	32.45000076	South Asia	Maharashtra	COMPLETE		1360	73		http://images.acmesports.sports/Smart+watch	Smart watch	327.75
DEBIT	2	1	93.15000153	321.2000122	Late delivery	1	73	Sporting Goods	Columbia	EE. UU.	XXXXXXXXX	Inez	19423	Fleming	XXXXXXXXX	Consumer	TN	3408 Tawny Spring Glen	38401	2	Fitness	35.56920242	-87.08045197	Pacific Asia	Pune	India	19423	1/12/2018 12:17	75870	1360	6.559999943	0.02	179185	327.75	0.289999992	1	327.75	321.2000122	93.15000153	South Asia	Maharashtra	COMPLETE		1360	73		http://images.acmesports.sports/Smart+watch	Smart watch	327.75
DEBIT	2	1	79.48000336	317.9200134	Late delivery	1	73	Sporting Goods	Caguas	Puerto Rico	XXXXXXXXX	Carolyn	19422	Davenport	XXXXXXXXX	Consumer	PR	4105 Fallen Goose Port	725	2	Fitness	18.25554657	-66.03705597	Pacific Asia	Pune	India	19422	1/12/2018 11:56	75869	1360	9.829999924	0.029999999	179184	327.75	0.25	1	327.75	317.9200134	79.48000336	South Asia	Maharashtra	COMPLETE		1360	73		http://images.acmesports.sports/Smart+watch	Smart watch	327.75
TRANSFER	2	1	100.6800003	314.6400146	Late delivery	1	73	Sporting Goods	Stockton	EE. UU.	XXXXXXXXX	Miriam	19421	Vega	XXXXXXXXX	Consumer	CA	6332 Round Range	95207	2	Fitness	37.92684937	-121.3893127	Pacific Asia	Weifang	China	19421	1/12/2018 11:35	75868	1360	13.10999966	0.039999999	179183	327.75	0.319999993	1	327.75	314.6400146	100.6800003	Eastern Asia	Shandong	PROCESSING		1360	73		http://images.acmesports.sports/Smart+watch	Smart watch	327.75
TRANSFER	0	0	149.4499969	311.3599854	Shipping on time	0	73	Sporting Goods	Marietta	EE. UU.	XXXXXXXXX	Danielle	19420	Rush	XXXXXXXXX	Home Office	GA	7121 Foggy Woods	30062	2	Fitness	34.02061462	-84.42745972	Pacific Asia	Yogyakarta	Indonesia	19420	1/12/2018 11:14	75867	1360	16.38999939	0.050000001	179182	327.75	0.479999989	1	327.75	311.3599854	149.4499969	Southeast Asia	Yogyakarta	PENDING		1360	73		http://images.acmesports.sports/Smart+watch	Smart watch	327.75
PAYMENT	0	0	80.52999878	309.7200012	Shipping on time	0	73	Sporting Goods	Caguas	Puerto Rico	XXXXXXXXX	Chloe	19419	Pickett	XXXXXXXXX	Home Office	PR	482 High Quay	725	2	Fitness	18.23998261	-66.03705597	Pacific Asia	Yogyakarta	Indonesia	19419	1/12/2018 10:53	75866	1360	18.03000069	0.059999999	179181	327.75	0.25999999	1	327.75	309.7200012	80.52999878	Southeast Asia	Yogyakarta	PENDING_PAYMENT		1360	73		http://images.acmesports.sports/Smart+watch	Smart watch	327.75
CASH	0	0	-34.75	304.8099976	Shipping on time	0	73	Sporting Goods	Holland	EE. UU.	XXXXXXXXX	Beverly	19418	Fisher	XXXXXXXXX	Consumer	MI	7177 Old Nectar Ridge	49423	2	Fitness	42.83187103	-86.07852173	Pacific Asia	Toowoomba	Australia	19418	1/12/2018 10:32	75865	1360	22.94000053	0.07	179180	327.75	-0.109999999	1	327.75	304.8099976	-34.75	Oceania	Queensland	CLOSED		1360	73		http://images.acmesports.sports/Smart+watch	Smart watch	327.75
TRANSFER	5	4	146.1399994	298.25	Late delivery	1	73	Sporting Goods	Rio Grande	Puerto Rico	XXXXXXXXX	Gillian	19417	Camacho	XXXXXXXXX	Home Office	PR	6750 Stony Fawn Wood	745	2	Fitness	42.25645828	-83.41688538	Pacific Asia	Toowoomba	Australia	19417	1/12/2018 10:11	75864	1360	29.5	0.090000004	179179	327.75	0.49000001	1	327.75	298.25	146.1399994	Oceania	Queensland	PENDING		1360	73		http://images.acmesports.sports/Smart+watch	Smart watch	327.75
PAYMENT	4	4	22.12000084	294.980011	Shipping on time	0	73	Sporting Goods	Brooklyn	EE. UU.	XXXXXXXXX	Madeline	19416	Wooten	XXXXXXXXX	Home Office	NY	2636 Indian Expressway	11212	2	Fitness	40.66080093	-73.92007446	Pacific Asia	Toowoomba	Australia	19416	1/12/2018 9:50	75863	1360	32.77999878	0.100000001	179178	327.75	0.079999998	1	327.75	294.980011	22.12000084	Oceania	Queensland	PENDING_PAYMENT		1360	73		http://images.acmesports.sports/Smart+watch	Smart watch	327.75
TRANSFER	3	4	-447.0499878	288.4200134	Advance shipping	0	73	Sporting Goods	Caguas	Puerto Rico	XXXXXXXXX	Yoshi	19415	Shelton	XXXXXXXXX	Consumer	PR	9891 Foggy Hills Acres	725	2	Fitness	18.2498951	-66.0370636	Pacific Asia	Rockhampton	Australia	19415	1/12/2018 9:29	75862	1360	39.33000183	0.119999997	179177	327.75	-1.549999952	1	327.75	288.4200134	-447.0499878	Oceania	Queensland	PENDING		1360	73		http://images.acmesports.sports/Smart+watch	Smart watch	327.75
DEBIT	2	4	106.9300003	285.1400146	Advance shipping	0	73	Sporting Goods	Denver	EE. UU.	XXXXXXXXX	Hadley	19414	Russell	XXXXXXXXX	Corporate	CO	7500 Wishing Brook Grove	80219	2	Fitness	39.68975067	-105.0245895	Pacific Asia	Rockhampton	Australia	19414	1/12/2018 9:08	75861	1360	42.61000061	0.129999995	179176	327.75	0.379999995	1	327.75	285.1400146	106.9300003	Oceania	Queensland	COMPLETE		1360	73		http://images.acmesports.sports/Smart+watch	Smart watch	327.75
DEBIT	6	4	-459.6700134	278.5899963	Late delivery	1	73	Sporting Goods	Taylor	EE. UU.	XXXXXXXXX	Renee	19413	Morales	XXXXXXXXX	Corporate	MI	1497 Sleepy Thicket	48180	2	Fitness	42.52365494	-85.69445801	Pacific Asia	Rockhampton	Australia	19413	1/12/2018 8:47	75860	1360	49.15999985	0.150000006	179175	327.75	-1.649999976	1	327.75	278.5899963	-459.6700134	Oceania	Queensland	COMPLETE		1360	73		http://images.acmesports.sports/Smart+watch	Smart watch	327.75
TRANSFER	5	4	-61.93999863	275.3099976	Shipping canceled	0	73	Sporting Goods	Caguas	Puerto Rico	XXXXXXXXX	Iola	19412	King	XXXXXXXXX	Corporate	PR	5012 Honey Wagon Stead	725	2	Fitness	18.29883003	-66.0370636	Pacific Asia	Siping	China	19412	1/12/2018 8:26	75859	1360	52.43999863	0.159999996	179174	327.75	-0.230000004	1	327.75	275.3099976	-61.93999863	Eastern Asia	Jilin	SUSPECTED_FRAUD		1360	73		http://images.acmesports.sports/Smart+watch	Smart watch	327.75
DEBIT	4	2	111.5299988	272.0299988	Late delivery	1	73	Sporting Goods	Chicago	EE. UU.	XXXXXXXXX	Tamekah	19411	Blair	XXXXXXXXX	Corporate	IL	8832 Old Quay	60637	2	Fitness	41.7828064	-87.61464691	Pacific Asia	Perth	Australia	19411	1/12/2018 8:05	75858	1360	55.72000122	0.170000002	179173	327.75	0.409999996	1	327.75	272.0299988	111.5299988	Oceania	Australia Occidental	COMPLETE		1360	73		http://images.acmesports.sports/Smart+watch	Smart watch	327.75
DEBIT	3	4	131.6900024	268.7600098	Advance shipping	0	73	Sporting Goods	Caguas	Puerto Rico	XXXXXXXXX	Cherokee	19410	Huffman	XXXXXXXXX	Corporate	PR	8707 Foggy View	725	2	Fitness	18.29244614	-66.0370636	Pacific Asia	Perth	Australia	19410	1/12/2018 7:44	75857	1360	59	0.180000007	179172	327.75	0.49000001	1	327.75	268.7600098	131.6900024	Oceania	Australia Occidental	COMPLETE		1360	73		http://images.acmesports.sports/Smart+watch	Smart watch	327.75
DEBIT	2	2	85.22000122	262.2000122	Shipping on time	0	73	Sporting Goods	Detroit	EE. UU.	XXXXXXXXX	Odessa	19409	Cherry	XXXXXXXXX	Corporate	MI	4148 Indian Landing	48205	2	Fitness	42.40109634	-82.92513275	Pacific Asia	Shanghái	China	19409	1/12/2018 7:23	75856	1360	65.55000305	0.200000003	179171	327.75	0.330000013	1	327.75	262.2000122	85.22000122	Eastern Asia	Shanghái	ON_HOLD		1360	73		http://images.acmesports.sports/Smart+watch	Smart watch	327.75
PAYMENT	2	1	63.90999985	245.8099976	Late delivery	1	73	Sporting Goods	Caguas	Puerto Rico	XXXXXXXXX	Rose	19408	Mack	XXXXXXXXX	Consumer	PR	4690 Quiet Hickory Campus	725	2	Fitness	18.20002747	-66.03704834	Pacific Asia	Depok	Indonesia	19408	1/12/2018 7:02	75855	1360	81.94000244	0.25	179170	327.75	0.25999999	1	327.75	245.8099976	63.90999985	Southeast Asia	Yogyakarta	PENDING_PAYMENT		1360	73		http://images.acmesports.sports/Smart+watch	Smart watch	327.75
DEBIT	5	2	-273.019989	327.75	Late delivery	1	73	Sporting Goods	Murfreesboro	EE. UU.	XXXXXXXXX	Linda	19407	Haley	XXXXXXXXX	Consumer	TN	8659 Foggy Deer Port	37130	2	Fitness	36.04489517	-86.35327148	Pacific Asia	Depok	Indonesia	19407	1/12/2018 6:41	75854	1360	0	0	179169	327.75	-0.829999983	1	327.75	327.75	-273.019989	Southeast Asia	Yogyakarta	COMPLETE		1360	73		http://images.acmesports.sports/Smart+watch	Smart watch	327.75
PAYMENT	4	2	-259.5799866	324.4700012	Late delivery	1	73	Sporting Goods	Caguas	Puerto Rico	XXXXXXXXX	May	19406	Kennedy	XXXXXXXXX	Consumer	PR	8284 Colonial Gate Path	725	2	Fitness	18.23353386	-66.0370636	Pacific Asia	Kawasaki	Japón	19406	1/12/2018 6:20	75853	1360	3.279999971	0.01	179168	327.75	-0.800000012	1	327.75	324.4700012	-259.5799866	Eastern Asia	Kanagawa	PENDING_PAYMENT		1360	73		http://images.acmesports.sports/Smart+watch	Smart watch	327.75
DEBIT	3	4	20.23999977	321.2000122	Advance shipping	0	73	Sporting Goods	Cleveland	EE. UU.	XXXXXXXXX	Lilah	19405	Holmes	XXXXXXXXX	Corporate	OH	7701 Rustic Carrefour	44102	2	Fitness	41.47214127	-81.73681641	Pacific Asia	Lahore	Pakistán	19405	1/12/2018 5:59	75852	1360	6.559999943	0.02	179167	327.75	0.059999999	1	327.75	321.2000122	20.23999977	South Asia	Punyab	COMPLETE		1360	73		http://images.acmesports.sports/Smart+watch	Smart watch	327.75
TRANSFER	2	4	111.2699966	317.9200134	Advance shipping	0	73	Sporting Goods	Caguas	Puerto Rico	XXXXXXXXX	Tana	19404	Franklin	XXXXXXXXX	Consumer	PR	406 Shady Cider Corner	725	2	Fitness	18.28108215	-66.03705597	Pacific Asia	Shanghái	China	19404	1/12/2018 5:38	75851	1360	9.829999924	0.029999999	179166	327.75	0.349999994	1	327.75	317.9200134	111.2699966	Eastern Asia	Shanghái	PENDING		1360	73		http://images.acmesports.sports/Smart+watch	Smart watch	327.75
DEBIT	6	4	0	314.6400146	Late delivery	1	73	Sporting Goods	Lockport	EE. UU.	XXXXXXXXX	Emi	19403	Mitchell	XXXXXXXXX	Corporate	NY	4542 Sunny Parade	14094	2	Fitness	43.16891098	-78.69216156	Pacific Asia	Bangalore	India	19403	1/12/2018 5:16	75850	1360	13.10999966	0.039999999	179165	327.75	0	1	327.75	314.6400146	0	South Asia	Karnataka	COMPLETE		1360	73		http://images.acmesports.sports/Smart+watch	Smart watch	327.75
PAYMENT	5	4	97.45999908	311.3599854	Late delivery	1	73	Sporting Goods	Caguas	Puerto Rico	XXXXXXXXX	Cynthia	19402	Albert	XXXXXXXXX	Corporate	PR	2070 Rocky Apple Front	725	2	Fitness	18.20433235	-66.03705597	Pacific Asia	Bangalore	India	19402	1/12/2018 4:55	75849	1360	16.38999939	0.050000001	179164	327.75	0.310000002	1	327.75	311.3599854	97.45999908	South Asia	Karnataka	PENDING_PAYMENT		1360	73		http://images.acmesports.sports/Smart+watch	Smart watch	327.75
PAYMENT	4	2	89.8199997	309.7200012	Late delivery	1	73	Sporting Goods	Saint Charles	EE. UU.	XXXXXXXXX	Myra	19401	Manning	XXXXXXXXX	Corporate	MO	3761 Foggy Hickory Extension	63301	2	Fitness	38.77838135	-90.50777435	Pacific Asia	Bangalore	India	19401	1/12/2018 4:34	75848	1360	18.03000069	0.059999999	179163	327.75	0.289999992	1	327.75	309.7200012	89.8199997	South Asia	Karnataka	PENDING_PAYMENT		1360	73		http://images.acmesports.sports/Smart+watch	Smart watch	327.75
TRANSFER	3	2	85.34999847	304.8099976	Shipping canceled	0	73	Sporting Goods	Los Angeles	EE. UU.	XXXXXXXXX	Medge	19400	Mcfarland	XXXXXXXXX	Corporate	CA	9767 Amber Valley	90046	2	Fitness	34.09960938	-118.3507385	Pacific Asia	Bangalore	India	19400	1/12/2018 4:13	75847	1360	22.94000053	0.07	179162	327.75	0.280000001	1	327.75	304.8099976	85.34999847	South Asia	Karnataka	SUSPECTED_FRAUD		1360	73		http://images.acmesports.sports/Smart+watch	Smart watch	327.75
TRANSFER	2	4	125.2699966	298.25	Advance shipping	0	73	Sporting Goods	Cupertino	EE. UU.	XXXXXXXXX	Chloe	19399	Nichols	XXXXXXXXX	Home Office	CA	3538 Rustic Dale Run	95014	2	Fitness	37.32138825	-122.0307388	Pacific Asia	Bangalore	India	19399	1/12/2018 3:52	75846	1360	29.5	0.090000004	179161	327.75	0.419999987	1	327.75	298.25	125.2699966	South Asia	Karnataka	PROCESSING		1360	73		http://images.acmesports.sports/Smart+watch	Smart watch	327.75
PAYMENT	6	4	91.44000244	294.980011	Late delivery	1	73	Sporting Goods	Caguas	Puerto Rico	XXXXXXXXX	Beatrice	19398	Holt	XXXXXXXXX	Home Office	PR	1946 Jagged Trail	725	2	Fitness	18.23747444	-66.0370636	Pacific Asia	Malang	Indonesia	19398	1/12/2018 3:31	75845	1360	32.77999878	0.100000001	179160	327.75	0.310000002	1	327.75	294.980011	91.44000244	Southeast Asia	Java Oriental	PENDING_PAYMENT		1360	73		http://images.acmesports.sports/Smart+watch	Smart watch	327.75
TRANSFER	5	4	77.87000275	288.4200134	Late delivery	1	73	Sporting Goods	Springfield	EE. UU.	XXXXXXXXX	Ria	19397	Padilla	XXXXXXXXX	Home Office	MO	5434 Middle Range	65807	2	Fitness	37.15639114	-93.28601074	Pacific Asia	Ho Chi Minh City	Vietnam	19397	1/12/2018 3:10	75844	1360	39.33000183	0.119999997	179159	327.75	0.270000011	1	327.75	288.4200134	77.87000275	Southeast Asia	Ciudad Ho Chi Minh	PENDING		1360	73		http://images.acmesports.sports/Smart+watch	Smart watch	327.75
PAYMENT	4	2	82.69000244	285.1400146	Late delivery	1	73	Sporting Goods	Caguas	Puerto Rico	XXXXXXXXX	Charity	19396	Sharpe	XXXXXXXXX	Home Office	PR	7108 Cinder Road	725	2	Fitness	18.28423882	-66.03704834	Pacific Asia	Ho Chi Minh City	Vietnam	19396	1/12/2018 2:49	75843	1360	42.61000061	0.129999995	179158	327.75	0.289999992	1	327.75	285.1400146	82.69000244	Southeast Asia	Ciudad Ho Chi Minh	PENDING_PAYMENT		1360	73		http://images.acmesports.sports/Smart+watch	Smart watch	327.75
TRANSFER	3	4	69.65000153	278.5899963	Advance shipping	0	73	Sporting Goods	Mission Viejo	EE. UU.	XXXXXXXXX	Nell	19395	Garrison	XXXXXXXXX	Home Office	CA	1557 High Spring Cove	92692	2	Fitness	33.64875412	-117.6374283	Pacific Asia	Ho Chi Minh City	Vietnam	19395	1/12/2018 2:28	75842	1360	49.15999985	0.150000006	179157	327.75	0.25	1	327.75	278.5899963	69.65000153	Southeast Asia	Ciudad Ho Chi Minh	PROCESSING		1360	73		http://images.acmesports.sports/Smart+watch	Smart watch	327.75
DEBIT	2	4	134.8999939	275.3099976	Advance shipping	0	73	Sporting Goods	Los Angeles	EE. UU.	XXXXXXXXX	Tamara	19394	Larson	XXXXXXXXX	Home Office	CA	183 Crystal Lake Drive	90042	2	Fitness	34.11436462	-118.192482	Pacific Asia	Ho Chi Minh City	Vietnam	19394	1/12/2018 2:07	75841	1360	52.43999863	0.159999996	179156	327.75	0.49000001	1	327.75	275.3099976	134.8999939	Southeast Asia	Ciudad Ho Chi Minh	COMPLETE		1360	73		http://images.acmesports.sports/Smart+watch	Smart watch	327.75
CASH	6	2	-199.3999939	272.0299988	Late delivery	1	73	Sporting Goods	Caguas	Puerto Rico	XXXXXXXXX	Phyllis	19393	Higgins	XXXXXXXXX	Home Office	PR	1870 Crystal Blossom Towers	725	2	Fitness	18.23448372	-66.0370636	Pacific Asia	Shenyang	China	19393	1/12/2018 1:46	75840	1360	55.72000122	0.170000002	179155	327.75	-0.730000019	1	327.75	272.0299988	-199.3999939	Eastern Asia	Liaoning	CLOSED		1360	73		http://images.acmesports.sports/Smart+watch	Smart watch	327.75
TRANSFER	5	2	-215	268.7600098	Late delivery	1	73	Sporting Goods	Roswell	EE. UU.	XXXXXXXXX	Nelle	19392	Shaffer	XXXXXXXXX	Home Office	GA	8932 High Row	30075	2	Fitness	34.0256691	-84.35742188	Pacific Asia	Shenyang	China	19392	1/12/2018 1:25	75839	1360	59	0.180000007	179154	327.75	-0.800000012	1	327.75	268.7600098	-215	Eastern Asia	Liaoning	PROCESSING		1360	73		http://images.acmesports.sports/Smart+watch	Smart watch	327.75
PAYMENT	2	1	82.0699997	262.2000122	Late delivery	1	73	Sporting Goods	Caguas	Puerto Rico	XXXXXXXXX	Aimee	19391	Daugherty	XXXXXXXXX	Corporate	PR	6449 Merry Lagoon Drive	725	2	Fitness	18.2726593	-66.03705597	Pacific Asia	Daegu	Corea del Sur	19391	1/12/2018 1:04	75838	1360	65.55000305	0.200000003	179153	327.75	0.310000002	1	327.75	262.2000122	82.0699997	Eastern Asia	Daegu	PENDING_PAYMENT		1360	73		http://images.acmesports.sports/Smart+watch	Smart watch	327.75
CASH	2	1	76.94000244	245.8099976	Late delivery	1	73	Sporting Goods	Ypsilanti	EE. UU.	XXXXXXXXX	Blossom	19390	Middleton	XXXXXXXXX	Home Office	MI	3505 High Mall	48197	2	Fitness	42.24398804	-83.61991119	Pacific Asia	Manila	Filipinas	19390	1/12/2018 0:43	75837	1360	81.94000244	0.25	179152	327.75	0.310000002	1	327.75	245.8099976	76.94000244	Southeast Asia	Capital Nacional	CLOSED		1360	73		http://images.acmesports.sports/Smart+watch	Smart watch	327.75
CASH	2	2	-540.789978	327.75	Shipping on time	0	73	Sporting Goods	Brooklyn	EE. UU.	XXXXXXXXX	Breanna	19389	Morrison	XXXXXXXXX	Corporate	NY	7320 Lazy Forest Falls	11218	2	Fitness	40.64059448	-73.97518921	Pacific Asia	Manila	Filipinas	19389	1/12/2018 0:22	75836	1360	0	0	179151	327.75	-1.649999976	1	327.75	327.75	-540.789978	Southeast Asia	Capital Nacional	CLOSED		1360	73		http://images.acmesports.sports/Smart+watch	Smart watch	327.75
DEBIT	6	2	-146.0099945	324.4700012	Late delivery	1	73	Sporting Goods	Caguas	Puerto Rico	XXXXXXXXX	Katelyn	19388	Key	XXXXXXXXX	Corporate	PR	851 Green Prairie Park	725	2	Fitness	18.28867149	-66.0370636	Pacific Asia	Rajkot	India	19388	1/12/2018 0:01	75835	1360	3.279999971	0.01	179150	327.75	-0.449999988	1	327.75	324.4700012	-146.0099945	South Asia	Guyarat	COMPLETE		1360	73		http://images.acmesports.sports/Smart+watch	Smart watch	327.75
PAYMENT	5	2	93.15000153	321.2000122	Late delivery	1	73	Sporting Goods	Peoria	EE. UU.	XXXXXXXXX	Karly	19387	Porter	XXXXXXXXX	Corporate	AZ	5674 Merry Nectar Pines	85345	2	Fitness	33.57873154	-112.266098	Pacific Asia	Rajkot	India	19387	1/11/2018 23:40	75834	1360	6.559999943	0.02	179149	327.75	0.289999992	1	327.75	321.2000122	93.15000153	South Asia	Guyarat	PENDING_PAYMENT		1360	73		http://images.acmesports.sports/Smart+watch	Smart watch	327.75
DEBIT	2	1	149.4199982	317.9200134	Late delivery	1	73	Sporting Goods	Caguas	Puerto Rico	XXXXXXXXX	Olga	19386	Stein	XXXXXXXXX	Corporate	PR	8651 Heather Drive	725	2	Fitness	18.20901108	-66.03705597	Pacific Asia	Rajkot	India	19386	1/11/2018 23:19	75833	1360	9.829999924	0.029999999	179148	327.75	0.469999999	1	327.75	317.9200134	149.4199982	South Asia	Guyarat	COMPLETE		1360	73		http://images.acmesports.sports/Smart+watch	Smart watch	327.75
CASH	2	1	31.45999908	314.6400146	Late delivery	1	73	Sporting Goods	Garden Grove	EE. UU.	XXXXXXXXX	Brenna	19385	Wyatt	XXXXXXXXX	Corporate	CA	3068 Indian Quail Cove	92843	2	Fitness	33.76652145	-117.9461899	Pacific Asia	Rajkot	India	19385	1/11/2018 22:58	75832	1360	13.10999966	0.039999999	179147	327.75	0.100000001	1	327.75	314.6400146	31.45999908	South Asia	Guyarat	CLOSED		1360	73		http://images.acmesports.sports/Smart+watch	Smart watch	327.75
PAYMENT	2	1	0	311.3599854	Late delivery	1	73	Sporting Goods	Caguas	Puerto Rico	XXXXXXXXX	Tatyana	19384	Tyson	XXXXXXXXX	Home Office	PR	427 Clear Leaf Loop	725	2	Fitness	18.29984283	-66.03705597	Pacific Asia	Gorakhpur	India	19384	1/11/2018 22:37	75831	1360	16.38999939	0.050000001	179146	327.75	0	1	327.75	311.3599854	0	South Asia	Haryana	PENDING_PAYMENT		1360	73		http://images.acmesports.sports/Smart+watch	Smart watch	327.75
PAYMENT	6	4	151.7599945	309.7200012	Late delivery	1	73	Sporting Goods	Clementon	EE. UU.	XXXXXXXXX	Ifeoma	19383	Hendricks	XXXXXXXXX	Corporate	NJ	5136 Red Prairie Park	8021	2	Fitness	39.81664658	-74.98467255	Pacific Asia	Surabaya	Indonesia	19383	1/11/2018 22:16	75830	1360	18.03000069	0.059999999	179145	327.75	0.49000001	1	327.75	309.7200012	151.7599945	Southeast Asia	Java Oriental	PENDING_PAYMENT		1360	73		http://images.acmesports.sports/Smart+watch	Smart watch	327.75
PAYMENT	5	4	146.3099976	304.8099976	Late delivery	1	73	Sporting Goods	Memphis	EE. UU.	XXXXXXXXX	Kitra	19382	Howard	XXXXXXXXX	Corporate	TN	5722 Easy Heath	38127	2	Fitness	35.28209686	-89.97310638	Pacific Asia	Surabaya	Indonesia	19382	1/11/2018 21:55	75829	1360	22.94000053	0.07	179144	327.75	0.479999989	1	327.75	304.8099976	146.3099976	Southeast Asia	Java Oriental	PENDING_PAYMENT		1360	73		http://images.acmesports.sports/Smart+watch	Smart watch	327.75
DEBIT	4	4	20.87999916	298.25	Shipping on time	0	73	Sporting Goods	Antioch	EE. UU.	XXXXXXXXX	Summer	19381	Hester	XXXXXXXXX	Consumer	TN	8895 Shady Cider Moor	37013	2	Fitness	36.0810051	-86.6870575	Pacific Asia	Surabaya	Indonesia	19381	1/11/2018 21:34	75828	1360	29.5	0.090000004	179143	327.75	0.07	1	327.75	298.25	20.87999916	Southeast Asia	Java Oriental	ON_HOLD		1360	73		http://images.acmesports.sports/Smart+watch	Smart watch	327.75
DEBIT	3	4	95.87000275	294.980011	Advance shipping	0	73	Sporting Goods	Caguas	Puerto Rico	XXXXXXXXX	Sopoline	19380	Hood	XXXXXXXXX	Consumer	PR	4776 Pleasant Pioneer Cape	725	2	Fitness	18.27984047	-66.03704834	Pacific Asia	Brisbane	Australia	19380	1/11/2018 21:13	75827	1360	32.77999878	0.100000001	179142	327.75	0.330000013	1	327.75	294.980011	95.87000275	Oceania	Queensland	COMPLETE		1360	73		http://images.acmesports.sports/Smart+watch	Smart watch	327.75
CASH	2	4	135.5599976	288.4200134	Advance shipping	0	73	Sporting Goods	Salt Lake City	EE. UU.	XXXXXXXXX	Emma	19379	Suarez	XXXXXXXXX	Home Office	UT	1853 Umber Field	84118	2	Fitness	40.65987396	-112.0028687	Pacific Asia	Bangkok	Tailandia	19379	1/11/2018 20:52	75826	1360	39.33000183	0.119999997	179141	327.75	0.469999999	1	327.75	288.4200134	135.5599976	Southeast Asia	Bangkok	CLOSED		1360	73		http://images.acmesports.sports/Smart+watch	Smart watch	327.75
DEBIT	6	4	74.13999939	285.1400146	Late delivery	1	73	Sporting Goods	Caguas	Puerto Rico	XXXXXXXXX	Eliana	19378	Santos	XXXXXXXXX	Consumer	PR	1142 Round Via	725	2	Fitness	18.25708389	-66.03704834	Pacific Asia	Bangkok	Tailandia	19378	1/11/2018 20:31	75825	1360	42.61000061	0.129999995	179140	327.75	0.25999999	1	327.75	285.1400146	74.13999939	Southeast Asia	Bangkok	COMPLETE		1360	73		http://images.acmesports.sports/Smart+watch	Smart watch	327.75
CASH	5	4	78	278.5899963	Late delivery	1	73	Sporting Goods	Bakersfield	EE. UU.	XXXXXXXXX	Denise	19377	Young	XXXXXXXXX	Consumer	CA	2027 Thunder Creek Thicket	93304	2	Fitness	35.36254501	-119.0186996	Pacific Asia	Daca	Bangladés	19377	1/11/2018 20:10	75824	1360	49.15999985	0.150000006	179139	327.75	0.280000001	1	327.75	278.5899963	78	South Asia	Daca	CLOSED		1360	73		http://images.acmesports.sports/Smart+watch	Smart watch	327.75
TRANSFER	4	4	-183.6300049	275.3099976	Shipping on time	0	73	Sporting Goods	Caguas	Puerto Rico	XXXXXXXXX	Hermione	19376	Rose	XXXXXXXXX	Corporate	PR	2059 Cozy Field	725	2	Fitness	18.21950722	-66.03704834	Pacific Asia	Daca	Bangladés	19376	1/11/2018 19:49	75823	1360	52.43999863	0.159999996	179138	327.75	-0.670000017	1	327.75	275.3099976	-183.6300049	South Asia	Daca	PENDING		1360	73		http://images.acmesports.sports/Smart+watch	Smart watch	327.75
DEBIT	3	4	98.75	272.0299988	Advance shipping	0	73	Sporting Goods	Granada Hills	EE. UU.	XXXXXXXXX	Lara	19375	Kim	XXXXXXXXX	Consumer	CA	4436 Tawny Private	91344	2	Fitness	34.07363892	-117.7083511	Pacific Asia	Nagpur	India	19375	1/11/2018 19:28	75822	1360	55.72000122	0.170000002	179137	327.75	0.360000014	1	327.75	272.0299988	98.75	South Asia	Maharashtra	COMPLETE		1360	73		http://images.acmesports.sports/Smart+watch	Smart watch	327.75
DEBIT	2	4	26.87999916	268.7600098	Advance shipping	0	73	Sporting Goods	Caguas	Puerto Rico	XXXXXXXXX	Hedy	19374	Dunn	XXXXXXXXX	Consumer	PR	3914 Silver Horse Cape	725	2	Fitness	18.25214958	-66.03705597	Pacific Asia	Nagpur	India	19374	1/11/2018 19:07	75821	1360	59	0.180000007	179136	327.75	0.100000001	1	327.75	268.7600098	26.87999916	South Asia	Maharashtra	COMPLETE		1360	73		http://images.acmesports.sports/Smart+watch	Smart watch	327.75
DEBIT	6	4	91.76999664	262.2000122	Late delivery	1	73	Sporting Goods	Tallahassee	EE. UU.	XXXXXXXXX	Violet	19373	Melton	XXXXXXXXX	Home Office	FL	5002 High Bank	32308	2	Fitness	30.49506187	-84.24580383	Pacific Asia	Bangkok	Tailandia	19373	1/11/2018 18:46	75820	1360	65.55000305	0.200000003	179135	327.75	0.349999994	1	327.75	262.2000122	91.76999664	Southeast Asia	Bangkok	COMPLETE		1360	73		http://images.acmesports.sports/Smart+watch	Smart watch	327.75
DEBIT	5	4	-180.1799927	245.8099976	Late delivery	1	73	Sporting Goods	Caguas	Puerto Rico	XXXXXXXXX	Taylor	19372	Aguilar	XXXXXXXXX	Home Office	PR	1982 Burning Forest	725	2	Fitness	18.2536087	-66.0370636	Pacific Asia	Nakhon Ratchasima	Tailandia	19372	1/11/2018 18:25	75819	1360	81.94000244	0.25	179134	327.75	-0.730000019	1	327.75	245.8099976	-180.1799927	Southeast Asia	Nakhon Ratchasima	COMPLETE		1360	73		http://images.acmesports.sports/Smart+watch	Smart watch	327.75
TRANSFER	4	4	-251.3800049	327.75	Shipping on time	0	73	Sporting Goods	Hempstead	EE. UU.	XXXXXXXXX	Clare	19371	Jenkins	XXXXXXXXX	Home Office	NY	8776 Green Ridge	11550	2	Fitness	40.68703461	-73.62446594	Pacific Asia	Sydney	Australia	19371	1/11/2018 18:04	75818	1360	0	0	179133	327.75	-0.769999981	1	327.75	327.75	-251.3800049	Oceania	Nueva Gales del Sur	PROCESSING		1360	73		http://images.acmesports.sports/Smart+watch	Smart watch	327.75
CASH	3	4	-237.8399963	324.4700012	Advance shipping	0	73	Sporting Goods	Caguas	Puerto Rico	XXXXXXXXX	Xerxes	19370	Marsh	XXXXXXXXX	Corporate	PR	2568 Rustic Valley	725	2	Fitness	18.26331902	-66.03705597	Pacific Asia	Sydney	Australia	19370	1/11/2018 17:43	75817	1360	3.279999971	0.01	179132	327.75	-0.730000019	1	327.75	324.4700012	-237.8399963	Oceania	Nueva Gales del Sur	CLOSED		1360	73		http://images.acmesports.sports/Smart+watch	Smart watch	327.75
TRANSFER	2	4	28.27000046	321.2000122	Advance shipping	0	73	Sporting Goods	Astoria	EE. UU.	XXXXXXXXX	Rhonda	19369	Bruce	XXXXXXXXX	Corporate	NY	3071 Tawny Canyon	11103	2	Fitness	40.76861954	-73.90949249	Pacific Asia	Kota Kinabalu	Malasia	19369	1/11/2018 17:22	75816	1360	6.559999943	0.02	179131	327.75	0.090000004	1	327.75	321.2000122	28.27000046	Southeast Asia	Sabah	PROCESSING		1360	73		http://images.acmesports.sports/Smart+watch	Smart watch	327.75
DEBIT	6	4	87.43000031	317.9200134	Late delivery	1	73	Sporting Goods	Gilroy	EE. UU.	XXXXXXXXX	Morgan	19368	Jimenez	XXXXXXXXX	Consumer	CA	9666 Colonial Hickory Thicket	95020	2	Fitness	37.01370621	-121.5893478	Pacific Asia	Jiutai	China	19368	1/11/2018 17:01	75815	1360	9.829999924	0.029999999	179130	327.75	0.280000001	1	327.75	317.9200134	87.43000031	Eastern Asia	Jilin	COMPLETE		1360	73		http://images.acmesports.sports/Smart+watch	Smart watch	327.75
PAYMENT	5	4	82.75	314.6400146	Late delivery	1	73	Sporting Goods	Caguas	Puerto Rico	XXXXXXXXX	Illiana	19367	Mcpherson	XXXXXXXXX	Consumer	PR	9739 Round Spring Expressway	725	2	Fitness	18.21694946	-66.03705597	Pacific Asia	Jiutai	China	19367	1/11/2018 16:40	75814	1360	13.10999966	0.039999999	179129	327.75	0.25999999	1	327.75	314.6400146	82.75	Eastern Asia	Jilin	PENDING_PAYMENT		1360	73		http://images.acmesports.sports/Smart+watch	Smart watch	327.75
PAYMENT	4	2	116.7600021	311.3599854	Late delivery	1	73	Sporting Goods	Azusa	EE. UU.	XXXXXXXXX	Joan	19366	Hickman	XXXXXXXXX	Consumer	CA	3847 Blue Place	91702	2	Fitness	34.13360977	-117.9058914	Pacific Asia	Singapur	Singapur	19366	1/11/2018 16:19	75813	1360	16.38999939	0.050000001	179128	327.75	0.379999995	1	327.75	311.3599854	116.7600021	Southeast Asia	Singapur	PAYMENT_REVIEW		1360	73		http://images.acmesports.sports/Smart+watch	Smart watch	327.75
PAYMENT	3	2	148.6699982	309.7200012	Late delivery	1	73	Sporting Goods	Caguas	Puerto Rico	XXXXXXXXX	Amity	19365	Weber	XXXXXXXXX	Consumer	PR	3567 Rocky Grove	725	2	Fitness	18.28720284	-66.03705597	Pacific Asia	Brisbane	Australia	19365	1/11/2018 15:58	75812	1360	18.03000069	0.059999999	179127	327.75	0.479999989	1	327.75	309.7200012	148.6699982	Oceania	Queensland	PENDING_PAYMENT		1360	73		http://images.acmesports.sports/Smart+watch	Smart watch	327.75
PAYMENT	2	1	-72.54000092	304.8099976	Late delivery	1	73	Sporting Goods	Lenoir	EE. UU.	XXXXXXXXX	Jayme	19364	Tyler	XXXXXXXXX	Consumer	NC	8324 Little Common	28645	2	Fitness	36.11019898	-81.52600861	Pacific Asia	Shantou	China	19364	1/11/2018 15:37	75811	1360	22.94000053	0.07	179126	327.75	-0.239999995	1	327.75	304.8099976	-72.54000092	Eastern Asia	Guangdong	PENDING_PAYMENT		1360	73		http://images.acmesports.sports/Smart+watch	Smart watch	327.75
DEBIT	6	2	146.1399994	298.25	Late delivery	1	73	Sporting Goods	Columbus	EE. UU.	XXXXXXXXX	Geraldine	19363	Mcfadden	XXXXXXXXX	Consumer	OH	7802 Gentle Creek Square	43228	2	Fitness	40.88164902	-81.25228119	Pacific Asia	Shantou	China	19363	1/11/2018 15:16	75810	1360	29.5	0.090000004	179125	327.75	0.49000001	1	327.75	298.25	146.1399994	Eastern Asia	Guangdong	ON_HOLD		1360	73		http://images.acmesports.sports/Smart+watch	Smart watch	327.75
DEBIT	5	2	129.7899933	294.980011	Late delivery	1	73	Sporting Goods	Albany	EE. UU.	XXXXXXXXX	Anika	19362	Stokes	XXXXXXXXX	Consumer	OR	7176 Bright Timber Passage	97321	2	Fitness	44.63076019	-123.1084366	Pacific Asia	Shantou	China	19362	1/11/2018 14:55	75809	1360	32.77999878	0.100000001	179124	327.75	0.439999998	1	327.75	294.980011	129.7899933	Eastern Asia	Guangdong	ON_HOLD		1360	73		http://images.acmesports.sports/Smart+watch	Smart watch	327.75
DEBIT	4	2	112.4800034	288.4200134	Late delivery	1	73	Sporting Goods	Humacao	Puerto Rico	XXXXXXXXX	Dana	19361	Hoffman	XXXXXXXXX	Consumer	PR	6888 Wishing Mountain Run	791	2	Fitness	18.1501503	-65.82595062	Pacific Asia	Shantou	China	19361	1/11/2018 14:34	75808	1360	39.33000183	0.119999997	179123	327.75	0.389999986	1	327.75	288.4200134	112.4800034	Eastern Asia	Guangdong	COMPLETE		1360	73		http://images.acmesports.sports/Smart+watch	Smart watch	327.75
PAYMENT	1	0	76.98999786	285.1400146	Late delivery	1	73	Sporting Goods	Caguas	Puerto Rico	XXXXXXXXX	Blossom	19360	Hill	XXXXXXXXX	Corporate	PR	4791 Harvest Quail Limits	725	2	Fitness	18.24564171	-66.03705597	Pacific Asia	Shantou	China	19360	1/11/2018 14:13	75807	1360	42.61000061	0.129999995	179122	327.75	0.270000011	1	327.75	285.1400146	76.98999786	Eastern Asia	Guangdong	PENDING_PAYMENT		1360	73		http://images.acmesports.sports/Smart+watch	Smart watch	327.75
DEBIT	1	0	75.22000122	278.5899963	Late delivery	1	73	Sporting Goods	Lindenhurst	EE. UU.	XXXXXXXXX	Sybil	19359	Noel	XXXXXXXXX	Corporate	NY	4482 Velvet Farm	11757	2	Fitness	40.68665695	-73.37553406	Pacific Asia	Shantou	China	19359	1/11/2018 13:52	75806	1360	49.15999985	0.150000006	179121	327.75	0.270000011	1	327.75	278.5899963	75.22000122	Eastern Asia	Guangdong	COMPLETE		1360	73		http://images.acmesports.sports/Smart+watch	Smart watch	327.75
DEBIT	1	0	123.8899994	275.3099976	Late delivery	1	73	Sporting Goods	Elyria	EE. UU.	XXXXXXXXX	Genevieve	19358	Joyce	XXXXXXXXX	Corporate	OH	4776 Crystal River Stead	44035	2	Fitness	41.42148209	-82.09407044	Pacific Asia	Cairns	Australia	19358	1/11/2018 13:31	75805	1360	52.43999863	0.159999996	179120	327.75	0.449999988	1	327.75	275.3099976	123.8899994	Oceania	Queensland	COMPLETE		1360	73		http://images.acmesports.sports/Smart+watch	Smart watch	327.75
DEBIT	1	0	133.3000031	272.0299988	Late delivery	1	73	Sporting Goods	Caguas	Puerto Rico	XXXXXXXXX	Tara	19357	Gordon	XXXXXXXXX	Corporate	PR	425 Noble Lane	725	2	Fitness	18.20097351	-66.03704834	Pacific Asia	Cairns	Australia	19357	1/11/2018 13:10	75804	1360	55.72000122	0.170000002	179119	327.75	0.49000001	1	327.75	272.0299988	133.3000031	Oceania	Queensland	COMPLETE		1360	73		http://images.acmesports.sports/Smart+watch	Smart watch	327.75
CASH	1	0	90.83999634	268.7600098	Late delivery	1	73	Sporting Goods	Riverside	EE. UU.	XXXXXXXXX	Emma	19356	Armstrong	XXXXXXXXX	Consumer	CA	9666 Gentle Shadow Thicket	92504	2	Fitness	33.93642426	-117.4205856	Pacific Asia	Brisbane	Australia	19356	1/11/2018 12:49	75803	1360	59	0.180000007	179118	327.75	0.340000004	1	327.75	268.7600098	90.83999634	Oceania	Queensland	CLOSED		1360	73		http://images.acmesports.sports/Smart+watch	Smart watch	327.75
TRANSFER	1	0	-43.79000092	262.2000122	Shipping canceled	0	73	Sporting Goods	Caguas	Puerto Rico	XXXXXXXXX	Geraldine	19355	Barlow	XXXXXXXXX	Corporate	PR	7550 Sleepy View Court	725	2	Fitness	18.29039574	-66.03705597	Pacific Asia	Brisbane	Australia	19355	1/11/2018 12:28	75802	1360	65.55000305	0.200000003	179117	327.75	-0.170000002	1	327.75	262.2000122	-43.79000092	Oceania	Queensland	SUSPECTED_FRAUD		1360	73		http://images.acmesports.sports/Smart+watch	Smart watch	327.75
DEBIT	1	0	92.18000031	245.8099976	Late delivery	1	73	Sporting Goods	Carson	EE. UU.	XXXXXXXXX	Lilah	19354	Huff	XXXXXXXXX	Home Office	CA	777 Sleepy Quail Key	90745	2	Fitness	33.83179474	-118.261322	Pacific Asia	Jaipur	India	19354	1/11/2018 12:06	75801	1360	81.94000244	0.25	179116	327.75	0.379999995	1	327.75	245.8099976	92.18000031	South Asia	Rajastán	COMPLETE		1360	73		http://images.acmesports.sports/Smart+watch	Smart watch	327.75
DEBIT	6	4	40.97000122	327.75	Late delivery	1	73	Sporting Goods	Mesa	EE. UU.	XXXXXXXXX	Ella	19353	Mcmahon	XXXXXXXXX	Consumer	AZ	6718 High Panda Dell	85204	2	Fitness	33.41001129	-111.7717972	Pacific Asia	Jaipur	India	19353	1/11/2018 11:45	75800	1360	0	0	179115	327.75	0.129999995	1	327.75	327.75	40.97000122	South Asia	Rajastán	COMPLETE		1360	73		http://images.acmesports.sports/Smart+watch	Smart watch	327.75
DEBIT	5	4	45.43000031	324.4700012	Late delivery	1	73	Sporting Goods	Caguas	Puerto Rico	XXXXXXXXX	Lilah	19352	Glass	XXXXXXXXX	Home Office	PR	9871 Cotton Lagoon End	725	2	Fitness	18.26308632	-66.03705597	Pacific Asia	Ho Chi Minh City	Vietnam	19352	1/11/2018 11:24	75799	1360	3.279999971	0.01	179114	327.75	0.140000001	1	327.75	324.4700012	45.43000031	Southeast Asia	Ciudad Ho Chi Minh	COMPLETE		1360	73		http://images.acmesports.sports/Smart+watch	Smart watch	327.75
TRANSFER	4	4	144.5399933	321.2000122	Shipping on time	0	73	Sporting Goods	Honolulu	EE. UU.	XXXXXXXXX	Alyssa	19351	Fowler	XXXXXXXXX	Home Office	HI	1066 Hidden Green	96818	2	Fitness	21.343153	-157.906601	Pacific Asia	Raipur	India	19351	1/11/2018 11:03	75798	1360	6.559999943	0.02	179113	327.75	0.449999988	1	327.75	321.2000122	144.5399933	South Asia	Chhattisgarh	PROCESSING		1360	73		http://images.acmesports.sports/Smart+watch	Smart watch	327.75
TRANSFER	3	4	31.79000092	317.9200134	Advance shipping	0	73	Sporting Goods	Caguas	Puerto Rico	XXXXXXXXX	Heather	19350	Rocha	XXXXXXXXX	Consumer	PR	7192 Green Arbor	725	2	Fitness	18.26687813	-66.03705597	Pacific Asia	Loudi	China	19350	1/11/2018 10:42	75797	1360	9.829999924	0.029999999	179112	327.75	0.100000001	1	327.75	317.9200134	31.79000092	Eastern Asia	Hunan	PENDING		1360	73		http://images.acmesports.sports/Smart+watch	Smart watch	327.75
PAYMENT	6	2	57.59999847	120	Late delivery	1	24	Women's Apparel	Caguas	Puerto Rico	XXXXXXXXX	Lisa	8707	Smith	XXXXXXXXX	Home Office	PR	7208 Bright Landing	725	5	Golf	18.23131371	-66.37062836	LATAM	Petapa	Guatemala	8707	3/28/2015 0:55	5895	502	30	0.200000003	14667	50	0.479999989	3	150	120	57.59999847	Central America	Guatemala	PENDING_PAYMENT		502	24		http://images.acmesports.sports/Nike+Men%27s+Dri-FIT+Victory+Golf+Polo	Nike Men's Dri-FIT Victory Golf Polo	50
PAYMENT	6	2	12.71000004	112.5	Late delivery	1	24	Women's Apparel	Caguas	Puerto Rico	XXXXXXXXX	Brittany	12069	Gardner	XXXXXXXXX	Home Office	PR	4232 Wishing Creek Campus	725	5	Golf	18.22298622	-66.37062836	LATAM	Tipitapa	Nicaragua	12069	2/15/2015 16:13	3130	502	37.5	0.25	7792	50	0.109999999	3	150	112.5	12.71000004	Central America	Managua	PENDING_PAYMENT		502	24		http://images.acmesports.sports/Nike+Men%27s+Dri-FIT+Victory+Golf+Polo	Nike Men's Dri-FIT Victory Golf Polo	50
PAYMENT	2	2	95.62000275	254.9700012	Shipping on time	0	9	Cardio Equipment	Caguas	Puerto Rico	XXXXXXXXX	Lori	9597	Perez	XXXXXXXXX	Home Office	PR	1465 Round Fawn Passage	725	3	Footwear	18.24115372	-66.37056732	Pacific Asia	Tabuk	Arabia Saudí	9597	12/23/2016 21:03	49521	191	45	0.150000006	123770	99.98999786	0.379999995	3	299.9700012	254.9700012	95.62000275	West Asia	Tabuk	PAYMENT_REVIEW		191	9		http://images.acmesports.sports/Nike+Men%27s+Free+5.0%2B+Running+Shoe	Nike Men's Free 5.0+ Running Shoe	99.98999786
PAYMENT	6	2	35.33000183	113.9700012	Late delivery	1	29	Shop By Sport	Caguas	Puerto Rico	XXXXXXXXX	Katherine	9702	Tyler	XXXXXXXXX	Home Office	PR	8369 Sunny Crossing	725	5	Golf	18.27383804	-66.37063599	Pacific Asia	Manukau City	Nueva Zelanda	9702	3/18/2016 8:50	30305	627	6	0.050000001	75732	39.99000168	0.310000002	3	119.9700012	113.9700012	35.33000183	Oceania	Auckland	PAYMENT_REVIEW		627	29		http://images.acmesports.sports/Under+Armour+Girls%27+Toddler+Spine+Surge+Running+Shoe	Under Armour Girls' Toddler Spine Surge Runni	39.99000168
PAYMENT	5	2	-19.12000084	254.9700012	Late delivery	1	9	Cardio Equipment	Caguas	Puerto Rico	XXXXXXXXX	Dennis	1362	Smith	XXXXXXXXX	Home Office	PR	2290 Crystal Pathway	725	3	Footwear	18.29496765	-66.37050629	Pacific Asia	Estambul	Turquía	1362	12/31/2016 15:47	50054	191	45	0.150000006	125134	99.98999786	-0.079999998	3	299.9700012	254.9700012	-19.12000084	West Asia	Estambul	PENDING_PAYMENT		191	9		http://images.acmesports.sports/Nike+Men%27s+Free+5.0%2B+Running+Shoe	Nike Men's Free 5.0+ Running Shoe	99.98999786
PAYMENT	3	2	28.51000023	178.1699982	Late delivery	1	17	Cleats	Caguas	Puerto Rico	XXXXXXXXX	Billy	9467	Butler	XXXXXXXXX	Home Office	PR	1112 Cinder Woods	725	4	Apparel	18.24503517	-66.3706131	Pacific Asia	Yakarta	Indonesia	9467	2/10/2016 9:25	27772	365	1.799999952	0.01	69517	59.99000168	0.159999996	3	179.9700012	178.1699982	28.51000023	Southeast Asia	Yakarta	PENDING_PAYMENT		365	17		http://images.acmesports.sports/Perfect+Fitness+Perfect+Rip+Deck	Perfect Fitness Perfect Rip Deck	59.99000168
PAYMENT	3	2	12.96000004	172.7700043	Late delivery	1	17	Cleats	Caguas	Puerto Rico	XXXXXXXXX	Mary	9114	Smith	XXXXXXXXX	Home Office	PR	1425 Fallen Fox Arbor	725	4	Apparel	18.2848053	-66.37059021	Pacific Asia	Ulan Bator	Mongolia	9114	11/28/2016 1:18	47752	365	7.199999809	0.039999999	119406	59.99000168	0.079999998	3	179.9700012	172.7700043	12.96000004	Eastern Asia	Ulán Bator	PENDING_PAYMENT		365	17		http://images.acmesports.sports/Perfect+Fitness+Perfect+Rip+Deck	Perfect Fitness Perfect Rip Deck	59.99000168
PAYMENT	2	2	36.22999954	170.0700073	Shipping on time	0	17	Cleats	Caguas	Puerto Rico	XXXXXXXXX	Mary	2546	Smith	XXXXXXXXX	Home Office	PR	4694 Burning Front	725	4	Apparel	18.20116615	-66.37051392	Pacific Asia	Tangerang	Indonesia	2546	4/1/2016 20:01	31296	365	9.899999619	0.059999999	78230	59.99000168	0.209999993	3	179.9700012	170.0700073	36.22999954	Southeast Asia	Java Occidental	PENDING_PAYMENT		365	17		http://images.acmesports.sports/Perfect+Fitness+Perfect+Rip+Deck	Perfect Fitness Perfect Rip Deck	59.99000168
PAYMENT	2	2	6.21999979	163.7700043	Shipping on time	0	17	Cleats	Caguas	Puerto Rico	XXXXXXXXX	Edward	2240	West	XXXXXXXXX	Home Office	PR	7293 Lazy Hill	725	4	Apparel	18.28177071	-66.3705368	Pacific Asia	Shenzhen	China	2240	11/19/2015 5:51	22076	365	16.20000076	0.090000004	55227	59.99000168	0.039999999	3	179.9700012	163.7700043	6.21999979	Eastern Asia	Guangdong	PENDING_PAYMENT		365	17		http://images.acmesports.sports/Perfect+Fitness+Perfect+Rip+Deck	Perfect Fitness Perfect Rip Deck	59.99000168
PAYMENT	6	2	-102.0299988	152.9700012	Late delivery	1	17	Cleats	Caguas	Puerto Rico	XXXXXXXXX	Mary	11650	Smith	XXXXXXXXX	Home Office	PR	482 Easy Avenue	725	4	Apparel	18.22202492	-66.37055969	Pacific Asia	Brisbane	Australia	11650	1/10/2016 15:14	25665	365	27	0.150000006	64279	59.99000168	-0.670000017	3	179.9700012	152.9700012	-102.0299988	Oceania	Queensland	PENDING_PAYMENT		365	17		http://images.acmesports.sports/Perfect+Fitness+Perfect+Rip+Deck	Perfect Fitness Perfect Rip Deck	59.99000168
PAYMENT	2	2	64.5	150	Shipping on time	0	24	Women's Apparel	Caguas	Puerto Rico	XXXXXXXXX	Mary	2546	Smith	XXXXXXXXX	Home Office	PR	4694 Burning Front	725	5	Golf	18.20116615	-66.37051392	Pacific Asia	Tangerang	Indonesia	2546	4/1/2016 20:01	31296	502	0	0	78229	50	0.430000007	3	150	150	64.5	Southeast Asia	Java Occidental	PENDING_PAYMENT		502	24		http://images.acmesports.sports/Nike+Men%27s+Dri-FIT+Victory+Golf+Polo	Nike Men's Dri-FIT Victory Golf Polo	50
PAYMENT	5	2	44.15000153	95.98000336	Late delivery	1	29	Shop By Sport	Caguas	Puerto Rico	XXXXXXXXX	Matthew	10368	Key	XXXXXXXXX	Home Office	PR	3709 Green Cider Court	725	5	Golf	18.21871948	-66.37054443	Pacific Asia	Sydney	Australia	10368	11/30/2015 2:09	22819	627	23.98999977	0.200000003	57115	39.99000168	0.460000008	3	119.9700012	95.98000336	44.15000153	Oceania	Nueva Gales del Sur	PENDING_PAYMENT		627	29		http://images.acmesports.sports/Under+Armour+Girls%27+Toddler+Spine+Surge+Running+Shoe	Under Armour Girls' Toddler Spine Surge Runni	39.99000168
PAYMENT	5	2	-4.110000134	65.30999756	Late delivery	1	41	Trade-In	Caguas	Puerto Rico	XXXXXXXXX	Maria	6489	Macdonald	XXXXXXXXX	Home Office	PR	19 Clear Autumn Estates	725	6	Outdoors	18.25518417	-66.3706131	Pacific Asia	Newcastle	Australia	6489	1/31/2016 13:38	27099	917	0.660000026	0.01	67904	21.98999977	-0.059999999	3	65.97000122	65.30999756	-4.110000134	Oceania	Nueva Gales del Sur	PENDING_PAYMENT		917	41		http://images.acmesports.sports/Glove+It+Women%27s+Mod+Oval+3-Zip+Carry+All+Golf+Bag	Glove It Women's Mod Oval 3-Zip Carry All Gol	21.98999977
PAYMENT	3	2	-57.56000137	35.97999954	Late delivery	1	41	Trade-In	Caguas	Puerto Rico	XXXXXXXXX	Michael	10533	Smith	XXXXXXXXX	Home Office	PR	9138 Indian Nook	725	6	Outdoors	18.29124832	-66.37056732	Pacific Asia	Aurangabad	India	10533	2/17/2016 23:35	28292	924	11.98999977	0.25	70772	15.98999977	-1.600000024	3	47.97000122	35.97999954	-57.56000137	South Asia	Bihar	PENDING_PAYMENT		924	41		http://images.acmesports.sports/Glove+It+Urban+Brick+Golf+Towel	Glove It Urban Brick Golf Towel	15.98999977
PAYMENT	5	2	28.18000031	156.5700073	Late delivery	1	17	Cleats	Caguas	Puerto Rico	XXXXXXXXX	William	11292	Saunders	XXXXXXXXX	Home Office	PR	7971 Foggy Highway	725	4	Apparel	18.23452568	-66.37062073	USCA	Seattle	Estados Unidos	11292	7/25/2016 14:47	39159	365	23.39999962	0.129999995	97738	59.99000168	0.180000007	3	179.9700012	156.5700073	28.18000031	West of USA	Washington	PAYMENT_REVIEW	98103	365	17		http://images.acmesports.sports/Perfect+Fitness+Perfect+Rip+Deck	Perfect Fitness Perfect Rip Deck	59.99000168
PAYMENT	6	2	34.41999817	114.7200012	Late delivery	1	6	Tennis & Racquet	Caguas	Puerto Rico	XXXXXXXXX	Alice	7864	Smith	XXXXXXXXX	Home Office	PR	4294 High Passage	725	2	Fitness	18.28279495	-66.37055969	USCA	San Francisco	Estados Unidos	7864	4/13/2016 10:12	32090	116	20.25	0.150000006	80251	44.99000168	0.300000012	3	134.9700012	114.7200012	34.41999817	West of USA	California	PENDING_PAYMENT	94110	116	6		http://images.acmesports.sports/Nike+Men%27s+Comfort+2+Slide	Nike Men's Comfort 2 Slide	44.99000168
PAYMENT	2	2	-215.4799957	293.9700012	Shipping on time	0	9	Cardio Equipment	Caguas	Puerto Rico	XXXXXXXXX	Lori	47	Fuller	XXXXXXXXX	Home Office	PR	357 Noble Lane	725	3	Footwear	18.22754669	-66.04360199	USCA	Oakland	Estados Unidos	47	5/20/2016 12:25	34631	191	6	0.02	86490	99.98999786	-0.730000019	3	299.9700012	293.9700012	-215.4799957	West of USA	California	PENDING_PAYMENT	94601	191	9		http://images.acmesports.sports/Nike+Men%27s+Free+5.0%2B+Running+Shoe	Nike Men's Free 5.0+ Running Shoe	99.98999786
PAYMENT	5	2	72.52999878	278.9700012	Late delivery	1	9	Cardio Equipment	Caguas	Puerto Rico	XXXXXXXXX	Mary	6405	Anderson	XXXXXXXXX	Home Office	PR	9234 Green Farm	725	3	Footwear	18.28764534	-66.3706131	USCA	New York City	Estados Unidos	6405	7/3/2016 20:46	37669	191	21	0.07	94024	99.98999786	0.25999999	3	299.9700012	278.9700012	72.52999878	East of USA	Nueva York	PENDING_PAYMENT	10009	191	9		http://images.acmesports.sports/Nike+Men%27s+Free+5.0%2B+Running+Shoe	Nike Men's Free 5.0+ Running Shoe	99.98999786
PAYMENT	5	2	53.54000092	152.9700012	Late delivery	1	17	Cleats	Caguas	Puerto Rico	XXXXXXXXX	Mary	6405	Anderson	XXXXXXXXX	Home Office	PR	9234 Green Farm	725	4	Apparel	18.28764534	-66.3706131	USCA	New York City	Estados Unidos	6405	7/3/2016 20:46	37669	365	27	0.150000006	94022	59.99000168	0.349999994	3	179.9700012	152.9700012	53.54000092	East of USA	Nueva York	PENDING_PAYMENT	10009	365	17		http://images.acmesports.sports/Perfect+Fitness+Perfect+Rip+Deck	Perfect Fitness Perfect Rip Deck	59.99000168
PAYMENT	4	2	66.93000031	145.5	Late delivery	1	24	Women's Apparel	Caguas	Puerto Rico	XXXXXXXXX	Kyle	11169	Thomas	XXXXXXXXX	Home Office	PR	5274 Easy Beach	725	5	Golf	18.27466202	-66.37058258	USCA	Overland Park	Estados Unidos	11169	5/22/2016 14:10	34773	502	4.5	0.029999999	86867	50	0.460000008	3	150	145.5	66.93000031	US Center	Kansas	PENDING_PAYMENT	66212	502	24		http://images.acmesports.sports/Nike+Men%27s+Dri-FIT+Victory+Golf+Polo	Nike Men's Dri-FIT Victory Golf Polo	50
PAYMENT	6	2	13.94999981	139.5	Late delivery	1	24	Women's Apparel	Caguas	Puerto Rico	XXXXXXXXX	Mary	2426	Phillips	XXXXXXXXX	Home Office	PR	1088 Jagged Hills Nook	725	5	Golf	18.23387528	-66.3705368	USCA	Monroe	Estados Unidos	2426	8/8/2016 3:12	40085	502	10.5	0.07	100038	50	0.100000001	3	150	139.5	13.94999981	South of USA	Carolina del Norte	PENDING_PAYMENT	28110	502	24		http://images.acmesports.sports/Nike+Men%27s+Dri-FIT+Victory+Golf+Polo	Nike Men's Dri-FIT Victory Golf Polo	50
PAYMENT	3	2	59.13000107	335.9700012	Late delivery	1	9	Cardio Equipment	Caguas	Puerto Rico	XXXXXXXXX	Benjamin	8133	Riddle	XXXXXXXXX	Home Office	PR	7046 Sleepy Berry Estates	725	3	Footwear	18.2833519	-66.37052155	Africa	Potchefstroom	SudAfrica	8133	11/20/2016 21:38	47262	191	63.99000168	0.159999996	118161	99.98999786	0.180000007	4	399.9599915	335.9700012	59.13000107	Southern Africa	Noroeste	PAYMENT_REVIEW		191	9		http://images.acmesports.sports/Nike+Men%27s+Free+5.0%2B+Running+Shoe	Nike Men's Free 5.0+ Running Shoe	99.98999786
PAYMENT	2	2	42.99000168	122.8399963	Shipping on time	0	37	Electronics	Caguas	Puerto Rico	XXXXXXXXX	Pamela	1429	Murphy	XXXXXXXXX	Home Office	PR	6982 Cinder Fawn Cape	725	6	Outdoors	18.2248497	-66.37051392	Africa	Cape Town	SudAfrica	1429	10/15/2016 12:55	44771	835	5.119999886	0.039999999	111824	31.98999977	0.349999994	4	127.9599991	122.8399963	42.99000168	Southern Africa	Cabo Occidental	PENDING_PAYMENT		835	37		http://images.acmesports.sports/Bridgestone+e6+Straight+Distance+NFL+Carolina+Panthers+Golf...	Bridgestone e6 Straight Distance NFL Carolina	31.98999977
PAYMENT	6	2	138.5899963	395.9599915	Late delivery	1	9	Cardio Equipment	Caguas	Puerto Rico	XXXXXXXXX	Terry	9120	Trujillo	XXXXXXXXX	Home Office	PR	5763 Green Crossing	725	3	Footwear	18.26249504	-66.3705368	Europe	Wiesbaden	Alemania	9120	7/22/2015 17:56	13890	191	4	0.01	34783	99.98999786	0.349999994	4	399.9599915	395.9599915	138.5899963	Western Europe	Hesse	PENDING_PAYMENT		191	9		http://images.acmesports.sports/Nike+Men%27s+Free+5.0%2B+Running+Shoe	Nike Men's Free 5.0+ Running Shoe	99.98999786
PAYMENT	2	2	0	126.6800003	Shipping on time	0	13	Electronics	Caguas	Puerto Rico	XXXXXXXXX	Betty	12221	Sanchez	XXXXXXXXX	Home Office	PR	5913 Easy Quail Wynd	725	3	Footwear	18.23684692	-66.37060547	Europe	Montpellier	Francia	12221	9/7/2015 4:22	17071	276	1.279999971	0.01	42688	31.98999977	0	4	127.9599991	126.6800003	0	Western Europe	Languedoc-Rosellón-Mediodía-Pirineos	PENDING_PAYMENT		276	13		http://images.acmesports.sports/Under+Armour+Women%27s+Ignite+Slide	Under Armour Women's Ignite Slide	31.98999977
PAYMENT	2	2	141.1100006	391.9599915	Shipping on time	0	9	Cardio Equipment	Caguas	Puerto Rico	XXXXXXXXX	Mary	9415	Joyce	XXXXXXXXX	Home Office	PR	7910 Cotton Branch Highway	725	3	Footwear	18.24496269	-66.37059021	Europe	Munich	Alemania	9415	6/15/2015 5:54	11321	191	8	0.02	28304	99.98999786	0.360000014	4	399.9599915	391.9599915	141.1100006	Western Europe	Bavaria	PENDING_PAYMENT		191	9		http://images.acmesports.sports/Nike+Men%27s+Free+5.0%2B+Running+Shoe	Nike Men's Free 5.0+ Running Shoe	99.98999786
PAYMENT	4	2	77.05000305	227.9600067	Late delivery	1	17	Cleats	Caguas	Puerto Rico	XXXXXXXXX	Gregory	10018	Rodriguez	XXXXXXXXX	Home Office	PR	1632 Green Fawn Corners	725	4	Apparel	18.24069786	-66.37055969	Europe	Portsmouth	Reino Unido	10018	8/4/2017 2:31	64813	365	12	0.050000001	162010	59.99000168	0.340000004	4	239.9600067	227.9600067	77.05000305	Northern Europe	Inglaterra	PENDING_PAYMENT		365	17		http://images.acmesports.sports/Perfect+Fitness+Perfect+Rip+Deck	Perfect Fitness Perfect Rip Deck	59.99000168
PAYMENT	3	2	58.45000076	201.5700073	Late delivery	1	17	Cleats	Caguas	Puerto Rico	XXXXXXXXX	Mary	54	Olson	XXXXXXXXX	Home Office	PR	7333 Cinder Way	725	4	Apparel	18.02538109	-66.61508179	Europe	Eastbourne	Reino Unido	54	9/8/2015 12:15	17162	365	38.38999939	0.159999996	42917	59.99000168	0.289999992	4	239.9600067	201.5700073	58.45000076	Northern Europe	Inglaterra	PENDING_PAYMENT		365	17		http://images.acmesports.sports/Perfect+Fitness+Perfect+Rip+Deck	Perfect Fitness Perfect Rip Deck	59.99000168
PAYMENT	3	2	17.73999977	201.5700073	Late delivery	1	17	Cleats	Caguas	Puerto Rico	XXXXXXXXX	Mary	542	Smith	XXXXXXXXX	Home Office	PR	2991 Silent Deer Landing	725	4	Apparel	18.35921478	-66.07779694	Europe	Dortmund	Alemania	542	7/7/2015 5:31	12827	365	38.38999939	0.159999996	32070	59.99000168	0.090000004	4	239.9600067	201.5700073	17.73999977	Western Europe	Renania del Norte-Westfalia	PENDING_PAYMENT		365	17		http://images.acmesports.sports/Perfect+Fitness+Perfect+Rip+Deck	Perfect Fitness Perfect Rip Deck	59.99000168
PAYMENT	2	2	-146.6000061	200	Shipping on time	0	24	Women's Apparel	Caguas	Puerto Rico	XXXXXXXXX	Lawrence	724	Mclaughlin	XXXXXXXXX	Home Office	PR	7291 Shady Nectar Cape	725	5	Golf	18.2275734	-66.0435791	Europe	Bobigny	Francia	724	6/24/2015 5:21	11936	502	0	0	29833	50	-0.730000019	4	200	200	-146.6000061	Western Europe	Isla de Francia	PENDING_PAYMENT		502	24		http://images.acmesports.sports/Nike+Men%27s+Dri-FIT+Victory+Golf+Polo	Nike Men's Dri-FIT Victory Golf Polo	50
PAYMENT	3	2	54.86999893	156.7599945	Late delivery	1	29	Shop By Sport	Caguas	Puerto Rico	XXXXXXXXX	Stephen	8897	Blackburn	XXXXXXXXX	Home Office	PR	9825 Colonial Freeway	725	5	Golf	18.20705986	-66.37054443	Europe	Lille	Francia	8897	9/24/2017 13:08	68337	627	3.200000048	0.02	170841	39.99000168	0.349999994	4	159.9600067	156.7599945	54.86999893	Western Europe	Norte-Paso de Calais-Picardía	PENDING_PAYMENT		627	29		http://images.acmesports.sports/Under+Armour+Girls%27+Toddler+Spine+Surge+Running+Shoe	Under Armour Girls' Toddler Spine Surge Runni	39.99000168
PAYMENT	2	2	83.59999847	190	Shipping on time	0	24	Women's Apparel	Caguas	Puerto Rico	XXXXXXXXX	Mark	7112	Harris	XXXXXXXXX	Home Office	PR	2534 Easy Carrefour	725	5	Golf	18.24979973	-66.37058258	Europe	Giurgiu	Rumania	7112	10/29/2016 18:30	45746	502	10	0.050000001	114342	50	0.439999998	4	200	190	83.59999847	Eastern Europe	Giurgiu	PENDING_PAYMENT		502	24		http://images.acmesports.sports/Nike+Men%27s+Dri-FIT+Victory+Golf+Polo	Nike Men's Dri-FIT Victory Golf Polo	50
PAYMENT	4	2	85.05000305	189	Late delivery	1	24	Women's Apparel	Caguas	Puerto Rico	XXXXXXXXX	Gregory	10018	Rodriguez	XXXXXXXXX	Home Office	PR	1632 Green Fawn Corners	725	5	Golf	18.24069786	-66.37055969	Europe	Portsmouth	Reino Unido	10018	8/4/2017 2:31	64813	502	11	0.059999999	162011	50	0.449999988	4	200	189	85.05000305	Northern Europe	Inglaterra	PENDING_PAYMENT		502	24		http://images.acmesports.sports/Nike+Men%27s+Dri-FIT+Victory+Golf+Polo	Nike Men's Dri-FIT Victory Golf Polo	50
PAYMENT	2	2	-148.8000031	186	Shipping on time	0	24	Women's Apparel	Caguas	Puerto Rico	XXXXXXXXX	Mary	1086	Smith	XXXXXXXXX	Home Office	PR	1914 Iron Berry Edge	725	5	Golf	18.27879143	-66.37057495	Europe	Tamworth	Reino Unido	1086	7/20/2015 11:58	13736	502	14	0.07	34400	50	-0.800000012	4	200	186	-148.8000031	Northern Europe	Inglaterra	PENDING_PAYMENT		502	24		http://images.acmesports.sports/Nike+Men%27s+Dri-FIT+Victory+Golf+Polo	Nike Men's Dri-FIT Victory Golf Polo	50
PAYMENT	3	2	-33.91999817	145.5599976	Late delivery	1	29	Shop By Sport	Caguas	Puerto Rico	XXXXXXXXX	Mark	7112	Harris	XXXXXXXXX	Home Office	PR	2534 Easy Carrefour	725	5	Golf	18.24979973	-66.37058258	Europe	Lviv	Ucrania	7112	12/25/2016 8:26	49622	627	14.39999962	0.090000004	124032	39.99000168	-0.230000004	4	159.9600067	145.5599976	-33.91999817	Eastern Europe	Lviv	PENDING_PAYMENT		627	29		http://images.acmesports.sports/Under+Armour+Girls%27+Toddler+Spine+Surge+Running+Shoe	Under Armour Girls' Toddler Spine Surge Runni	39.99000168
PAYMENT	5	2	68.40000153	180	Late delivery	1	24	Women's Apparel	Caguas	Puerto Rico	XXXXXXXXX	Cynthia	2916	Nelson	XXXXXXXXX	Home Office	PR	3200 Amber Pine Vale	725	5	Golf	18.24411583	-66.37062836	Europe	London	Reino Unido	2916	10/11/2015 19:44	19444	502	20	0.100000001	48596	50	0.379999995	4	200	180	68.40000153	Northern Europe	Inglaterra	PENDING_PAYMENT		502	24		http://images.acmesports.sports/Nike+Men%27s+Dri-FIT+Victory+Golf+Polo	Nike Men's Dri-FIT Victory Golf Polo	50
PAYMENT	2	2	37.11000061	127.9700012	Shipping on time	0	29	Shop By Sport	Caguas	Puerto Rico	XXXXXXXXX	Hannah	11329	Smith	XXXXXXXXX	Home Office	PR	5086 Emerald Fox Farms	725	5	Golf	18.29944229	-66.37052155	Europe	Drancy	Francia	11329	7/22/2017 7:16	63936	627	31.98999977	0.200000003	159827	39.99000168	0.289999992	4	159.9600067	127.9700012	37.11000061	Western Europe	Isla de Francia	PENDING_PAYMENT		627	29		http://images.acmesports.sports/Under+Armour+Girls%27+Toddler+Spine+Surge+Running+Shoe	Under Armour Girls' Toddler Spine Surge Runni	39.99000168
PAYMENT	3	2	-25.48999977	84.97000122	Late delivery	1	40	Accessories	Caguas	Puerto Rico	XXXXXXXXX	Mark	7112	Harris	XXXXXXXXX	Home Office	PR	2534 Easy Carrefour	725	6	Outdoors	18.24979973	-66.37058258	Europe	Lviv	Ucrania	7112	12/25/2016 8:26	49622	893	14.98999977	0.150000006	124029	24.98999977	-0.300000012	4	99.95999908	84.97000122	-25.48999977	Eastern Europe	Lviv	PENDING_PAYMENT		893	40		http://images.acmesports.sports/Team+Golf+Pittsburgh+Steelers+Putter+Grip	Team Golf Pittsburgh Steelers Putter Grip	24.98999977
PAYMENT	2	2	186.1000061	395.9599915	Shipping on time	0	9	Cardio Equipment	Caguas	Puerto Rico	XXXXXXXXX	Mary	11339	King	XXXXXXXXX	Home Office	PR	4210 Dewy Round	725	3	Footwear	18.24774361	-66.37059784	LATAM	Villa Nueva	Guatemala	11339	1/27/2017 18:23	51911	191	4	0.01	129710	99.98999786	0.469999999	4	399.9599915	395.9599915	186.1000061	Central America	Guatemala	PENDING_PAYMENT		191	9		http://images.acmesports.sports/Nike+Men%27s+Free+5.0%2B+Running+Shoe	Nike Men's Free 5.0+ Running Shoe	99.98999786
PAYMENT	5	2	38.41999817	339.9700012	Late delivery	1	9	Cardio Equipment	Caguas	Puerto Rico	XXXXXXXXX	Aaron	10166	Smith	XXXXXXXXX	Home Office	PR	8570 Hazy Forest End	725	3	Footwear	18.26596832	-66.37063599	LATAM	Santo Domingo	República Dominicana	10166	4/30/2017 3:21	58239	191	59.99000168	0.150000006	145723	99.98999786	0.109999999	4	399.9599915	339.9700012	38.41999817	Caribbean	Santo Domingo	PENDING_PAYMENT		191	9		http://images.acmesports.sports/Nike+Men%27s+Free+5.0%2B+Running+Shoe	Nike Men's Free 5.0+ Running Shoe	99.98999786
PAYMENT	4	2	131.0299988	335.9700012	Late delivery	1	9	Cardio Equipment	Caguas	Puerto Rico	XXXXXXXXX	Carolyn	3091	Rodriguez	XXXXXXXXX	Home Office	PR	9885 Hazy Forest Path	725	3	Footwear	18.20471764	-66.37059021	LATAM	Hidalgo	México	3091	4/7/2017 8:28	56678	191	63.99000168	0.159999996	141753	99.98999786	0.389999986	4	399.9599915	335.9700012	131.0299988	Central America	Michoacán	PENDING_PAYMENT		191	9		http://images.acmesports.sports/Nike+Men%27s+Free+5.0%2B+Running+Shoe	Nike Men's Free 5.0+ Running Shoe	99.98999786
PAYMENT	3	2	93.58000183	239.9600067	Late delivery	1	17	Cleats	Caguas	Puerto Rico	XXXXXXXXX	Mary	5007	Smith	XXXXXXXXX	Home Office	PR	2264 Thunder Abbey	725	4	Apparel	18.24984551	-66.37050629	LATAM	Irapuato	México	5007	2/15/2017 14:40	53202	365	0	0	132933	59.99000168	0.389999986	4	239.9600067	239.9600067	93.58000183	Central America	Guanajuato	PENDING_PAYMENT		365	17		http://images.acmesports.sports/Perfect+Fitness+Perfect+Rip+Deck	Perfect Fitness Perfect Rip Deck	59.99000168
PAYMENT	4	2	-25.5	203.9700012	Late delivery	1	17	Cleats	Caguas	Puerto Rico	XXXXXXXXX	Shawn	1070	Huffman	XXXXXXXXX	Home Office	PR	3332 Heather Road	725	4	Apparel	18.24146652	-66.3705368	LATAM	Ixtapaluca	México	1070	5/7/2017 10:11	58738	365	35.99000168	0.150000006	147023	59.99000168	-0.129999995	4	239.9600067	203.9700012	-25.5	Central America	México	PENDING_PAYMENT		365	17		http://images.acmesports.sports/Perfect+Fitness+Perfect+Rip+Deck	Perfect Fitness Perfect Rip Deck	59.99000168
PAYMENT	6	2	98.76999664	201.5700073	Late delivery	1	17	Cleats	Caguas	Puerto Rico	XXXXXXXXX	Gregory	6871	Bowman	XXXXXXXXX	Home Office	PR	4114 Lost Blossom Farms	725	4	Apparel	18.26157761	-66.37051392	LATAM	Zapopan	México	6871	4/1/2017 6:02	56260	365	38.38999939	0.159999996	140708	59.99000168	0.49000001	4	239.9600067	201.5700073	98.76999664	Central America	Jalisco	PENDING_PAYMENT		365	17		http://images.acmesports.sports/Perfect+Fitness+Perfect+Rip+Deck	Perfect Fitness Perfect Rip Deck	59.99000168
PAYMENT	3	2	90.72000122	189	Late delivery	1	24	Women's Apparel	Caguas	Puerto Rico	XXXXXXXXX	Mary	2339	Smith	XXXXXXXXX	Home Office	PR	403 Tawny Hills By-pass	725	5	Golf	18.28203011	-66.37054443	LATAM	São Paulo	Brasil	2339	3/15/2015 14:05	5042	502	11	0.059999999	12615	50	0.479999989	4	200	189	90.72000122	South America	São Paulo	PENDING_PAYMENT		502	24		http://images.acmesports.sports/Nike+Men%27s+Dri-FIT+Victory+Golf+Polo	Nike Men's Dri-FIT Victory Golf Polo	50
PAYMENT	3	2	61.18000031	135.9700012	Late delivery	1	29	Shop By Sport	Caguas	Puerto Rico	XXXXXXXXX	Mary	5007	Smith	XXXXXXXXX	Home Office	PR	2264 Thunder Abbey	725	5	Golf	18.24984551	-66.37050629	LATAM	Irapuato	México	5007	2/15/2017 14:40	53202	627	23.98999977	0.150000006	132934	39.99000168	0.449999988	4	159.9600067	135.9700012	61.18000031	Central America	Guanajuato	PENDING_PAYMENT		627	29		http://images.acmesports.sports/Under+Armour+Girls%27+Toddler+Spine+Surge+Running+Shoe	Under Armour Girls' Toddler Spine Surge Runni	39.99000168
PAYMENT	2	2	-115.5999985	170	Shipping on time	0	24	Women's Apparel	Caguas	Puerto Rico	XXXXXXXXX	Mary	4232	Garza	XXXXXXXXX	Home Office	PR	5346 Clear Hills Way	725	5	Golf	18.20086861	-66.37054443	LATAM	Tegucigalpa	Honduras	4232	3/21/2017 7:37	55511	502	30	0.150000006	138833	50	-0.680000007	4	200	170	-115.5999985	Central America	Francisco Morazán	PENDING_PAYMENT		502	24		http://images.acmesports.sports/Nike+Men%27s+Dri-FIT+Victory+Golf+Polo	Nike Men's Dri-FIT Victory Golf Polo	50
PAYMENT	4	2	50.95000076	203.8000031	Late delivery	1	37	Electronics	Caguas	Puerto Rico	XXXXXXXXX	Mary	8986	Smith	XXXXXXXXX	Home Office	PR	4551 Jagged Bay	725	6	Outdoors	18.21183395	-66.3705368	LATAM	Mauá	Brasil	8986	3/1/2017 3:05	54128	823	4.159999847	0.02	135348	51.99000168	0.25	4	207.9600067	203.8000031	50.95000076	South America	São Paulo	PENDING_PAYMENT		823	37		http://images.acmesports.sports/Titleist+Pro+V1x+High+Numbers+Personalized+Golf+Balls	Titleist Pro V1x High Numbers Personalized Go	51.99000168
PAYMENT	5	2	-69.90000153	94.45999908	Late delivery	1	40	Accessories	Caguas	Puerto Rico	XXXXXXXXX	Bruce	6491	Cruz	XXXXXXXXX	Home Office	PR	3169 Little Subdivision	725	6	Outdoors	18.22026825	-66.37062836	Pacific Asia	Mudanjiang	China	6491	11/7/2015 2:22	21244	885	5.5	0.059999999	53138	24.98999977	-0.74000001	4	99.95999908	94.45999908	-69.90000153	Eastern Asia	Heilongjiang	PAYMENT_REVIEW		885	40		http://images.acmesports.sports/Team+Golf+St.+Louis+Cardinals+Putter+Grip	Team Golf St. Louis Cardinals Putter Grip	24.98999977
PAYMENT	3	2	14.13000011	227.9600067	Late delivery	1	17	Cleats	Caguas	Puerto Rico	XXXXXXXXX	Mary	9114	Smith	XXXXXXXXX	Home Office	PR	1425 Fallen Fox Arbor	725	4	Apparel	18.2848053	-66.37059021	Pacific Asia	Ulan Bator	Mongolia	9114	11/28/2016 1:18	47752	365	12	0.050000001	119407	59.99000168	0.059999999	4	239.9600067	227.9600067	14.13000011	Eastern Asia	Ulán Bator	PENDING_PAYMENT		365	17		http://images.acmesports.sports/Perfect+Fitness+Perfect+Rip+Deck	Perfect Fitness Perfect Rip Deck	59.99000168
PAYMENT	5	2	84.23000336	215.9600067	Late delivery	1	17	Cleats	Caguas	Puerto Rico	XXXXXXXXX	Mary	5564	Smith	XXXXXXXXX	Home Office	PR	3282 Silent Autoroute	725	4	Apparel	18.23062706	-66.37049866	Pacific Asia	Manukau City	Nueva Zelanda	5564	4/1/2016 0:03	31239	365	24	0.100000001	78074	59.99000168	0.389999986	4	239.9600067	215.9600067	84.23000336	Oceania	Auckland	PENDING_PAYMENT		365	17		http://images.acmesports.sports/Perfect+Fitness+Perfect+Rip+Deck	Perfect Fitness Perfect Rip Deck	59.99000168
PAYMENT	3	2	51.15999985	196.7700043	Late delivery	1	17	Cleats	Caguas	Puerto Rico	XXXXXXXXX	Mary	7955	Rios	XXXXXXXXX	Home Office	PR	9505 Broad Timber Highlands	725	4	Apparel	18.28871346	-66.37050629	Pacific Asia	Qom	Irán	7955	10/30/2016 3:37	45772	365	43.18999863	0.180000007	114415	59.99000168	0.25999999	4	239.9600067	196.7700043	51.15999985	South Asia	Qom	PENDING_PAYMENT		365	17		http://images.acmesports.sports/Perfect+Fitness+Perfect+Rip+Deck	Perfect Fitness Perfect Rip Deck	59.99000168
PAYMENT	2	2	51.90000153	153.5599976	Shipping on time	0	29	Shop By Sport	Caguas	Puerto Rico	XXXXXXXXX	Sarah	5728	Montoya	XXXXXXXXX	Home Office	PR	8736 Merry Extension	725	5	Golf	18.23424339	-66.3706131	Pacific Asia	Melbourne	Australia	5728	12/26/2015 23:29	24661	627	6.400000095	0.039999999	61755	39.99000168	0.340000004	4	159.9600067	153.5599976	51.90000153	Oceania	Victoria	PENDING_PAYMENT		627	29		http://images.acmesports.sports/Under+Armour+Girls%27+Toddler+Spine+Surge+Running+Shoe	Under Armour Girls' Toddler Spine Surge Runni	39.99000168
PAYMENT	5	2	62.40000153	192	Late delivery	1	24	Women's Apparel	Caguas	Puerto Rico	XXXXXXXXX	Dennis	1362	Smith	XXXXXXXXX	Home Office	PR	2290 Crystal Pathway	725	5	Golf	18.29496765	-66.37050629	Pacific Asia	Estambul	Turquía	1362	12/31/2016 15:47	50054	502	8	0.039999999	125133	50	0.330000013	4	200	192	62.40000153	West Asia	Estambul	PENDING_PAYMENT		502	24		http://images.acmesports.sports/Nike+Men%27s+Dri-FIT+Victory+Golf+Polo	Nike Men's Dri-FIT Victory Golf Polo	50
PAYMENT	5	2	3.799999952	151.9600067	Late delivery	1	29	Shop By Sport	Caguas	Puerto Rico	XXXXXXXXX	Mary	9704	Mcneil	XXXXXXXXX	Home Office	PR	1358 Quiet Gate Moor	725	5	Golf	18.27477646	-66.37055969	Pacific Asia	Ho Chi Minh City	Vietnam	9704	12/1/2015 14:56	22924	627	8	0.050000001	57384	39.99000168	0.029999999	4	159.9600067	151.9600067	3.799999952	Southeast Asia	Ciudad Ho Chi Minh	PENDING_PAYMENT		627	29		http://images.acmesports.sports/Under+Armour+Girls%27+Toddler+Spine+Surge+Running+Shoe	Under Armour Girls' Toddler Spine Surge Runni	39.99000168
PAYMENT	3	2	90.72000122	189	Late delivery	1	24	Women's Apparel	Caguas	Puerto Rico	XXXXXXXXX	Mary	8485	Simmons	XXXXXXXXX	Home Office	PR	3108 Middle Wharf	725	5	Golf	18.29919052	-66.3705368	Pacific Asia	Rangún	Myanmar (Birmania)	8485	11/16/2015 16:53	21902	502	11	0.059999999	54783	50	0.479999989	4	200	189	90.72000122	Southeast Asia	Rangún	PENDING_PAYMENT		502	24		http://images.acmesports.sports/Nike+Men%27s+Dri-FIT+Victory+Golf+Polo	Nike Men's Dri-FIT Victory Golf Polo	50
PAYMENT	5	2	13.11999989	131.1699982	Late delivery	1	29	Shop By Sport	Caguas	Puerto Rico	XXXXXXXXX	Mary	11216	Morgan	XXXXXXXXX	Home Office	PR	6481 Wishing Anchor Centre	725	5	Golf	18.28240585	-66.37050629	Pacific Asia	Tokio	Japón	11216	11/11/2015 7:58	21534	627	28.79000092	0.180000007	53838	39.99000168	0.100000001	4	159.9600067	131.1699982	13.11999989	Eastern Asia	Tokio	PENDING_PAYMENT		627	29		http://images.acmesports.sports/Under+Armour+Girls%27+Toddler+Spine+Surge+Running+Shoe	Under Armour Girls' Toddler Spine Surge Runni	39.99000168
PAYMENT	2	2	50.84000015	164	Shipping on time	0	24	Women's Apparel	Caguas	Puerto Rico	XXXXXXXXX	Mary	4741	Smith	XXXXXXXXX	Home Office	PR	9731 Honey Fox Towers	725	5	Golf	18.23557282	-66.3706131	Pacific Asia	Bursa	Turquía	4741	10/25/2016 14:39	45461	502	36	0.180000007	113596	50	0.310000002	4	200	164	50.84000015	West Asia	Bursa	PENDING_PAYMENT		502	24		http://images.acmesports.sports/Nike+Men%27s+Dri-FIT+Victory+Golf+Polo	Nike Men's Dri-FIT Victory Golf Polo	50
PAYMENT	6	2	-76.76999664	95.95999908	Late delivery	1	40	Accessories	Caguas	Puerto Rico	XXXXXXXXX	Martha	12160	Richmond	XXXXXXXXX	Home Office	PR	8013 Harvest Close	725	6	Outdoors	18.28954887	-66.37055206	Pacific Asia	Perth	Australia	12160	12/19/2015 15:58	24160	885	4	0.039999999	60432	24.98999977	-0.800000012	4	99.95999908	95.95999908	-76.76999664	Oceania	Australia Occidental	PENDING_PAYMENT		885	40		http://images.acmesports.sports/Team+Golf+St.+Louis+Cardinals+Putter+Grip	Team Golf St. Louis Cardinals Putter Grip	24.98999977
PAYMENT	5	2	76.36000061	166	Late delivery	1	24	Women's Apparel	Caguas	Puerto Rico	XXXXXXXXX	William	11292	Saunders	XXXXXXXXX	Home Office	PR	7971 Foggy Highway	725	5	Golf	18.23452568	-66.37062073	USCA	Seattle	Estados Unidos	11292	7/25/2016 14:47	39159	502	34	0.170000002	97737	50	0.460000008	4	200	166	76.36000061	West of USA	Washington	PAYMENT_REVIEW	98103	502	24		http://images.acmesports.sports/Nike+Men%27s+Dri-FIT+Victory+Golf+Polo	Nike Men's Dri-FIT Victory Golf Polo	50
PAYMENT	3	2	36.74000168	126.6800003	Late delivery	1	13	Electronics	Caguas	Puerto Rico	XXXXXXXXX	Madison	6352	Smith	XXXXXXXXX	Home Office	PR	4167 Stony Extension	725	3	Footwear	18.23068428	-66.37052918	USCA	Denver	Estados Unidos	6352	4/13/2016 14:24	32102	282	1.279999971	0.01	80279	31.98999977	0.289999992	4	127.9599991	126.6800003	36.74000168	West of USA	Colorado	PENDING_PAYMENT	80219	282	13		http://images.acmesports.sports/Under+Armour+Women%27s+Ignite+PIP+VI+Slide	Under Armour Women's Ignite PIP VI Slide	31.98999977
PAYMENT	4	2	102.2900009	208.7700043	Late delivery	1	17	Cleats	Caguas	Puerto Rico	XXXXXXXXX	John	5870	Hughes	XXXXXXXXX	Home Office	PR	9005 Old Robin Plaza	725	4	Apparel	18.2865181	-66.37051392	USCA	Los Angeles	Estados Unidos	5870	7/5/2016 5:42	37763	365	31.19000053	0.129999995	94239	59.99000168	0.49000001	4	239.9600067	208.7700043	102.2900009	West of USA	California	PENDING_PAYMENT	90008	365	17		http://images.acmesports.sports/Perfect+Fitness+Perfect+Rip+Deck	Perfect Fitness Perfect Rip Deck	59.99000168
PAYMENT	3	2	95.98000336	191.9700012	Late delivery	1	17	Cleats	Caguas	Puerto Rico	XXXXXXXXX	Mary	11776	Smith	XXXXXXXXX	Home Office	PR	7962 Thunder Zephyr Bend	725	4	Apparel	18.2077198	-66.37060547	USCA	Houston	Estados Unidos	11776	7/6/2016 18:08	37867	365	47.99000168	0.200000003	94512	59.99000168	0.5	4	239.9600067	191.9700012	95.98000336	US Center	Texas	PENDING_PAYMENT	77095	365	17		http://images.acmesports.sports/Perfect+Fitness+Perfect+Rip+Deck	Perfect Fitness Perfect Rip Deck	59.99000168
PAYMENT	6	2	67.48999786	179.9700012	Late delivery	1	17	Cleats	Caguas	Puerto Rico	XXXXXXXXX	Virginia	7060	Carroll	XXXXXXXXX	Home Office	PR	5958 Emerald Nook	725	4	Apparel	18.26106262	-66.3705368	USCA	Philadelphia	Estados Unidos	7060	4/10/2016 17:23	31905	365	59.99000168	0.25	79729	59.99000168	0.379999995	4	239.9600067	179.9700012	67.48999786	East of USA	Pensilvania	PENDING_PAYMENT	19134	365	17		http://images.acmesports.sports/Perfect+Fitness+Perfect+Rip+Deck	Perfect Fitness Perfect Rip Deck	59.99000168
PAYMENT	5	2	-53.99000168	179.9700012	Late delivery	1	17	Cleats	Caguas	Puerto Rico	XXXXXXXXX	Evelyn	3466	Smith	XXXXXXXXX	Home Office	PR	907 Merry Forest Way	725	4	Apparel	18.29281044	-66.3705368	USCA	Jacksonville	Estados Unidos	3466	6/13/2016 10:17	36269	365	59.99000168	0.25	90567	59.99000168	-0.300000012	4	239.9600067	179.9700012	-53.99000168	South of USA	Florida	PENDING_PAYMENT	32216	365	17		http://images.acmesports.sports/Perfect+Fitness+Perfect+Rip+Deck	Perfect Fitness Perfect Rip Deck	59.99000168
PAYMENT	3	2	56.33000183	179.9700012	Late delivery	1	17	Cleats	Caguas	Puerto Rico	XXXXXXXXX	Mary	11776	Smith	XXXXXXXXX	Home Office	PR	7962 Thunder Zephyr Bend	725	4	Apparel	18.2077198	-66.37060547	USCA	Houston	Estados Unidos	11776	7/6/2016 18:08	37867	365	59.99000168	0.25	94509	59.99000168	0.310000002	4	239.9600067	179.9700012	56.33000183	US Center	Texas	PENDING_PAYMENT	77095	365	17		http://images.acmesports.sports/Perfect+Fitness+Perfect+Rip+Deck	Perfect Fitness Perfect Rip Deck	59.99000168
PAYMENT	6	2	48.04000092	145.5599976	Late delivery	1	29	Shop By Sport	Caguas	Puerto Rico	XXXXXXXXX	Mary	2426	Phillips	XXXXXXXXX	Home Office	PR	1088 Jagged Hills Nook	725	5	Golf	18.23387528	-66.3705368	USCA	Monroe	Estados Unidos	2426	8/8/2016 3:12	40085	627	14.39999962	0.090000004	100039	39.99000168	0.330000013	4	159.9600067	145.5599976	48.04000092	South of USA	Carolina del Norte	PENDING_PAYMENT	28110	627	29		http://images.acmesports.sports/Under+Armour+Girls%27+Toddler+Spine+Surge+Running+Shoe	Under Armour Girls' Toddler Spine Surge Runni	39.99000168
PAYMENT	6	2	52.70000076	170	Late delivery	1	24	Women's Apparel	Caguas	Puerto Rico	XXXXXXXXX	Mary	2426	Phillips	XXXXXXXXX	Home Office	PR	1088 Jagged Hills Nook	725	5	Golf	18.23387528	-66.3705368	USCA	Monroe	Estados Unidos	2426	8/8/2016 3:12	40085	502	30	0.150000006	100036	50	0.310000002	4	200	170	52.70000076	South of USA	Carolina del Norte	PENDING_PAYMENT	28110	502	24		http://images.acmesports.sports/Nike+Men%27s+Dri-FIT+Victory+Golf+Polo	Nike Men's Dri-FIT Victory Golf Polo	50
PAYMENT	5	2	-652.4299927	434.9599915	Late delivery	1	9	Cardio Equipment	Caguas	Puerto Rico	XXXXXXXXX	Jane	1834	Nichols	XXXXXXXXX	Home Office	PR	5105 Tawny Park	725	3	Footwear	18.27898979	-66.37052918	Africa	Kinshasa	República Democrática del Congo	1834	12/7/2016 3:12	48374	191	64.98999786	0.129999995	120988	99.98999786	-1.5	5	499.9500122	434.9599915	-652.4299927	Central Africa	Kinshasa	PENDING_PAYMENT		191	9		http://images.acmesports.sports/Nike+Men%27s+Free+5.0%2B+Running+Shoe	Nike Men's Free 5.0+ Running Shoe	99.98999786
PAYMENT	5	2	76.90000153	227.5	Late delivery	1	24	Women's Apparel	Caguas	Puerto Rico	XXXXXXXXX	Mary	9451	Smith	XXXXXXXXX	Home Office	PR	5723 Cinder Loop	725	5	Golf	18.23650742	-66.37051392	Africa	Casablanca	Marruecos	9451	12/8/2016 0:14	48434	502	22.5	0.090000004	121133	50	0.340000004	5	250	227.5	76.90000153	North Africa	Gran Casablanca	PENDING_PAYMENT		502	24		http://images.acmesports.sports/Nike+Men%27s+Dri-FIT+Victory+Golf+Polo	Nike Men's Dri-FIT Victory Golf Polo	50
PAYMENT	5	2	174.9799957	499.9500122	Late delivery	1	9	Cardio Equipment	Caguas	Puerto Rico	XXXXXXXXX	Mary	2439	Smith	XXXXXXXXX	Home Office	PR	7173 Fallen Vista	725	3	Footwear	18.28514671	-66.37062836	Europe	Messina	Italia	2439	9/16/2015 15:24	17719	191	0	0	44274	99.98999786	0.349999994	5	499.9500122	499.9500122	174.9799957	Southern Europe	Sicilia	PENDING_PAYMENT		191	9		http://images.acmesports.sports/Nike+Men%27s+Free+5.0%2B+Running+Shoe	Nike Men's Free 5.0+ Running Shoe	99.98999786
PAYMENT	2	2	114.3899994	439.9599915	Shipping on time	0	9	Cardio Equipment	Caguas	Puerto Rico	XXXXXXXXX	Mary	6416	Smith	XXXXXXXXX	Home Office	PR	2915 Quaking Pathway	725	3	Footwear	18.27504158	-66.37062836	Europe	Brindisi	Italia	6416	8/19/2015 3:10	15766	191	59.99000168	0.119999997	39413	99.98999786	0.25999999	5	499.9500122	439.9599915	114.3899994	Southern Europe	Apulia	PENDING_PAYMENT		191	9		http://images.acmesports.sports/Nike+Men%27s+Free+5.0%2B+Running+Shoe	Nike Men's Free 5.0+ Running Shoe	99.98999786
PAYMENT	5	2	136.75	290.9500122	Late delivery	1	17	Cleats	Caguas	Puerto Rico	XXXXXXXXX	Jerry	6310	Deleon	XXXXXXXXX	Home Office	PR	772 Rustic Lagoon Crossing	725	4	Apparel	18.25740433	-66.37059784	Europe	Hamburgo	Alemania	6310	6/27/2015 18:29	12179	365	9	0.029999999	30449	59.99000168	0.469999999	5	299.9500122	290.9500122	136.75	Western Europe	Hamburgo	PENDING_PAYMENT		365	17		http://images.acmesports.sports/Perfect+Fitness+Perfect+Rip+Deck	Perfect Fitness Perfect Rip Deck	59.99000168
PAYMENT	6	2	18.67000008	248.9600067	Late delivery	1	17	Cleats	Caguas	Puerto Rico	XXXXXXXXX	Mary	9029	Bryan	XXXXXXXXX	Home Office	PR	285 Crystal Circuit	725	4	Apparel	18.26050758	-66.37062073	Europe	The Hague	Países Bajos	9029	8/25/2017 10:44	66275	365	50.99000168	0.170000002	165672	59.99000168	0.079999998	5	299.9500122	248.9600067	18.67000008	Western Europe	Holanda Meridional	PENDING_PAYMENT		365	17		http://images.acmesports.sports/Perfect+Fitness+Perfect+Rip+Deck	Perfect Fitness Perfect Rip Deck	59.99000168
PAYMENT	6	2	84.15000153	248.9600067	Late delivery	1	17	Cleats	Caguas	Puerto Rico	XXXXXXXXX	Julie	295	Tanner	XXXXXXXXX	Home Office	PR	8172 Gentle Elk Beach	725	4	Apparel	18.35129356	-65.96311951	Europe	Viena	Austria	295	7/11/2015 19:10	13140	365	50.99000168	0.170000002	32869	59.99000168	0.340000004	5	299.9500122	248.9600067	84.15000153	Western Europe	Viena	PENDING_PAYMENT		365	17		http://images.acmesports.sports/Perfect+Fitness+Perfect+Rip+Deck	Perfect Fitness Perfect Rip Deck	59.99000168
PAYMENT	5	2	-67.63999939	245.9600067	Late delivery	1	17	Cleats	Caguas	Puerto Rico	XXXXXXXXX	Mary	9011	Smith	XXXXXXXXX	Home Office	PR	5959 Harvest Forest Boulevard	725	4	Apparel	18.22377396	-66.37060547	Europe	Duisburg	Alemania	9011	8/29/2015 0:42	16444	365	53.99000168	0.180000007	41061	59.99000168	-0.280000001	5	299.9500122	245.9600067	-67.63999939	Western Europe	Renania del Norte-Westfalia	PENDING_PAYMENT		365	17		http://images.acmesports.sports/Perfect+Fitness+Perfect+Rip+Deck	Perfect Fitness Perfect Rip Deck	59.99000168
PAYMENT	2	2	50.95000076	195.9499969	Shipping on time	0	26	Girls' Apparel	Caguas	Puerto Rico	XXXXXXXXX	Mary	6416	Smith	XXXXXXXXX	Home Office	PR	2915 Quaking Pathway	725	5	Golf	18.27504158	-66.37062836	Europe	Brindisi	Italia	6416	8/19/2015 3:10	15766	572	4	0.02	39411	39.99000168	0.25999999	5	199.9499969	195.9499969	50.95000076	Southern Europe	Apulia	PENDING_PAYMENT		572	26		http://images.acmesports.sports/TYR+Boys%27+Team+Digi+Jammer	TYR Boys' Team Digi Jammer	39.99000168
PAYMENT	6	2	102.3799973	227.5	Late delivery	1	24	Women's Apparel	Caguas	Puerto Rico	XXXXXXXXX	Mary	3570	Nelson	XXXXXXXXX	Home Office	PR	3909 Hidden Treasure Beach	725	5	Golf	18.28996849	-66.37054443	Europe	Nantes	Francia	3570	8/7/2017 6:33	65030	502	22.5	0.090000004	162550	50	0.449999988	5	250	227.5	102.3799973	Western Europe	Países del Loira	PENDING_PAYMENT		502	24		http://images.acmesports.sports/Nike+Men%27s+Dri-FIT+Victory+Golf+Polo	Nike Men's Dri-FIT Victory Golf Polo	50
PAYMENT	5	2	29.25	225	Late delivery	1	24	Women's Apparel	Caguas	Puerto Rico	XXXXXXXXX	Mary	1577	Smith	XXXXXXXXX	Home Office	PR	5274 Hidden Mall	725	5	Golf	18.29444695	-66.37054443	Europe	Halifax	Reino Unido	1577	7/30/2015 23:31	14454	502	25	0.100000001	36153	50	0.129999995	5	250	225	29.25	Northern Europe	Inglaterra	PENDING_PAYMENT		502	24		http://images.acmesports.sports/Nike+Men%27s+Dri-FIT+Victory+Golf+Polo	Nike Men's Dri-FIT Victory Golf Polo	50
PAYMENT	2	2	58.5	225	Shipping on time	0	24	Women's Apparel	Caguas	Puerto Rico	XXXXXXXXX	Mary	1086	Smith	XXXXXXXXX	Home Office	PR	1914 Iron Berry Edge	725	5	Golf	18.27879143	-66.37057495	Europe	Tamworth	Reino Unido	1086	7/20/2015 11:58	13736	502	25	0.100000001	34403	50	0.25999999	5	250	225	58.5	Northern Europe	Inglaterra	PENDING_PAYMENT		502	24		http://images.acmesports.sports/Nike+Men%27s+Dri-FIT+Victory+Golf+Polo	Nike Men's Dri-FIT Victory Golf Polo	50
PAYMENT	5	2	-33.83000183	179.9600067	Late delivery	1	29	Shop By Sport	Caguas	Puerto Rico	XXXXXXXXX	Mary	1568	Larson	XXXXXXXXX	Home Office	PR	9494 Bright Stead	725	5	Golf	18.22501564	-66.37062073	Europe	La Rochelle	Francia	1568	9/19/2017 7:43	67979	627	20	0.100000001	169947	39.99000168	-0.189999998	5	199.9499969	179.9600067	-33.83000183	Western Europe	Aquitania-Lemosín-Poitou-Charentes	PENDING_PAYMENT		627	29		http://images.acmesports.sports/Under+Armour+Girls%27+Toddler+Spine+Surge+Running+Shoe	Under Armour Girls' Toddler Spine Surge Runni	39.99000168
PAYMENT	6	2	84.37999725	225	Late delivery	1	24	Women's Apparel	Caguas	Puerto Rico	XXXXXXXXX	Mary	3570	Nelson	XXXXXXXXX	Home Office	PR	3909 Hidden Treasure Beach	725	5	Golf	18.28996849	-66.37054443	Europe	Nantes	Francia	3570	8/7/2017 6:33	65030	502	25	0.100000001	162549	50	0.379999995	5	250	225	84.37999725	Western Europe	Países del Loira	PENDING_PAYMENT		502	24		http://images.acmesports.sports/Nike+Men%27s+Dri-FIT+Victory+Golf+Polo	Nike Men's Dri-FIT Victory Golf Polo	50
PAYMENT	6	2	-170	212.5	Late delivery	1	24	Women's Apparel	Caguas	Puerto Rico	XXXXXXXXX	Mary	9029	Bryan	XXXXXXXXX	Home Office	PR	285 Crystal Circuit	725	5	Golf	18.26050758	-66.37062073	Europe	The Hague	Países Bajos	9029	8/25/2017 10:44	66275	502	37.5	0.150000006	165673	50	-0.800000012	5	250	212.5	-170	Western Europe	Holanda Meridional	PENDING_PAYMENT		502	24		http://images.acmesports.sports/Nike+Men%27s+Dri-FIT+Victory+Golf+Polo	Nike Men's Dri-FIT Victory Golf Polo	50
PAYMENT	5	2	78.62999725	212.5	Late delivery	1	24	Women's Apparel	Caguas	Puerto Rico	XXXXXXXXX	Jordan	9047	Medina	XXXXXXXXX	Home Office	PR	5943 Dewy Autoroute	725	5	Golf	18.21671295	-66.37058258	Europe	Ratingen	Alemania	9047	8/10/2017 16:32	65264	502	37.5	0.150000006	163099	50	0.370000005	5	250	212.5	78.62999725	Western Europe	Renania del Norte-Westfalia	PENDING_PAYMENT		502	24		http://images.acmesports.sports/Nike+Men%27s+Dri-FIT+Victory+Golf+Polo	Nike Men's Dri-FIT Victory Golf Polo	50
PAYMENT	2	2	-72.62999725	290.5	Shipping on time	0	26	Girls' Apparel	Caguas	Puerto Rico	XXXXXXXXX	Lawrence	724	Mclaughlin	XXXXXXXXX	Home Office	PR	7291 Shady Nectar Cape	725	5	Golf	18.2275734	-66.0435791	Europe	Bobigny	Francia	724	6/24/2015 5:21	11936	565	59.5	0.170000002	29830	70	-0.25	5	350	290.5	-72.62999725	Western Europe	Isla de Francia	PENDING_PAYMENT		565	26		http://images.acmesports.sports/adidas+Youth+Germany+Black%2FRed+Away+Match+Soccer+Jersey	adidas Youth Germany Black/Red Away Match Soc	70
PAYMENT	6	2	-5.130000114	205	Late delivery	1	24	Women's Apparel	Caguas	Puerto Rico	XXXXXXXXX	Terry	9120	Trujillo	XXXXXXXXX	Home Office	PR	5763 Green Crossing	725	5	Golf	18.26249504	-66.3705368	Europe	Wiesbaden	Alemania	9120	7/22/2015 17:56	13890	502	45	0.180000007	34784	50	-0.029999999	5	250	205	-5.130000114	Western Europe	Hesse	PENDING_PAYMENT		502	24		http://images.acmesports.sports/Nike+Men%27s+Dri-FIT+Victory+Golf+Polo	Nike Men's Dri-FIT Victory Golf Polo	50
PAYMENT	2	2	25.20999908	96.94999695	Shipping on time	0	36	Golf Balls	Caguas	Puerto Rico	XXXXXXXXX	Kevin	7603	Smith	XXXXXXXXX	Home Office	PR	4103 Rocky View Harbour	725	6	Outdoors	18.20493317	-66.37052155	Europe	Galati	Rumania	7603	1/17/2017 18:23	51226	804	3	0.029999999	128006	19.98999977	0.25999999	5	99.94999695	96.94999695	25.20999908	Eastern Europe	Galati	PENDING_PAYMENT		804	36		http://images.acmesports.sports/Glove+It+Women%27s+Imperial+Golf+Glove	Glove It Women's Imperial Golf Glove	19.98999977
PAYMENT	2	2	112.8000031	240	Shipping on time	0	24	Women's Apparel	Caguas	Puerto Rico	XXXXXXXXX	Anthony	6746	Sanchez	XXXXXXXXX	Home Office	PR	6036 Noble Blossom Wynd	725	5	Golf	18.2505703	-66.37058258	LATAM	Lázaro Cárdenas	México	6746	2/6/2017 11:21	52576	502	10	0.039999999	131420	50	0.469999999	5	250	240	112.8000031	Central America	Michoacán	PAYMENT_REVIEW		502	24		http://images.acmesports.sports/Nike+Men%27s+Dri-FIT+Victory+Golf+Polo	Nike Men's Dri-FIT Victory Golf Polo	50
PAYMENT	3	2	6.809999943	158.3500061	Late delivery	1	13	Electronics	Caguas	Puerto Rico	XXXXXXXXX	Mary	5007	Smith	XXXXXXXXX	Home Office	PR	2264 Thunder Abbey	725	3	Footwear	18.24984551	-66.37050629	LATAM	Irapuato	México	5007	2/15/2017 14:40	53202	282	1.600000024	0.01	132932	31.98999977	0.039999999	5	159.9499969	158.3500061	6.809999943	Central America	Guanajuato	PENDING_PAYMENT		282	13		http://images.acmesports.sports/Under+Armour+Women%27s+Ignite+PIP+VI+Slide	Under Armour Women's Ignite PIP VI Slide	31.98999977
DEBIT	4	2	105.5999985	351.9899902	Late delivery	1	10	Strength Training	Caguas	Puerto Rico	XXXXXXXXX	Mary	1566	Simon	XXXXXXXXX	Consumer	PR	7595 Cotton Log Row	725	3	Footwear	18.27092362	-66.37060547	Europe	Arnhem	Países Bajos	1566	9/16/2017 0:32	67753	203	48	0.119999997	169391	399.9899902	0.300000012	1	399.9899902	351.9899902	105.5999985	Western Europe	Güeldres	COMPLETE		203	10		http://images.acmesports.sports/GoPro+HERO3%2B+Black+Edition+Camera	GoPro HERO3+ Black Edition Camera	399.9899902
DEBIT	2	2	40.88999939	86.98999786	Shipping on time	0	9	Cardio Equipment	Caguas	Puerto Rico	XXXXXXXXX	Mary	2918	Myers	XXXXXXXXX	Consumer	PR	2519 Cinder Orchard	725	3	Footwear	18.20765305	-66.37055969	Europe	Parma	Italia	2918	8/14/2015 2:18	15421	191	13	0.129999995	38553	99.98999786	0.469999999	1	99.98999786	86.98999786	40.88999939	Southern Europe	Emilia-Romaña	COMPLETE		191	9		http://images.acmesports.sports/Nike+Men%27s+Free+5.0%2B+Running+Shoe	Nike Men's Free 5.0+ Running Shoe	99.98999786
DEBIT	6	2	-1.389999986	23.51000023	Late delivery	1	13	Electronics	Caguas	Puerto Rico	XXXXXXXXX	Joyce	1491	Smith	XXXXXXXXX	Consumer	PR	164 Stony Field	725	3	Footwear	18.29643822	-66.37062073	Europe	Vantaa	Finlandia	1491	7/13/2015 0:57	13225	273	4.480000019	0.159999996	33089	27.98999977	-0.059999999	1	27.98999977	23.51000023	-1.389999986	Northern Europe	Uusimaa	COMPLETE		273	13		http://images.acmesports.sports/Under+Armour+Kids%27+Mercenary+Slide	Under Armour Kids' Mercenary Slide	27.98999977
DEBIT	3	2	144.4400024	461.480011	Late delivery	1	66	Crafts	Caguas	Puerto Rico	XXXXXXXXX	Octavia	14915	French	XXXXXXXXX	Consumer	PR	9126 Wishing Expressway	725	4	Apparel	18.27996063	-66.0370636	Europe	Rome	Italia	14915	11/7/2017 16:56	71362	1353	0	0	174677	461.480011	0.310000002	1	461.480011	461.480011	144.4400024	Southern Europe	Lacio	COMPLETE		1353	66		http://images.acmesports.sports/Porcelain+crafts	Porcelain crafts	461.480011
DEBIT	3	2	48.09999847	129.9900055	Late delivery	1	18	Men's Footwear	Caguas	Puerto Rico	XXXXXXXXX	Mary	9619	Smith	XXXXXXXXX	Consumer	PR	190 Heather View	725	4	Apparel	18.27352142	-66.3705368	Europe	Vicenza	Italia	9619	7/13/2015 3:24	13232	403	0	0	33103	129.9900055	0.370000005	1	129.9900055	129.9900055	48.09999847	Southern Europe	Véneto	COMPLETE		403	18		http://images.acmesports.sports/Nike+Men%27s+CJ+Elite+2+TD+Football+Cleat	Nike Men's CJ Elite 2 TD Football Cleat	129.9900055
DEBIT	4	2	144	299.9899902	Late delivery	1	17	Cleats	Caguas	Puerto Rico	XXXXXXXXX	Mary	1566	Simon	XXXXXXXXX	Consumer	PR	7595 Cotton Log Row	725	4	Apparel	18.27092362	-66.37060547	Europe	Arnhem	Países Bajos	1566	9/16/2017 0:32	67753	364	0	0	169394	299.9899902	0.479999989	1	299.9899902	299.9899902	144	Western Europe	Güeldres	COMPLETE		364	17		http://images.acmesports.sports/Total+Gym+1400	Total Gym 1400	299.9899902
DEBIT	5	2	11.18000031	129.9900055	Late delivery	1	18	Men's Footwear	Caguas	Puerto Rico	XXXXXXXXX	John	778	Buckley	XXXXXXXXX	Consumer	PR	9598 Cinder Close	725	4	Apparel	18.2275734	-66.0437088	Europe	Villeneuve-le-Roi	Francia	778	10/2/2017 11:01	68879	403	0	0	172187	129.9900055	0.090000004	1	129.9900055	129.9900055	11.18000031	Western Europe	Isla de Francia	COMPLETE		403	18		http://images.acmesports.sports/Nike+Men%27s+CJ+Elite+2+TD+Football+Cleat	Nike Men's CJ Elite 2 TD Football Cleat	129.9900055
DEBIT	3	2	-9.75	129.9900055	Late delivery	1	18	Men's Footwear	Caguas	Puerto Rico	XXXXXXXXX	Mary	2363	Frazier	XXXXXXXXX	Consumer	PR	5700 Little Circle	725	4	Apparel	18.28501892	-66.37060547	Europe	Wattrelos	Francia	2363	8/13/2017 22:39	65487	403	0	0	163675	129.9900055	-0.079999998	1	129.9900055	129.9900055	-9.75	Western Europe	Norte-Paso de Calais-Picardía	COMPLETE		403	18		http://images.acmesports.sports/Nike+Men%27s+CJ+Elite+2+TD+Football+Cleat	Nike Men's CJ Elite 2 TD Football Cleat	129.9900055
DEBIT	6	2	-23.79000092	129.9900055	Late delivery	1	18	Men's Footwear	Caguas	Puerto Rico	XXXXXXXXX	Emily	5898	Jacobs	XXXXXXXXX	Consumer	PR	3980 High Line	725	4	Apparel	18.25903893	-66.3706131	Europe	Duisburg	Alemania	5898	8/8/2017 8:49	65105	403	0	0	162708	129.9900055	-0.180000007	1	129.9900055	129.9900055	-23.79000092	Western Europe	Renania del Norte-Westfalia	COMPLETE		403	18		http://images.acmesports.sports/Nike+Men%27s+CJ+Elite+2+TD+Football+Cleat	Nike Men's CJ Elite 2 TD Football Cleat	129.9900055
DEBIT	3	2	24.44000053	129.9900055	Late delivery	1	18	Men's Footwear	Caguas	Puerto Rico	XXXXXXXXX	Peter	1948	Smith	XXXXXXXXX	Consumer	PR	5953 Broad Close	725	4	Apparel	18.258358	-66.37052918	Europe	Hamburgo	Alemania	1948	8/5/2015 13:42	14837	403	0	0	37151	129.9900055	0.189999998	1	129.9900055	129.9900055	24.44000053	Western Europe	Hamburgo	COMPLETE		403	18		http://images.acmesports.sports/Nike+Men%27s+CJ+Elite+2+TD+Football+Cleat	Nike Men's CJ Elite 2 TD Football Cleat	129.9900055
DEBIT	5	2	29.70000076	59.38999939	Late delivery	1	17	Cleats	Caguas	Puerto Rico	XXXXXXXXX	Mary	1820	Hill	XXXXXXXXX	Consumer	PR	8370 Golden Goose Place	725	4	Apparel	18.20012474	-66.37051392	Europe	Yaroslavl	Rusia	1820	11/5/2016 17:58	46224	365	0.600000024	0.01	115551	59.99000168	0.5	1	59.99000168	59.38999939	29.70000076	Eastern Europe	Yaroslavl	COMPLETE		365	17		http://images.acmesports.sports/Perfect+Fitness+Perfect+Rip+Deck	Perfect Fitness Perfect Rip Deck	59.99000168
DEBIT	3	2	114.2200012	456.8699951	Late delivery	1	66	Crafts	Caguas	Puerto Rico	XXXXXXXXX	Kelsie	14770	Tate	XXXXXXXXX	Consumer	PR	4369 Bright Log Estates	725	4	Apparel	18.253479	-66.03704834	Europe	London	Reino Unido	14770	11/5/2017 14:08	71217	1353	4.610000134	0.01	174532	461.480011	0.25	1	461.480011	456.8699951	114.2200012	Northern Europe	Inglaterra	COMPLETE		1353	66		http://images.acmesports.sports/Porcelain+crafts	Porcelain crafts	461.480011
DEBIT	3	2	61.77000046	128.6900024	Late delivery	1	18	Men's Footwear	Caguas	Puerto Rico	XXXXXXXXX	Marie	1962	Smith	XXXXXXXXX	Consumer	PR	1794 High Diversion	725	4	Apparel	18.26423073	-66.37058258	Europe	Hastings	Reino Unido	1962	7/22/2017 19:53	63972	403	1.299999952	0.01	159939	129.9900055	0.479999989	1	129.9900055	128.6900024	61.77000046	Northern Europe	Inglaterra	COMPLETE		403	18		http://images.acmesports.sports/Nike+Men%27s+CJ+Elite+2+TD+Football+Cleat	Nike Men's CJ Elite 2 TD Football Cleat	129.9900055
DEBIT	6	2	16.72999954	128.6900024	Late delivery	1	18	Men's Footwear	Caguas	Puerto Rico	XXXXXXXXX	Judy	7175	Webb	XXXXXXXXX	Consumer	PR	2861 Velvet Pointe	725	4	Apparel	18.26229858	-66.37057495	Europe	Sheffield	Reino Unido	7175	10/8/2015 6:15	19200	403	1.299999952	0.01	47958	129.9900055	0.129999995	1	129.9900055	128.6900024	16.72999954	Northern Europe	Inglaterra	COMPLETE		403	18		http://images.acmesports.sports/Nike+Men%27s+CJ+Elite+2+TD+Football+Cleat	Nike Men's CJ Elite 2 TD Football Cleat	129.9900055
DEBIT	5	2	16.72999954	128.6900024	Late delivery	1	18	Men's Footwear	Caguas	Puerto Rico	XXXXXXXXX	Michael	1222	Garcia	XXXXXXXXX	Consumer	PR	9026 Little Avenue	725	4	Apparel	18.23555565	-66.37051392	Europe	Lowestoft	Reino Unido	1222	9/20/2015 21:00	18009	403	1.299999952	0.01	45004	129.9900055	0.129999995	1	129.9900055	128.6900024	16.72999954	Northern Europe	Inglaterra	COMPLETE		403	18		http://images.acmesports.sports/Nike+Men%27s+CJ+Elite+2+TD+Football+Cleat	Nike Men's CJ Elite 2 TD Football Cleat	129.9900055
DEBIT	2	2	-11.0699997	128.6900024	Shipping on time	0	18	Men's Footwear	Caguas	Puerto Rico	XXXXXXXXX	Kenneth	487	Brown	XXXXXXXXX	Consumer	PR	6183 Little Passage	725	4	Apparel	18.35419464	-66.07129669	Europe	Turku	Finlandia	487	6/8/2015 2:13	10831	403	1.299999952	0.01	27107	129.9900055	-0.090000004	1	129.9900055	128.6900024	-11.0699997	Northern Europe	Finlandia del Sudoeste	COMPLETE		403	18		http://images.acmesports.sports/Nike+Men%27s+CJ+Elite+2+TD+Football+Cleat	Nike Men's CJ Elite 2 TD Football Cleat	129.9900055
DEBIT	3	2	-90.08000183	128.6900024	Late delivery	1	18	Men's Footwear	Caguas	Puerto Rico	XXXXXXXXX	Mary	2217	Martinez	XXXXXXXXX	Consumer	PR	6232 Red Rise Rise	725	4	Apparel	18.26428604	-66.37057495	Europe	San Sebastian	España	2217	9/21/2017 4:33	68107	403	1.299999952	0.01	170278	129.9900055	-0.699999988	1	129.9900055	128.6900024	-90.08000183	Southern Europe	País Vasco	COMPLETE		403	18		http://images.acmesports.sports/Nike+Men%27s+CJ+Elite+2+TD+Football+Cleat	Nike Men's CJ Elite 2 TD Football Cleat	129.9900055
DEBIT	2	2	46.70999908	128.6900024	Shipping on time	0	18	Men's Footwear	Caguas	Puerto Rico	XXXXXXXXX	Mary	2918	Myers	XXXXXXXXX	Consumer	PR	2519 Cinder Orchard	725	4	Apparel	18.20765305	-66.37055969	Europe	Parma	Italia	2918	8/14/2015 2:18	15421	403	1.299999952	0.01	38552	129.9900055	0.360000014	1	129.9900055	128.6900024	46.70999908	Southern Europe	Emilia-Romaña	COMPLETE		403	18		http://images.acmesports.sports/Nike+Men%27s+CJ+Elite+2+TD+Football+Cleat	Nike Men's CJ Elite 2 TD Football Cleat	129.9900055
DEBIT	2	2	22.84000015	456.8699951	Shipping on time	0	66	Crafts	Caguas	Puerto Rico	XXXXXXXXX	Jaime	14824	Todd	XXXXXXXXX	Consumer	PR	1395 Cozy River Carrefour	725	4	Apparel	18.27635384	-66.03704834	Europe	Montreuil	Francia	14824	11/6/2017 9:03	71271	1353	4.610000134	0.01	174586	461.480011	0.050000001	1	461.480011	456.8699951	22.84000015	Western Europe	Isla de Francia	COMPLETE		1353	66		http://images.acmesports.sports/Porcelain+crafts	Porcelain crafts	461.480011
DEBIT	5	2	34.75	128.6900024	Late delivery	1	18	Men's Footwear	Caguas	Puerto Rico	XXXXXXXXX	John	778	Buckley	XXXXXXXXX	Consumer	PR	9598 Cinder Close	725	4	Apparel	18.2275734	-66.0437088	Europe	Villeneuve-le-Roi	Francia	778	10/2/2017 11:01	68879	403	1.299999952	0.01	172186	129.9900055	0.270000011	1	129.9900055	128.6900024	34.75	Western Europe	Isla de Francia	COMPLETE		403	18		http://images.acmesports.sports/Nike+Men%27s+CJ+Elite+2+TD+Football+Cleat	Nike Men's CJ Elite 2 TD Football Cleat	129.9900055
DEBIT	3	2	41.8199997	128.6900024	Late delivery	1	18	Men's Footwear	Caguas	Puerto Rico	XXXXXXXXX	Mary	2363	Frazier	XXXXXXXXX	Consumer	PR	5700 Little Circle	725	4	Apparel	18.28501892	-66.37060547	Europe	Wattrelos	Francia	2363	8/13/2017 22:39	65487	403	1.299999952	0.01	163673	129.9900055	0.330000013	1	129.9900055	128.6900024	41.8199997	Western Europe	Norte-Paso de Calais-Picardía	COMPLETE		403	18		http://images.acmesports.sports/Nike+Men%27s+CJ+Elite+2+TD+Football+Cleat	Nike Men's CJ Elite 2 TD Football Cleat	129.9900055
DEBIT	4	2	34.75	128.6900024	Late delivery	1	18	Men's Footwear	San Juan	Puerto Rico	XXXXXXXXX	Roger	2078	Morales	XXXXXXXXX	Consumer	PR	1655 Sleepy Pine Common	921	4	Apparel	18.38596916	-66.0940094	Europe	Remscheid	Alemania	2078	9/5/2015 11:02	16953	403	1.299999952	0.01	42378	129.9900055	0.270000011	1	129.9900055	128.6900024	34.75	Western Europe	Renania del Norte-Westfalia	COMPLETE		403	18		http://images.acmesports.sports/Nike+Men%27s+CJ+Elite+2+TD+Football+Cleat	Nike Men's CJ Elite 2 TD Football Cleat	129.9900055
DEBIT	5	2	-103.8799973	58.79000092	Late delivery	1	17	Cleats	Caguas	Puerto Rico	XXXXXXXXX	Justin	10497	Pena	XXXXXXXXX	Consumer	PR	7869 Round Cider Square	725	4	Apparel	18.25274658	-66.37055206	Europe	Sterlitamak	Rusia	10497	12/25/2016 23:09	49664	365	1.200000048	0.02	124146	59.99000168	-1.769999981	1	59.99000168	58.79000092	-103.8799973	Eastern Europe	Bashkortostán	COMPLETE		365	17		http://images.acmesports.sports/Perfect+Fitness+Perfect+Rip+Deck	Perfect Fitness Perfect Rip Deck	59.99000168
DEBIT	2	2	53.5	127.3899994	Shipping on time	0	18	Men's Footwear	Caguas	Puerto Rico	XXXXXXXXX	Hannah	4695	Guerra	XXXXXXXXX	Consumer	PR	911 Rustic Round	725	4	Apparel	18.27530479	-66.37059784	Europe	Exeter	Reino Unido	4695	8/29/2015 1:24	16446	403	2.599999905	0.02	41066	129.9900055	0.419999987	1	129.9900055	127.3899994	53.5	Northern Europe	Inglaterra	COMPLETE		403	18		http://images.acmesports.sports/Nike+Men%27s+CJ+Elite+2+TD+Football+Cleat	Nike Men's CJ Elite 2 TD Football Cleat	129.9900055
DEBIT	2	2	12.73999977	127.3899994	Shipping on time	0	18	Men's Footwear	Caguas	Puerto Rico	XXXXXXXXX	Kenneth	487	Brown	XXXXXXXXX	Consumer	PR	6183 Little Passage	725	4	Apparel	18.35419464	-66.07129669	Europe	Turku	Finlandia	487	6/8/2015 2:13	10831	403	2.599999905	0.02	27105	129.9900055	0.100000001	1	129.9900055	127.3899994	12.73999977	Northern Europe	Finlandia del Sudoeste	COMPLETE		403	18		http://images.acmesports.sports/Nike+Men%27s+CJ+Elite+2+TD+Football+Cleat	Nike Men's CJ Elite 2 TD Football Cleat	129.9900055
DEBIT	6	2	-45.09000015	58.79000092	Late delivery	1	17	Cleats	Caguas	Puerto Rico	XXXXXXXXX	Lawrence	9857	Deleon	XXXXXXXXX	Consumer	PR	4780 Cinder Treasure Highway	725	4	Apparel	18.2621975	-66.37055969	Europe	Nice	Francia	9857	8/7/2015 8:48	14960	365	1.200000048	0.02	37461	59.99000168	-0.769999981	1	59.99000168	58.79000092	-45.09000015	Western Europe	Provenza-Alpes-Costa Azul	COMPLETE		365	17		http://images.acmesports.sports/Perfect+Fitness+Perfect+Rip+Deck	Perfect Fitness Perfect Rip Deck	59.99000168
DEBIT	6	2	63.04999924	126.0899963	Late delivery	1	18	Men's Footwear	Caguas	Puerto Rico	XXXXXXXXX	Mary	2168	Reynolds	XXXXXXXXX	Consumer	PR	4854 Tawny Cove	725	4	Apparel	18.28342247	-66.37062836	Europe	Lowestoft	Reino Unido	2168	9/20/2015 19:36	18005	403	3.900000095	0.029999999	44994	129.9900055	0.5	1	129.9900055	126.0899963	63.04999924	Northern Europe	Inglaterra	COMPLETE		403	18		http://images.acmesports.sports/Nike+Men%27s+CJ+Elite+2+TD+Football+Cleat	Nike Men's CJ Elite 2 TD Football Cleat	129.9900055
DEBIT	2	2	-79.8199997	126.0899963	Shipping on time	0	18	Men's Footwear	Caguas	Puerto Rico	XXXXXXXXX	Kenneth	487	Brown	XXXXXXXXX	Consumer	PR	6183 Little Passage	725	4	Apparel	18.35419464	-66.07129669	Europe	Turku	Finlandia	487	6/8/2015 2:13	10831	403	3.900000095	0.029999999	27103	129.9900055	-0.629999995	1	129.9900055	126.0899963	-79.8199997	Northern Europe	Finlandia del Sudoeste	COMPLETE		403	18		http://images.acmesports.sports/Nike+Men%27s+CJ+Elite+2+TD+Football+Cleat	Nike Men's CJ Elite 2 TD Football Cleat	129.9900055
DEBIT	5	2	15.13000011	58.18999863	Late delivery	1	17	Cleats	Caguas	Puerto Rico	XXXXXXXXX	Mary	4078	Gallegos	XXXXXXXXX	Consumer	PR	4393 Pleasant Pioneer Avenue	725	4	Apparel	18.20552635	-66.37062836	Europe	Parma	Italia	4078	7/6/2015 21:27	12804	365	1.799999952	0.029999999	32027	59.99000168	0.25999999	1	59.99000168	58.18999863	15.13000011	Southern Europe	Emilia-Romaña	COMPLETE		365	17		http://images.acmesports.sports/Perfect+Fitness+Perfect+Rip+Deck	Perfect Fitness Perfect Rip Deck	59.99000168
DEBIT	2	2	32.77999878	126.0899963	Shipping on time	0	18	Men's Footwear	Caguas	Puerto Rico	XXXXXXXXX	Christopher	11887	Smith	XXXXXXXXX	Consumer	PR	5131 Hazy Dale Parade	725	4	Apparel	18.28616905	-66.37050629	Europe	Pamiers	Francia	11887	8/2/2015 20:32	14651	403	3.900000095	0.029999999	36657	129.9900055	0.25999999	1	129.9900055	126.0899963	32.77999878	Western Europe	Languedoc-Rosellón-Mediodía-Pirineos	COMPLETE		403	18		http://images.acmesports.sports/Nike+Men%27s+CJ+Elite+2+TD+Football+Cleat	Nike Men's CJ Elite 2 TD Football Cleat	129.9900055
DEBIT	6	2	37.83000183	126.0899963	Late delivery	1	18	Men's Footwear	Caguas	Puerto Rico	XXXXXXXXX	Mary	6588	Smith	XXXXXXXXX	Consumer	PR	1116 Silent Crest	725	4	Apparel	18.21555901	-66.37050629	Europe	Hamburgo	Alemania	6588	6/10/2015 9:56	10990	403	3.900000095	0.029999999	27538	129.9900055	0.300000012	1	129.9900055	126.0899963	37.83000183	Western Europe	Hamburgo	COMPLETE		403	18		http://images.acmesports.sports/Nike+Men%27s+CJ+Elite+2+TD+Football+Cleat	Nike Men's CJ Elite 2 TD Football Cleat	129.9900055
DEBIT	5	2	52.40999985	124.7900009	Late delivery	1	18	Men's Footwear	Caguas	Puerto Rico	XXXXXXXXX	Harold	7167	Medina	XXXXXXXXX	Consumer	PR	9539 Velvet Trace	725	4	Apparel	18.21617508	-66.3706131	Europe	Dordrecht	Países Bajos	7167	8/15/2017 17:24	65609	403	5.199999809	0.039999999	163966	129.9900055	0.419999987	1	129.9900055	124.7900009	52.40999985	Western Europe	Holanda Meridional	COMPLETE		403	18		http://images.acmesports.sports/Nike+Men%27s+CJ+Elite+2+TD+Football+Cleat	Nike Men's CJ Elite 2 TD Football Cleat	129.9900055
DEBIT	4	2	12.47999954	124.7900009	Late delivery	1	18	Men's Footwear	Caguas	Puerto Rico	XXXXXXXXX	Mary	1459	Smith	XXXXXXXXX	Consumer	PR	4485 Noble Fawn Highway	725	4	Apparel	18.28969574	-66.37051392	Europe	Marseille	Francia	1459	9/18/2015 23:06	17878	403	5.199999809	0.039999999	44667	129.9900055	0.100000001	1	129.9900055	124.7900009	12.47999954	Western Europe	Provenza-Alpes-Costa Azul	COMPLETE		403	18		http://images.acmesports.sports/Nike+Men%27s+CJ+Elite+2+TD+Football+Cleat	Nike Men's CJ Elite 2 TD Football Cleat	129.9900055
DEBIT	4	2	-90.47000122	124.7900009	Late delivery	1	18	Men's Footwear	Caguas	Puerto Rico	XXXXXXXXX	Ryan	548	Horton	XXXXXXXXX	Consumer	PR	9022 Foggy Dell	725	4	Apparel	18.35910034	-66.07790375	Europe	Amsterdam	Países Bajos	548	9/6/2015 2:48	16998	403	5.199999809	0.039999999	42501	129.9900055	-0.730000019	1	129.9900055	124.7900009	-90.47000122	Western Europe	Holanda Septentrional	COMPLETE		403	18		http://images.acmesports.sports/Nike+Men%27s+CJ+Elite+2+TD+Football+Cleat	Nike Men's CJ Elite 2 TD Football Cleat	129.9900055
DEBIT	6	2	54.90999985	124.7900009	Late delivery	1	18	Men's Footwear	Caguas	Puerto Rico	XXXXXXXXX	Jane	5224	Green	XXXXXXXXX	Consumer	PR	3796 Rustic Autoroute	725	4	Apparel	18.24693489	-66.37058258	Europe	Strasbourg	Francia	5224	7/23/2015 21:57	13970	403	5.199999809	0.039999999	34955	129.9900055	0.439999998	1	129.9900055	124.7900009	54.90999985	Western Europe	Alsacia-Champaña-Ardenas-Lorena	COMPLETE		403	18		http://images.acmesports.sports/Nike+Men%27s+CJ+Elite+2+TD+Football+Cleat	Nike Men's CJ Elite 2 TD Football Cleat	129.9900055
DEBIT	6	2	-28.07999992	124.7900009	Late delivery	1	18	Men's Footwear	Caguas	Puerto Rico	XXXXXXXXX	Mary	6588	Smith	XXXXXXXXX	Consumer	PR	1116 Silent Crest	725	4	Apparel	18.21555901	-66.37050629	Europe	Hamburgo	Alemania	6588	6/10/2015 9:56	10990	403	5.199999809	0.039999999	27537	129.9900055	-0.230000004	1	129.9900055	124.7900009	-28.07999992	Western Europe	Hamburgo	COMPLETE		403	18		http://images.acmesports.sports/Nike+Men%27s+CJ+Elite+2+TD+Football+Cleat	Nike Men's CJ Elite 2 TD Football Cleat	129.9900055
DEBIT	5	2	21.37000084	56.99000168	Late delivery	1	17	Cleats	Caguas	Puerto Rico	XXXXXXXXX	Mary	2686	Coffey	XXXXXXXXX	Consumer	PR	8497 Emerald Grove Pines	725	4	Apparel	18.27720451	-66.3706131	Europe	Alphen aan den Rijn	Países Bajos	2686	7/18/2015 17:14	13614	365	3	0.050000001	34101	59.99000168	0.379999995	1	59.99000168	56.99000168	21.37000084	Western Europe	Holanda Meridional	COMPLETE		365	17		http://images.acmesports.sports/Perfect+Fitness+Perfect+Rip+Deck	Perfect Fitness Perfect Rip Deck	59.99000168
DEBIT	4	2	56.50999832	122.8399963	Late delivery	1	18	Men's Footwear	Caguas	Puerto Rico	XXXXXXXXX	Mary	468	Stone	XXXXXXXXX	Consumer	PR	4791 Harvest Quail Limits	725	4	Apparel	18.22757721	-66.04562378	Europe	Lublin	Polonia	468	10/9/2016 22:44	44388	403	7.150000095	0.059999999	110806	129.9900055	0.460000008	1	129.9900055	122.8399963	56.50999832	Eastern Europe	Lublin	COMPLETE		403	18		http://images.acmesports.sports/Nike+Men%27s+CJ+Elite+2+TD+Football+Cleat	Nike Men's CJ Elite 2 TD Football Cleat	129.9900055
DEBIT	6	2	28.35000038	56.68999863	Late delivery	1	17	Cleats	Caguas	Puerto Rico	XXXXXXXXX	Mary	8456	Smith	XXXXXXXXX	Consumer	PR	9198 Rocky Run	725	4	Apparel	18.24535179	-66.37059784	Europe	Estocolmo	Suecia	8456	7/10/2015 11:38	13050	365	3.299999952	0.059999999	32638	59.99000168	0.5	1	59.99000168	56.68999863	28.35000038	Northern Europe	Estocolmo	COMPLETE		365	17		http://images.acmesports.sports/Perfect+Fitness+Perfect+Rip+Deck	Perfect Fitness Perfect Rip Deck	59.99000168
DEBIT	4	2	-24.5699997	122.8399963	Late delivery	1	18	Men's Footwear	Caguas	Puerto Rico	XXXXXXXXX	Kelly	1260	Calderon	XXXXXXXXX	Consumer	PR	6567 High Lagoon Heath	725	4	Apparel	18.22154045	-66.37063599	Europe	Dublín	Irlanda	1260	7/4/2015 2:32	12613	403	7.150000095	0.059999999	31580	129.9900055	-0.200000003	1	129.9900055	122.8399963	-24.5699997	Northern Europe	Dublín	COMPLETE		403	18		http://images.acmesports.sports/Nike+Men%27s+CJ+Elite+2+TD+Football+Cleat	Nike Men's CJ Elite 2 TD Football Cleat	129.9900055
DEBIT	3	2	58.95999908	122.8399963	Late delivery	1	18	Men's Footwear	Caguas	Puerto Rico	XXXXXXXXX	Mary	3050	Smith	XXXXXXXXX	Consumer	PR	7885 Misty Knoll	725	4	Apparel	18.28162766	-66.37056732	Europe	Madrid	España	3050	8/30/2017 0:02	66587	403	7.150000095	0.059999999	166432	129.9900055	0.479999989	1	129.9900055	122.8399963	58.95999908	Southern Europe	Madrid	COMPLETE		403	18		http://images.acmesports.sports/Nike+Men%27s+CJ+Elite+2+TD+Football+Cleat	Nike Men's CJ Elite 2 TD Football Cleat	129.9900055
DEBIT	6	2	7.739999771	122.8399963	Late delivery	1	18	Men's Footwear	Caguas	Puerto Rico	XXXXXXXXX	Mary	10308	Smith	XXXXXXXXX	Consumer	PR	1612 Golden Willow Crest	725	4	Apparel	18.27949333	-66.37052918	Europe	Six-Fours-les-Plages	Francia	10308	7/5/2017 15:32	62795	403	7.150000095	0.059999999	156995	129.9900055	0.059999999	1	129.9900055	122.8399963	7.739999771	Western Europe	Provenza-Alpes-Costa Azul	COMPLETE		403	18		http://images.acmesports.sports/Nike+Men%27s+CJ+Elite+2+TD+Football+Cleat	Nike Men's CJ Elite 2 TD Football Cleat	129.9900055
DEBIT	6	2	55.27999878	122.8399963	Late delivery	1	18	Men's Footwear	Caguas	Puerto Rico	XXXXXXXXX	Mary	6428	Smith	XXXXXXXXX	Consumer	PR	3567 Heather Knoll	725	4	Apparel	18.24738884	-66.37057495	Europe	Rennes	Francia	6428	10/4/2015 14:40	18950	403	7.150000095	0.059999999	47394	129.9900055	0.449999988	1	129.9900055	122.8399963	55.27999878	Western Europe	Bretaña	COMPLETE		403	18		http://images.acmesports.sports/Nike+Men%27s+CJ+Elite+2+TD+Football+Cleat	Nike Men's CJ Elite 2 TD Football Cleat	129.9900055
DEBIT	6	2	42.31000137	120.8899994	Late delivery	1	18	Men's Footwear	Caguas	Puerto Rico	XXXXXXXXX	Mary	387	Levy	XXXXXXXXX	Consumer	PR	9460 Hidden Landing	725	4	Apparel	18.24751091	-66.02523804	Europe	Capannori	Italia	387	10/14/2015 5:54	19610	403	9.100000381	0.07	49031	129.9900055	0.349999994	1	129.9900055	120.8899994	42.31000137	Southern Europe	Toscana	COMPLETE		403	18		http://images.acmesports.sports/Nike+Men%27s+CJ+Elite+2+TD+Football+Cleat	Nike Men's CJ Elite 2 TD Football Cleat	129.9900055
DEBIT	2	2	42.31000137	120.8899994	Shipping on time	0	18	Men's Footwear	Caguas	Puerto Rico	XXXXXXXXX	Mary	2270	Smith	XXXXXXXXX	Consumer	PR	9297 Burning Extension	725	4	Apparel	18.2270546	-66.3705368	Europe	Reutlingen	Alemania	2270	8/6/2017 23:53	65011	403	9.100000381	0.07	162500	129.9900055	0.349999994	1	129.9900055	120.8899994	42.31000137	Western Europe	Baden-Wurtemberg	COMPLETE		403	18		http://images.acmesports.sports/Nike+Men%27s+CJ+Elite+2+TD+Football+Cleat	Nike Men's CJ Elite 2 TD Football Cleat	129.9900055
DEBIT	6	2	36.27000046	120.8899994	Late delivery	1	18	Men's Footwear	Caguas	Puerto Rico	XXXXXXXXX	Megan	482	Moreno	XXXXXXXXX	Consumer	PR	1591 Foggy Meadow	725	4	Apparel	18.22757721	-66.04562378	Europe	Palaiseau	Francia	482	10/10/2015 21:19	19380	403	9.100000381	0.07	48438	129.9900055	0.300000012	1	129.9900055	120.8899994	36.27000046	Western Europe	Isla de Francia	COMPLETE		403	18		http://images.acmesports.sports/Nike+Men%27s+CJ+Elite+2+TD+Football+Cleat	Nike Men's CJ Elite 2 TD Football Cleat	129.9900055
DEBIT	6	2	28.38999939	118.2900009	Late delivery	1	18	Men's Footwear	Caguas	Puerto Rico	XXXXXXXXX	Mary	1956	Clay	XXXXXXXXX	Consumer	PR	555 Colonial Butterfly Highway	725	4	Apparel	18.22216415	-66.37050629	Europe	Redditch	Reino Unido	1956	8/6/2017 21:47	65005	403	11.69999981	0.090000004	162490	129.9900055	0.239999995	1	129.9900055	118.2900009	28.38999939	Northern Europe	Inglaterra	COMPLETE		403	18		http://images.acmesports.sports/Nike+Men%27s+CJ+Elite+2+TD+Football+Cleat	Nike Men's CJ Elite 2 TD Football Cleat	129.9900055
DEBIT	6	2	-90.73000336	118.2900009	Late delivery	1	18	Men's Footwear	Caguas	Puerto Rico	XXXXXXXXX	Mary	7466	Warren	XXXXXXXXX	Consumer	PR	139 Little Bear Chase	725	4	Apparel	18.22205734	-66.37054443	Europe	Leeds	Reino Unido	7466	10/21/2015 4:19	20085	403	11.69999981	0.090000004	50201	129.9900055	-0.769999981	1	129.9900055	118.2900009	-90.73000336	Northern Europe	Inglaterra	COMPLETE		403	18		http://images.acmesports.sports/Nike+Men%27s+CJ+Elite+2+TD+Football+Cleat	Nike Men's CJ Elite 2 TD Football Cleat	129.9900055
DEBIT	6	2	36.66999817	118.2900009	Late delivery	1	18	Men's Footwear	Caguas	Puerto Rico	XXXXXXXXX	Edward	8224	Chang	XXXXXXXXX	Consumer	PR	1285 Noble Pointe	725	4	Apparel	18.25374222	-66.37052155	Europe	Plymouth	Reino Unido	8224	9/24/2015 7:41	18245	403	11.69999981	0.090000004	45604	129.9900055	0.310000002	1	129.9900055	118.2900009	36.66999817	Northern Europe	Inglaterra	COMPLETE		403	18		http://images.acmesports.sports/Nike+Men%27s+CJ+Elite+2+TD+Football+Cleat	Nike Men's CJ Elite 2 TD Football Cleat	129.9900055
DEBIT	6	2	8.869999886	118.2900009	Late delivery	1	18	Men's Footwear	Caguas	Puerto Rico	XXXXXXXXX	Mary	6365	Smith	XXXXXXXXX	Consumer	PR	100 Jagged Cloud Pathway	725	4	Apparel	18.24692345	-66.37057495	Europe	Estocolmo	Suecia	6365	9/17/2015 23:17	17810	403	11.69999981	0.090000004	44495	129.9900055	0.079999998	1	129.9900055	118.2900009	8.869999886	Northern Europe	Estocolmo	COMPLETE		403	18		http://images.acmesports.sports/Nike+Men%27s+CJ+Elite+2+TD+Football+Cleat	Nike Men's CJ Elite 2 TD Football Cleat	129.9900055
DEBIT	3	2	54.40999985	118.2900009	Late delivery	1	18	Men's Footwear	Caguas	Puerto Rico	XXXXXXXXX	Mary	3490	Smith	XXXXXXXXX	Consumer	PR	1132 Harvest Front	725	4	Apparel	18.2378273	-66.37050629	Europe	Barcelona	España	3490	10/17/2015 6:25	19817	403	11.69999981	0.090000004	49528	129.9900055	0.460000008	1	129.9900055	118.2900009	54.40999985	Southern Europe	Cataluña	COMPLETE		403	18		http://images.acmesports.sports/Nike+Men%27s+CJ+Elite+2+TD+Football+Cleat	Nike Men's CJ Elite 2 TD Football Cleat	129.9900055
DEBIT	5	2	33.11999893	118.2900009	Late delivery	1	18	Men's Footwear	Caguas	Puerto Rico	XXXXXXXXX	John	1596	Hammond	XXXXXXXXX	Consumer	PR	7094 Misty Wynd	725	4	Apparel	18.25463486	-66.37058258	Europe	Castelldefels	España	1596	6/2/2015 10:38	10444	403	11.69999981	0.090000004	26147	129.9900055	0.280000001	1	129.9900055	118.2900009	33.11999893	Southern Europe	Cataluña	COMPLETE		403	18		http://images.acmesports.sports/Nike+Men%27s+CJ+Elite+2+TD+Football+Cleat	Nike Men's CJ Elite 2 TD Football Cleat	129.9900055
DEBIT	3	2	56.15999985	116.9899979	Late delivery	1	18	Men's Footwear	Caguas	Puerto Rico	XXXXXXXXX	Lawrence	9857	Deleon	XXXXXXXXX	Consumer	PR	4780 Cinder Treasure Highway	725	4	Apparel	18.2621975	-66.37055969	Europe	London	Reino Unido	9857	8/1/2017 12:52	64637	403	13	0.100000001	161560	129.9900055	0.479999989	1	129.9900055	116.9899979	56.15999985	Northern Europe	Inglaterra	COMPLETE		403	18		http://images.acmesports.sports/Nike+Men%27s+CJ+Elite+2+TD+Football+Cleat	Nike Men's CJ Elite 2 TD Football Cleat	129.9900055
DEBIT	5	2	32.75999832	116.9899979	Late delivery	1	18	Men's Footwear	Vega Baja	Puerto Rico	XXXXXXXXX	Carl	3969	Smith	XXXXXXXXX	Consumer	PR	7774 Dewy Line	693	4	Apparel	18.44484711	-66.38641357	Europe	Oslo	Noruega	3969	8/11/2015 21:03	15269	403	13	0.100000001	38180	129.9900055	0.280000001	1	129.9900055	116.9899979	32.75999832	Northern Europe	Oslo	COMPLETE		403	18		http://images.acmesports.sports/Nike+Men%27s+CJ+Elite+2+TD+Football+Cleat	Nike Men's CJ Elite 2 TD Football Cleat	129.9900055
DEBIT	5	2	16.37999916	116.9899979	Late delivery	1	18	Men's Footwear	Caguas	Puerto Rico	XXXXXXXXX	Teresa	9342	Grant	XXXXXXXXX	Consumer	PR	3684 Old River Crossing	725	4	Apparel	18.28811264	-66.37052918	Europe	Birmingham	Reino Unido	9342	7/25/2015 6:53	14064	403	13	0.100000001	35196	129.9900055	0.140000001	1	129.9900055	116.9899979	16.37999916	Northern Europe	Inglaterra	COMPLETE		403	18		http://images.acmesports.sports/Nike+Men%27s+CJ+Elite+2+TD+Football+Cleat	Nike Men's CJ Elite 2 TD Football Cleat	129.9900055
DEBIT	2	2	17.8199997	53.99000168	Shipping on time	0	17	Cleats	Caguas	Puerto Rico	XXXXXXXXX	Cynthia	2028	Smith	XXXXXXXXX	Consumer	PR	2762 Umber Cloud Glen	725	4	Apparel	18.26673508	-66.37054443	Europe	Amsterdam	Países Bajos	2028	8/1/2015 9:30	14551	365	6	0.100000001	36402	59.99000168	0.330000013	1	59.99000168	53.99000168	17.8199997	Western Europe	Holanda Septentrional	COMPLETE		365	17		http://images.acmesports.sports/Perfect+Fitness+Perfect+Rip+Deck	Perfect Fitness Perfect Rip Deck	59.99000168
DEBIT	4	2	-80.98999786	53.99000168	Late delivery	1	17	Cleats	Caguas	Puerto Rico	XXXXXXXXX	Mary	3940	Smith	XXXXXXXXX	Consumer	PR	7258 Burning Dale Mountain	725	4	Apparel	18.21918869	-66.37059021	Europe	Hautmont	Francia	3940	7/5/2015 8:19	12698	365	6	0.100000001	31771	59.99000168	-1.5	1	59.99000168	53.99000168	-80.98999786	Western Europe	Norte-Paso de Calais-Picardía	COMPLETE		365	17		http://images.acmesports.sports/Perfect+Fitness+Perfect+Rip+Deck	Perfect Fitness Perfect Rip Deck	59.99000168
DEBIT	4	2	29.73999977	114.3899994	Late delivery	1	18	Men's Footwear	Caguas	Puerto Rico	XXXXXXXXX	Nathan	8293	Mahoney	XXXXXXXXX	Consumer	PR	3593 Blue Brook Acres	725	4	Apparel	18.27349854	-66.3705368	Europe	Banska Bystrica	Eslovaquia	8293	11/28/2016 3:24	47758	403	15.60000038	0.119999997	119424	129.9900055	0.25999999	1	129.9900055	114.3899994	29.73999977	Eastern Europe	Banská Bystrica	COMPLETE		403	18		http://images.acmesports.sports/Nike+Men%27s+CJ+Elite+2+TD+Football+Cleat	Nike Men's CJ Elite 2 TD Football Cleat	129.9900055
DEBIT	6	2	7.210000038	114.3899994	Late delivery	1	18	Men's Footwear	Caguas	Puerto Rico	XXXXXXXXX	Diana	9962	Smith	XXXXXXXXX	Consumer	PR	1475 Red Creek Stead	725	4	Apparel	18.20230675	-66.37059021	Europe	Nacka	Suecia	9962	9/22/2017 20:09	68220	403	15.60000038	0.119999997	170556	129.9900055	0.059999999	1	129.9900055	114.3899994	7.210000038	Northern Europe	Estocolmo	COMPLETE		403	18		http://images.acmesports.sports/Nike+Men%27s+CJ+Elite+2+TD+Football+Cleat	Nike Men's CJ Elite 2 TD Football Cleat	129.9900055
DEBIT	6	2	33.16999817	114.3899994	Late delivery	1	18	Men's Footwear	Caguas	Puerto Rico	XXXXXXXXX	Mary	8098	Smith	XXXXXXXXX	Consumer	PR	7761 Silent Hickory Drive	725	4	Apparel	18.29667473	-66.37059784	Europe	West Bromwich	Reino Unido	8098	8/4/2015 0:13	14730	403	15.60000038	0.119999997	36854	129.9900055	0.289999992	1	129.9900055	114.3899994	33.16999817	Northern Europe	Inglaterra	COMPLETE		403	18		http://images.acmesports.sports/Nike+Men%27s+CJ+Elite+2+TD+Football+Cleat	Nike Men's CJ Elite 2 TD Football Cleat	129.9900055
DEBIT	2	2	56.04999924	114.3899994	Shipping on time	0	18	Men's Footwear	Caguas	Puerto Rico	XXXXXXXXX	Mary	8348	Maddox	XXXXXXXXX	Consumer	PR	4703 Old Route	725	4	Apparel	18.24366379	-66.37059021	Europe	Milan	Italia	8348	8/27/2017 10:22	66411	403	15.60000038	0.119999997	166013	129.9900055	0.49000001	1	129.9900055	114.3899994	56.04999924	Southern Europe	Lombardía	COMPLETE		403	18		http://images.acmesports.sports/Nike+Men%27s+CJ+Elite+2+TD+Football+Cleat	Nike Men's CJ Elite 2 TD Football Cleat	129.9900055
DEBIT	6	2	-34.3199997	114.3899994	Late delivery	1	18	Men's Footwear	Caguas	Puerto Rico	XXXXXXXXX	Jason	653	Haas	XXXXXXXXX	Consumer	PR	9420 Velvet Lagoon Trail	725	4	Apparel	18.2256279	-66.04746246	Europe	Rome	Italia	653	7/2/2015 23:13	12535	403	15.60000038	0.119999997	31373	129.9900055	-0.300000012	1	129.9900055	114.3899994	-34.3199997	Southern Europe	Lacio	COMPLETE		403	18		http://images.acmesports.sports/Nike+Men%27s+CJ+Elite+2+TD+Football+Cleat	Nike Men's CJ Elite 2 TD Football Cleat	129.9900055
DEBIT	3	2	53.75999832	114.3899994	Late delivery	1	18	Men's Footwear	Caguas	Puerto Rico	XXXXXXXXX	Andrew	8645	Johnston	XXXXXXXXX	Consumer	PR	2337 Indian Inlet	725	4	Apparel	18.26177788	-66.37062836	Europe	Lille	Francia	8645	9/15/2017 10:10	67712	403	15.60000038	0.119999997	169288	129.9900055	0.469999999	1	129.9900055	114.3899994	53.75999832	Western Europe	Norte-Paso de Calais-Picardía	COMPLETE		403	18		http://images.acmesports.sports/Nike+Men%27s+CJ+Elite+2+TD+Football+Cleat	Nike Men's CJ Elite 2 TD Football Cleat	129.9900055
DEBIT	4	2	36.75	113.0899963	Late delivery	1	18	Men's Footwear	Caguas	Puerto Rico	XXXXXXXXX	Amanda	1275	Smith	XXXXXXXXX	Consumer	PR	7190 Silver Horse Glade	725	4	Apparel	18.25260544	-66.37054443	Europe	Basingstoke	Reino Unido	1275	9/29/2015 9:36	18593	403	16.89999962	0.129999995	46477	129.9900055	0.330000013	1	129.9900055	113.0899963	36.75	Northern Europe	Inglaterra	COMPLETE		403	18		http://images.acmesports.sports/Nike+Men%27s+CJ+Elite+2+TD+Football+Cleat	Nike Men's CJ Elite 2 TD Football Cleat	129.9900055
DEBIT	5	2	30.53000069	113.0899963	Late delivery	1	18	Men's Footwear	Caguas	Puerto Rico	XXXXXXXXX	Mary	11189	Hammond	XXXXXXXXX	Consumer	PR	3760 Stony Promenade	725	4	Apparel	18.29477692	-66.3706131	Europe	London	Reino Unido	11189	9/19/2015 9:58	17909	403	16.89999962	0.129999995	44735	129.9900055	0.270000011	1	129.9900055	113.0899963	30.53000069	Northern Europe	Inglaterra	COMPLETE		403	18		http://images.acmesports.sports/Nike+Men%27s+CJ+Elite+2+TD+Football+Cleat	Nike Men's CJ Elite 2 TD Football Cleat	129.9900055
DEBIT	3	2	-33.93000031	113.0899963	Late delivery	1	18	Men's Footwear	Caguas	Puerto Rico	XXXXXXXXX	Melissa	5988	Miller	XXXXXXXXX	Consumer	PR	5434 Grand Common	725	4	Apparel	18.29958344	-66.37057495	Europe	Littlehampton	Reino Unido	5988	8/26/2015 22:57	16302	403	16.89999962	0.129999995	40705	129.9900055	-0.300000012	1	129.9900055	113.0899963	-33.93000031	Northern Europe	Inglaterra	COMPLETE		403	18		http://images.acmesports.sports/Nike+Men%27s+CJ+Elite+2+TD+Football+Cleat	Nike Men's CJ Elite 2 TD Football Cleat	129.9900055
DEBIT	6	2	42.40999985	113.0899963	Late delivery	1	18	Men's Footwear	Caguas	Puerto Rico	XXXXXXXXX	Mary	8098	Smith	XXXXXXXXX	Consumer	PR	7761 Silent Hickory Drive	725	4	Apparel	18.29667473	-66.37059784	Europe	West Bromwich	Reino Unido	8098	8/4/2015 0:13	14730	403	16.89999962	0.129999995	36850	129.9900055	0.379999995	1	129.9900055	113.0899963	42.40999985	Northern Europe	Inglaterra	COMPLETE		403	18		http://images.acmesports.sports/Nike+Men%27s+CJ+Elite+2+TD+Football+Cleat	Nike Men's CJ Elite 2 TD Football Cleat	129.9900055
DEBIT	4	2	33.93000031	113.0899963	Late delivery	1	18	Men's Footwear	Caguas	Puerto Rico	XXXXXXXXX	Steven	9726	Smith	XXXXXXXXX	Consumer	PR	4097 Middle Spring Centre	725	4	Apparel	18.24162674	-66.37054443	Europe	London	Reino Unido	9726	7/14/2015 18:17	13343	403	16.89999962	0.129999995	33410	129.9900055	0.300000012	1	129.9900055	113.0899963	33.93000031	Northern Europe	Inglaterra	COMPLETE		403	18		http://images.acmesports.sports/Nike+Men%27s+CJ+Elite+2+TD+Football+Cleat	Nike Men's CJ Elite 2 TD Football Cleat	129.9900055
DEBIT	3	2	-8.720000267	52.18999863	Late delivery	1	17	Cleats	Caguas	Puerto Rico	XXXXXXXXX	Judith	5113	Osborne	XXXXXXXXX	Consumer	PR	8924 Easy Treasure Nook	725	4	Apparel	18.28249931	-66.37054443	Europe	Seville	España	5113	6/25/2017 18:00	62117	365	7.800000191	0.129999995	155308	59.99000168	-0.170000002	1	59.99000168	52.18999863	-8.720000267	Southern Europe	Andalucía	COMPLETE		365	17		http://images.acmesports.sports/Perfect+Fitness+Perfect+Rip+Deck	Perfect Fitness Perfect Rip Deck	59.99000168
DEBIT	3	2	52.02000046	113.0899963	Late delivery	1	18	Men's Footwear	Caguas	Puerto Rico	XXXXXXXXX	Steven	9726	Smith	XXXXXXXXX	Consumer	PR	4097 Middle Spring Centre	725	4	Apparel	18.24162674	-66.37054443	Europe	Moncalieri	Italia	9726	7/3/2017 8:10	62637	403	16.89999962	0.129999995	156600	129.9900055	0.460000008	1	129.9900055	113.0899963	52.02000046	Southern Europe	Piamonte	COMPLETE		403	18		http://images.acmesports.sports/Nike+Men%27s+CJ+Elite+2+TD+Football+Cleat	Nike Men's CJ Elite 2 TD Football Cleat	129.9900055
DEBIT	6	2	-33.93000031	113.0899963	Late delivery	1	18	Men's Footwear	Caguas	Puerto Rico	XXXXXXXXX	Megan	482	Moreno	XXXXXXXXX	Consumer	PR	1591 Foggy Meadow	725	4	Apparel	18.22757721	-66.04562378	Europe	Reims	Francia	482	9/17/2017 8:46	67845	403	16.89999962	0.129999995	169622	129.9900055	-0.300000012	1	129.9900055	113.0899963	-33.93000031	Western Europe	Alsacia-Champaña-Ardenas-Lorena	COMPLETE		403	18		http://images.acmesports.sports/Nike+Men%27s+CJ+Elite+2+TD+Football+Cleat	Nike Men's CJ Elite 2 TD Football Cleat	129.9900055
DEBIT	3	2	36.75	113.0899963	Late delivery	1	18	Men's Footwear	Caguas	Puerto Rico	XXXXXXXXX	Andrew	8645	Johnston	XXXXXXXXX	Consumer	PR	2337 Indian Inlet	725	4	Apparel	18.26177788	-66.37062836	Europe	Lille	Francia	8645	9/15/2017 10:10	67712	403	16.89999962	0.129999995	169287	129.9900055	0.330000013	1	129.9900055	113.0899963	36.75	Western Europe	Norte-Paso de Calais-Picardía	COMPLETE		403	18		http://images.acmesports.sports/Nike+Men%27s+CJ+Elite+2+TD+Football+Cleat	Nike Men's CJ Elite 2 TD Football Cleat	129.9900055
DEBIT	5	2	35.40000153	113.0899963	Late delivery	1	18	Men's Footwear	Caguas	Puerto Rico	XXXXXXXXX	Beverly	7202	Smith	XXXXXXXXX	Consumer	PR	3506 Heather Berry Round	725	4	Apparel	18.22836685	-66.3706131	Europe	Seraing	Bélgica	7202	6/13/2015 14:39	11209	403	16.89999962	0.129999995	28017	129.9900055	0.310000002	1	129.9900055	113.0899963	35.40000153	Western Europe	Lieja	COMPLETE		403	18		http://images.acmesports.sports/Nike+Men%27s+CJ+Elite+2+TD+Football+Cleat	Nike Men's CJ Elite 2 TD Football Cleat	129.9900055
DEBIT	5	2	14.27999973	50.99000168	Late delivery	1	17	Cleats	Caguas	Puerto Rico	XXXXXXXXX	Mary	1173	Silva	XXXXXXXXX	Consumer	PR	7800 Hazy Lake Acres	725	4	Apparel	18.24680519	-66.37059021	Europe	Kramators'k	Ucrania	1173	8/28/2016 16:50	41494	365	9	0.150000006	103574	59.99000168	0.280000001	1	59.99000168	50.99000168	14.27999973	Eastern Europe	Donetsk	COMPLETE		365	17		http://images.acmesports.sports/Perfect+Fitness+Perfect+Rip+Deck	Perfect Fitness Perfect Rip Deck	59.99000168
DEBIT	4	2	28.72999954	110.4899979	Late delivery	1	18	Men's Footwear	Caguas	Puerto Rico	XXXXXXXXX	Amanda	1275	Smith	XXXXXXXXX	Consumer	PR	7190 Silver Horse Glade	725	4	Apparel	18.25260544	-66.37054443	Europe	Basingstoke	Reino Unido	1275	9/29/2015 9:36	18593	403	19.5	0.150000006	46473	129.9900055	0.25999999	1	129.9900055	110.4899979	28.72999954	Northern Europe	Inglaterra	COMPLETE		403	18		http://images.acmesports.sports/Nike+Men%27s+CJ+Elite+2+TD+Football+Cleat	Nike Men's CJ Elite 2 TD Football Cleat	129.9900055
DEBIT	4	2	27.62000084	110.4899979	Late delivery	1	18	Men's Footwear	Caguas	Puerto Rico	XXXXXXXXX	Steven	9726	Smith	XXXXXXXXX	Consumer	PR	4097 Middle Spring Centre	725	4	Apparel	18.24162674	-66.37054443	Europe	London	Reino Unido	9726	7/14/2015 18:17	13343	403	19.5	0.150000006	33408	129.9900055	0.25	1	129.9900055	110.4899979	27.62000084	Northern Europe	Inglaterra	COMPLETE		403	18		http://images.acmesports.sports/Nike+Men%27s+CJ+Elite+2+TD+Football+Cleat	Nike Men's CJ Elite 2 TD Football Cleat	129.9900055
DEBIT	3	2	13.26000023	110.4899979	Late delivery	1	18	Men's Footwear	Caguas	Puerto Rico	XXXXXXXXX	Steven	9726	Smith	XXXXXXXXX	Consumer	PR	4097 Middle Spring Centre	725	4	Apparel	18.24162674	-66.37054443	Europe	Moncalieri	Italia	9726	7/3/2017 8:10	62637	403	19.5	0.150000006	156598	129.9900055	0.119999997	1	129.9900055	110.4899979	13.26000023	Southern Europe	Piamonte	COMPLETE		403	18		http://images.acmesports.sports/Nike+Men%27s+CJ+Elite+2+TD+Football+Cleat	Nike Men's CJ Elite 2 TD Football Cleat	129.9900055
DEBIT	5	2	145.6999969	303.5400085	Late delivery	1	63	Children's Clothing	Caguas	Puerto Rico	XXXXXXXXX	Sara	13597	Mejia	XXXXXXXXX	Consumer	PR	4520 Quiet Grounds	725	4	Apparel	18.21118736	-66.03705597	Europe	Kiel	Alemania	13597	10/19/2017 11:10	70044	1350	53.5699997	0.150000006	173359	357.1000061	0.479999989	1	357.1000061	303.5400085	145.6999969	Western Europe	Schleswig-Holstein	COMPLETE		1350	63		http://images.acmesports.sports/Children+heaters	Children's heaters	357.1000061
DEBIT	4	2	37.34999847	110.4899979	Late delivery	1	18	Men's Footwear	Caguas	Puerto Rico	XXXXXXXXX	Mary	1566	Simon	XXXXXXXXX	Consumer	PR	7595 Cotton Log Row	725	4	Apparel	18.27092362	-66.37060547	Europe	Arnhem	Países Bajos	1566	9/16/2017 0:32	67753	403	19.5	0.150000006	169392	129.9900055	0.340000004	1	129.9900055	110.4899979	37.34999847	Western Europe	Güeldres	COMPLETE		403	18		http://images.acmesports.sports/Nike+Men%27s+CJ+Elite+2+TD+Football+Cleat	Nike Men's CJ Elite 2 TD Football Cleat	129.9900055
DEBIT	3	2	35.90999985	110.4899979	Late delivery	1	18	Men's Footwear	Caguas	Puerto Rico	XXXXXXXXX	Marilyn	4047	Potter	XXXXXXXXX	Consumer	PR	1155 Cotton Inlet	725	4	Apparel	18.24645615	-66.37052918	Europe	Montreuil	Francia	4047	8/31/2015 13:19	16617	403	19.5	0.150000006	41532	129.9900055	0.330000013	1	129.9900055	110.4899979	35.90999985	Western Europe	Isla de Francia	COMPLETE		403	18		http://images.acmesports.sports/Nike+Men%27s+CJ+Elite+2+TD+Football+Cleat	Nike Men's CJ Elite 2 TD Football Cleat	129.9900055
DEBIT	5	2	50.83000183	110.4899979	Late delivery	1	18	Men's Footwear	Caguas	Puerto Rico	XXXXXXXXX	Rebecca	6594	Austin	XXXXXXXXX	Consumer	PR	896 Thunder Knoll	725	4	Apparel	18.25728226	-66.37054443	Europe	Dortmund	Alemania	6594	8/1/2015 17:34	14574	403	19.5	0.150000006	36449	129.9900055	0.460000008	1	129.9900055	110.4899979	50.83000183	Western Europe	Renania del Norte-Westfalia	COMPLETE		403	18		http://images.acmesports.sports/Nike+Men%27s+CJ+Elite+2+TD+Football+Cleat	Nike Men's CJ Elite 2 TD Football Cleat	129.9900055
DEBIT	4	2	30.94000053	110.4899979	Late delivery	1	18	Men's Footwear	Caguas	Puerto Rico	XXXXXXXXX	Mary	3940	Smith	XXXXXXXXX	Consumer	PR	7258 Burning Dale Mountain	725	4	Apparel	18.21918869	-66.37059021	Europe	Hautmont	Francia	3940	7/5/2015 8:19	12698	403	19.5	0.150000006	31770	129.9900055	0.280000001	1	129.9900055	110.4899979	30.94000053	Western Europe	Norte-Paso de Calais-Picardía	COMPLETE		403	18		http://images.acmesports.sports/Nike+Men%27s+CJ+Elite+2+TD+Football+Cleat	Nike Men's CJ Elite 2 TD Football Cleat	129.9900055
DEBIT	5	2	34.18000031	109.1900024	Late delivery	1	18	Men's Footwear	Caguas	Puerto Rico	XXXXXXXXX	Mary	1186	Soto	XXXXXXXXX	Consumer	PR	472 Cinder Sky Farm	725	4	Apparel	18.20616531	-66.3705368	Europe	Sunderland	Reino Unido	1186	8/16/2015 16:40	15599	403	20.79999924	0.159999996	39000	129.9900055	0.310000002	1	129.9900055	109.1900024	34.18000031	Northern Europe	Inglaterra	COMPLETE		403	18		http://images.acmesports.sports/Nike+Men%27s+CJ+Elite+2+TD+Football+Cleat	Nike Men's CJ Elite 2 TD Football Cleat	129.9900055
DEBIT	4	2	49.13999939	109.1900024	Late delivery	1	18	Men's Footwear	Caguas	Puerto Rico	XXXXXXXXX	Steven	9726	Smith	XXXXXXXXX	Consumer	PR	4097 Middle Spring Centre	725	4	Apparel	18.24162674	-66.37054443	Europe	London	Reino Unido	9726	7/14/2015 18:17	13343	403	20.79999924	0.159999996	33407	129.9900055	0.449999988	1	129.9900055	109.1900024	49.13999939	Northern Europe	Inglaterra	COMPLETE		403	18		http://images.acmesports.sports/Nike+Men%27s+CJ+Elite+2+TD+Football+Cleat	Nike Men's CJ Elite 2 TD Football Cleat	129.9900055
DEBIT	3	2	29.47999954	109.1900024	Late delivery	1	18	Men's Footwear	Caguas	Puerto Rico	XXXXXXXXX	Jack	4279	Meyer	XXXXXXXXX	Consumer	PR	6080 Old Bay	725	4	Apparel	18.29564285	-66.37054443	Europe	Rome	Italia	4279	10/20/2015 23:45	20072	403	20.79999924	0.159999996	50172	129.9900055	0.270000011	1	129.9900055	109.1900024	29.47999954	Southern Europe	Lacio	COMPLETE		403	18		http://images.acmesports.sports/Nike+Men%27s+CJ+Elite+2+TD+Football+Cleat	Nike Men's CJ Elite 2 TD Football Cleat	129.9900055
DEBIT	4	2	13.60999966	50.38999939	Late delivery	1	17	Cleats	Caguas	Puerto Rico	XXXXXXXXX	Mary	4151	Smith	XXXXXXXXX	Consumer	PR	4251 Sleepy View Alley	725	4	Apparel	18.23519516	-66.37062073	Europe	Augsburg	Alemania	4151	6/29/2015 20:56	12323	365	9.600000381	0.159999996	30793	59.99000168	0.270000011	1	59.99000168	50.38999939	13.60999966	Western Europe	Bavaria	COMPLETE		365	17		http://images.acmesports.sports/Perfect+Fitness+Perfect+Rip+Deck	Perfect Fitness Perfect Rip Deck	59.99000168
DEBIT	6	2	145.3699951	387.6400146	Late delivery	1	66	Crafts	Caguas	Puerto Rico	XXXXXXXXX	Karina	14848	Harper	XXXXXXXXX	Consumer	PR	432 Dusty Glen	725	4	Apparel	18.26007843	-66.03705597	Europe	Cognac	Francia	14848	11/6/2017 17:27	71295	1353	73.83999634	0.159999996	174610	461.480011	0.379999995	1	461.480011	387.6400146	145.3699951	Western Europe	Aquitania-Lemosín-Poitou-Charentes	COMPLETE		1353	66		http://images.acmesports.sports/Porcelain+crafts	Porcelain crafts	461.480011
DEBIT	2	2	32.75999832	109.1900024	Shipping on time	0	18	Men's Footwear	Caguas	Puerto Rico	XXXXXXXXX	Kathryn	4697	Singh	XXXXXXXXX	Consumer	PR	6774 Noble Branch Knoll	725	4	Apparel	18.23197174	-66.37056732	Europe	Castrop-Rauxel	Alemania	4697	8/26/2017 13:21	66351	403	20.79999924	0.159999996	165859	129.9900055	0.300000012	1	129.9900055	109.1900024	32.75999832	Western Europe	Renania del Norte-Westfalia	COMPLETE		403	18		http://images.acmesports.sports/Nike+Men%27s+CJ+Elite+2+TD+Football+Cleat	Nike Men's CJ Elite 2 TD Football Cleat	129.9900055
DEBIT	4	2	0	109.1900024	Late delivery	1	18	Men's Footwear	Caguas	Puerto Rico	XXXXXXXXX	Mary	3940	Smith	XXXXXXXXX	Consumer	PR	7258 Burning Dale Mountain	725	4	Apparel	18.21918869	-66.37059021	Europe	Hautmont	Francia	3940	7/5/2015 8:19	12698	403	20.79999924	0.159999996	31769	129.9900055	0	1	129.9900055	109.1900024	0	Western Europe	Norte-Paso de Calais-Picardía	COMPLETE		403	18		http://images.acmesports.sports/Nike+Men%27s+CJ+Elite+2+TD+Football+Cleat	Nike Men's CJ Elite 2 TD Football Cleat	129.9900055
DEBIT	4	2	32.36999893	107.8899994	Late delivery	1	18	Men's Footwear	Caguas	Puerto Rico	XXXXXXXXX	Mary	5887	Peters	XXXXXXXXX	Consumer	PR	9494 Bright Stead	725	4	Apparel	18.22748947	-66.37056732	Europe	Bytom	Polonia	5887	10/6/2016 10:39	44148	403	22.10000038	0.170000002	110243	129.9900055	0.300000012	1	129.9900055	107.8899994	32.36999893	Eastern Europe	Silesia	COMPLETE		403	18		http://images.acmesports.sports/Nike+Men%27s+CJ+Elite+2+TD+Football+Cleat	Nike Men's CJ Elite 2 TD Football Cleat	129.9900055
TRANSFER	6	4	127.5500031	283.4500122	Late delivery	1	17	Cleats	Caguas	Puerto Rico	XXXXXXXXX	Ruth	8524	Farrell	XXXXXXXXX	Consumer	PR	1453 Lazy Cider Hill	725	4	Apparel	18.24496079	-66.3705368	LATAM	Durango	México	8524	2/20/2017 13:05	53540	365	16.5	0.059999999	133806	59.99000168	0.449999988	5	299.9500122	283.4500122	127.5500031	Central America	Durango	PROCESSING		365	17		http://images.acmesports.sports/Perfect+Fitness+Perfect+Rip+Deck	Perfect Fitness Perfect Rip Deck	59.99000168
TRANSFER	5	4	5.460000038	272.9500122	Late delivery	1	17	Cleats	Caguas	Puerto Rico	XXXXXXXXX	John	4126	Stokes	XXXXXXXXX	Consumer	PR	9920 Little Lane	725	4	Apparel	18.22985077	-66.37062073	LATAM	Quito	Ecuador	4126	2/13/2017 16:05	53069	365	27	0.090000004	132641	59.99000168	0.02	5	299.9500122	272.9500122	5.460000038	South America	Pichincha	PROCESSING		365	17		http://images.acmesports.sports/Perfect+Fitness+Perfect+Rip+Deck	Perfect Fitness Perfect Rip Deck	59.99000168
TRANSFER	6	4	2.700000048	269.9599915	Late delivery	1	17	Cleats	Caguas	Puerto Rico	XXXXXXXXX	Stephen	3207	Smith	XXXXXXXXX	Consumer	PR	1812 Sunny River Wharf	725	4	Apparel	18.2062397	-66.37052918	LATAM	Santo Domingo	República Dominicana	3207	4/20/2017 8:59	57570	365	30	0.100000001	144015	59.99000168	0.01	5	299.9500122	269.9599915	2.700000048	Caribbean	Santo Domingo	PROCESSING		365	17		http://images.acmesports.sports/Perfect+Fitness+Perfect+Rip+Deck	Perfect Fitness Perfect Rip Deck	59.99000168
TRANSFER	5	4	108.2200012	263.9599915	Late delivery	1	17	Cleats	Caguas	Puerto Rico	XXXXXXXXX	Ralph	12310	Nielsen	XXXXXXXXX	Consumer	PR	6639 Clear Fawn Grounds	725	4	Apparel	18.2316761	-66.37062073	LATAM	Tegucigalpa	Honduras	12310	3/17/2015 5:19	5154	365	35.99000168	0.119999997	12871	59.99000168	0.409999996	5	299.9500122	263.9599915	108.2200012	Central America	Francisco Morazán	PROCESSING		365	17		http://images.acmesports.sports/Perfect+Fitness+Perfect+Rip+Deck	Perfect Fitness Perfect Rip Deck	59.99000168
TRANSFER	3	4	95.01999664	263.9599915	Advance shipping	0	17	Cleats	Caguas	Puerto Rico	XXXXXXXXX	Michael	1222	Garcia	XXXXXXXXX	Consumer	PR	9026 Little Avenue	725	4	Apparel	18.23555565	-66.37051392	LATAM	Serra	Brasil	1222	5/14/2015 3:29	9122	365	35.99000168	0.119999997	22760	59.99000168	0.360000014	5	299.9500122	263.9599915	95.01999664	South America	Espíritu Santo	PROCESSING		365	17		http://images.acmesports.sports/Perfect+Fitness+Perfect+Rip+Deck	Perfect Fitness Perfect Rip Deck	59.99000168
TRANSFER	3	4	49.06000137	260.9599915	Advance shipping	0	17	Cleats	Caguas	Puerto Rico	XXXXXXXXX	Amber	8397	Smith	XXXXXXXXX	Consumer	PR	3440 Clear Moor	725	4	Apparel	18.24105072	-66.37055969	LATAM	Tegucigalpa	Honduras	8397	3/6/2015 14:37	4427	365	38.99000168	0.129999995	11090	59.99000168	0.189999998	5	299.9500122	260.9599915	49.06000137	Central America	Francisco Morazán	PROCESSING		365	17		http://images.acmesports.sports/Perfect+Fitness+Perfect+Rip+Deck	Perfect Fitness Perfect Rip Deck	59.99000168
TRANSFER	6	4	71.38999939	254.9600067	Late delivery	1	17	Cleats	Caguas	Puerto Rico	XXXXXXXXX	Donna	6306	Browning	XXXXXXXXX	Consumer	PR	8569 Umber Fox Common	725	4	Apparel	18.25338554	-66.37062073	LATAM	Managua	Nicaragua	6306	5/17/2015 7:52	9340	365	44.99000168	0.150000006	23308	59.99000168	0.280000001	5	299.9500122	254.9600067	71.38999939	Central America	Managua	PROCESSING		365	17		http://images.acmesports.sports/Perfect+Fitness+Perfect+Rip+Deck	Perfect Fitness Perfect Rip Deck	59.99000168
TRANSFER	2	4	47.86999893	251.9600067	Advance shipping	0	17	Cleats	Caguas	Puerto Rico	XXXXXXXXX	Margaret	8002	Martinez	XXXXXXXXX	Consumer	PR	3412 Golden Orchard	725	4	Apparel	18.26959801	-66.37054443	LATAM	Santiago de los Caballeros	República Dominicana	8002	5/17/2015 4:42	9331	365	47.99000168	0.159999996	23280	59.99000168	0.189999998	5	299.9500122	251.9600067	47.86999893	Caribbean	Santiago de Chile	PROCESSING		365	17		http://images.acmesports.sports/Perfect+Fitness+Perfect+Rip+Deck	Perfect Fitness Perfect Rip Deck	59.99000168
TRANSFER	6	4	28.12999916	248.9600067	Late delivery	1	17	Cleats	Caguas	Puerto Rico	XXXXXXXXX	Jennifer	12382	Smith	XXXXXXXXX	Consumer	PR	3413 Silver Lake Carrefour	725	4	Apparel	18.21268654	-66.37055969	LATAM	Villa Nueva	Guatemala	12382	5/1/2017 5:59	58315	365	50.99000168	0.170000002	145934	59.99000168	0.109999999	5	299.9500122	248.9600067	28.12999916	Central America	Guatemala	PROCESSING		365	17		http://images.acmesports.sports/Perfect+Fitness+Perfect+Rip+Deck	Perfect Fitness Perfect Rip Deck	59.99000168
TRANSFER	3	4	62.99000168	224.9600067	Advance shipping	0	17	Cleats	Mayaguez	Puerto Rico	XXXXXXXXX	Scott	7844	Smith	XXXXXXXXX	Consumer	PR	2681 Cinder By-pass	680	4	Apparel	18.20005035	-67.14024353	LATAM	San Salvador	El Salvador	7844	3/7/2017 14:39	54572	365	74.98999786	0.25	136489	59.99000168	0.280000001	5	299.9500122	224.9600067	62.99000168	Central America	San Salvador	PROCESSING		365	17		http://images.acmesports.sports/Perfect+Fitness+Perfect+Rip+Deck	Perfect Fitness Perfect Rip Deck	59.99000168
TRANSFER	2	4	59.99000168	199.9499969	Advance shipping	0	29	Shop By Sport	Caguas	Puerto Rico	XXXXXXXXX	Jennifer	12291	Sims	XXXXXXXXX	Consumer	PR	3289 Thunder Prairie Inlet	725	5	Golf	18.20732117	-66.37050629	LATAM	Pinar del Río	Cuba	12291	1/25/2017 8:34	51746	627	0	0	129285	39.99000168	0.300000012	5	199.9499969	199.9499969	59.99000168	Caribbean	Pinar del Río	PROCESSING		627	29		http://images.acmesports.sports/Under+Armour+Girls%27+Toddler+Spine+Surge+Running+Shoe	Under Armour Girls' Toddler Spine Surge Runni	39.99000168
TRANSFER	5	4	90.75	250	Late delivery	1	24	Women's Apparel	Caguas	Puerto Rico	XXXXXXXXX	Mary	6523	Smith	XXXXXXXXX	Consumer	PR	8094 Broad Dale	725	5	Golf	18.28301239	-66.37054443	LATAM	Tegucigalpa	Honduras	6523	3/4/2015 7:16	4269	502	0	0	10673	50	0.360000014	5	250	250	90.75	Central America	Francisco Morazán	PROCESSING		502	24		http://images.acmesports.sports/Nike+Men%27s+Dri-FIT+Victory+Golf+Polo	Nike Men's Dri-FIT Victory Golf Polo	50
TRANSFER	2	4	34.99000168	199.9499969	Advance shipping	0	29	Shop By Sport	Caguas	Puerto Rico	XXXXXXXXX	Mary	4078	Gallegos	XXXXXXXXX	Consumer	PR	4393 Pleasant Pioneer Avenue	725	5	Golf	18.20552635	-66.37062836	LATAM	Araranguá	Brasil	4078	6/14/2017 11:53	61346	627	0	0	153470	39.99000168	0.180000007	5	199.9499969	199.9499969	34.99000168	South America	Santa Catarina	PROCESSING		627	29		http://images.acmesports.sports/Under+Armour+Girls%27+Toddler+Spine+Surge+Running+Shoe	Under Armour Girls' Toddler Spine Surge Runni	39.99000168
TRANSFER	5	4	24.75	247.5	Late delivery	1	24	Women's Apparel	Caguas	Puerto Rico	XXXXXXXXX	Mary	4867	Smith	XXXXXXXXX	Consumer	PR	6292 Velvet Wagon Plaza	725	5	Golf	18.22255898	-66.3706131	LATAM	Santiago de los Caballeros	República Dominicana	4867	1/30/2015 3:59	1999	502	2.5	0.01	5000	50	0.100000001	5	250	247.5	24.75	Caribbean	Santiago de Chile	PROCESSING		502	24		http://images.acmesports.sports/Nike+Men%27s+Dri-FIT+Victory+Golf+Polo	Nike Men's Dri-FIT Victory Golf Polo	50
TRANSFER	2	4	39.15000153	346.5	Advance shipping	0	26	Girls' Apparel	Caguas	Puerto Rico	XXXXXXXXX	Mary	5301	Ward	XXXXXXXXX	Consumer	PR	8828 Red Farms	725	5	Golf	18.27515984	-66.37052918	LATAM	Juárez	México	5301	2/21/2017 1:42	53576	565	3.5	0.01	133897	70	0.109999999	5	350	346.5	39.15000153	Central America	Chihuahua	PROCESSING		565	26		http://images.acmesports.sports/adidas+Youth+Germany+Black%2FRed+Away+Match+Soccer+Jersey	adidas Youth Germany Black/Red Away Match Soc	70
TRANSFER	3	4	-58.31000137	245	Advance shipping	0	24	Women's Apparel	Caguas	Puerto Rico	XXXXXXXXX	Mary	4784	Williams	XXXXXXXXX	Consumer	PR	6336 Thunder Dale	725	5	Golf	18.27308464	-66.37060547	LATAM	Monterrey	México	4784	4/14/2017 6:32	57152	502	5	0.02	142954	50	-0.239999995	5	250	245	-58.31000137	Central America	Nuevo León	PROCESSING		502	24		http://images.acmesports.sports/Nike+Men%27s+Dri-FIT+Victory+Golf+Polo	Nike Men's Dri-FIT Victory Golf Polo	50
TRANSFER	5	4	42.88000107	122.5	Late delivery	1	26	Girls' Apparel	Caguas	Puerto Rico	XXXXXXXXX	Mary	8348	Maddox	XXXXXXXXX	Consumer	PR	4703 Old Route	725	5	Golf	18.24366379	-66.37059021	LATAM	Puno	Perú	8348	1/24/2017 7:21	51674	567	2.5	0.02	129114	25	0.349999994	5	125	122.5	42.88000107	South America	Puno	PROCESSING		567	26		http://images.acmesports.sports/adidas+Men%27s+Germany+Black+Crest+Away+Tee	adidas Men's Germany Black Crest Away Tee	25
TRANSFER	2	4	-36.84000015	195.9499969	Advance shipping	0	29	Shop By Sport	Caguas	Puerto Rico	XXXXXXXXX	Lisa	7446	Williams	XXXXXXXXX	Consumer	PR	1974 Fallen Place	725	5	Golf	18.23312187	-66.37059021	LATAM	São Paulo	Brasil	7446	3/18/2017 18:18	55336	627	4	0.02	138382	39.99000168	-0.189999998	5	199.9499969	195.9499969	-36.84000015	South America	São Paulo	PROCESSING		627	29		http://images.acmesports.sports/Under+Armour+Girls%27+Toddler+Spine+Surge+Running+Shoe	Under Armour Girls' Toddler Spine Surge Runni	39.99000168
TRANSFER	6	4	7.449999809	195.9499969	Late delivery	1	29	Shop By Sport	Caguas	Puerto Rico	XXXXXXXXX	Mary	11455	Weaver	XXXXXXXXX	Consumer	PR	2553 Golden Dale	725	5	Golf	18.25151444	-66.37062073	LATAM	Navegantes	Brasil	11455	2/24/2017 11:41	53810	627	4	0.02	134532	39.99000168	0.039999999	5	199.9499969	195.9499969	7.449999809	South America	Santa Catarina	PROCESSING		627	29		http://images.acmesports.sports/Under+Armour+Girls%27+Toddler+Spine+Surge+Running+Shoe	Under Armour Girls' Toddler Spine Surge Runni	39.99000168
TRANSFER	2	4	48	240	Advance shipping	0	24	Women's Apparel	Caguas	Puerto Rico	XXXXXXXXX	Thomas	5364	Colon	XXXXXXXXX	Consumer	PR	2568 Bright Lookout	725	5	Golf	18.25733376	-66.3706131	LATAM	Mexico City	México	5364	5/15/2017 15:25	59301	502	10	0.039999999	148446	50	0.200000003	5	250	240	48	Central America	Distrito Federal	PROCESSING		502	24		http://images.acmesports.sports/Nike+Men%27s+Dri-FIT+Victory+Golf+Polo	Nike Men's Dri-FIT Victory Golf Polo	50
TRANSFER	6	4	-52.08000183	240	Late delivery	1	24	Women's Apparel	Caguas	Puerto Rico	XXXXXXXXX	Mary	259	Bates	XXXXXXXXX	Consumer	PR	382 Rocky Pond By-pass	725	5	Golf	18.35939407	-66.07751465	LATAM	Tegucigalpa	Honduras	259	5/3/2015 18:02	8410	502	10	0.039999999	20995	50	-0.219999999	5	250	240	-52.08000183	Central America	Francisco Morazán	PROCESSING		502	24		http://images.acmesports.sports/Nike+Men%27s+Dri-FIT+Victory+Golf+Polo	Nike Men's Dri-FIT Victory Golf Polo	50
TRANSFER	4	4	78	240	Shipping on time	0	24	Women's Apparel	Caguas	Puerto Rico	XXXXXXXXX	Catherine	11290	Smith	XXXXXXXXX	Consumer	PR	4692 Gentle Turnabout	725	5	Golf	18.2261982	-66.37054443	LATAM	Tampico	México	11290	4/29/2015 13:29	8123	502	10	0.039999999	20277	50	0.330000013	5	250	240	78	Central America	Tamaulipas	PROCESSING		502	24		http://images.acmesports.sports/Nike+Men%27s+Dri-FIT+Victory+Golf+Polo	Nike Men's Dri-FIT Victory Golf Polo	50
TRANSFER	3	4	116.3799973	237.5	Advance shipping	0	24	Women's Apparel	Humacao	Puerto Rico	XXXXXXXXX	Debra	8517	Smith	XXXXXXXXX	Consumer	PR	5138 Green Boulevard	791	5	Golf	18.1501503	-65.82595062	LATAM	La Paz	Bolivia	8517	6/3/2017 2:58	60567	502	12.5	0.050000001	151598	50	0.49000001	5	250	237.5	116.3799973	South America	La Paz	PROCESSING		502	24		http://images.acmesports.sports/Nike+Men%27s+Dri-FIT+Victory+Golf+Polo	Nike Men's Dri-FIT Victory Golf Polo	50
TRANSFER	4	4	42.52999878	236.25	Shipping on time	0	24	Women's Apparel	Caguas	Puerto Rico	XXXXXXXXX	James	7701	Lawson	XXXXXXXXX	Consumer	PR	1577 Green Vista	725	5	Golf	18.25289154	-66.37058258	LATAM	Villa Nueva	Guatemala	7701	2/2/2015 3:27	2203	502	13.75	0.059999999	5523	50	0.180000007	5	250	236.25	42.52999878	Central America	Guatemala	PROCESSING		502	24		http://images.acmesports.sports/Nike+Men%27s+Dri-FIT+Victory+Golf+Polo	Nike Men's Dri-FIT Victory Golf Polo	50
TRANSFER	3	4	62.97999954	179.9600067	Advance shipping	0	26	Girls' Apparel	Caguas	Puerto Rico	XXXXXXXXX	Diane	7407	Kim	XXXXXXXXX	Consumer	PR	4689 Lost Spring Key	725	5	Golf	18.29062271	-66.3706131	LATAM	Matagalpa	Nicaragua	7407	2/21/2015 11:18	3527	572	20	0.100000001	8768	39.99000168	0.349999994	5	199.9499969	179.9600067	62.97999954	Central America	Matagalpa	PROCESSING		572	26		http://images.acmesports.sports/TYR+Boys%27+Team+Digi+Jammer	TYR Boys' Team Digi Jammer	39.99000168
TRANSFER	4	4	58.79999924	173.9600067	Shipping on time	0	29	Shop By Sport	Caguas	Puerto Rico	XXXXXXXXX	Richard	5965	Parker	XXXXXXXXX	Consumer	PR	1018 Colonial Nectar Subdivision	725	5	Golf	18.23957062	-66.3706131	LATAM	Cuscatancingo	El Salvador	5965	2/5/2015 10:17	2428	627	25.98999977	0.129999995	6064	39.99000168	0.340000004	5	199.9499969	173.9600067	58.79999924	Central America	San Salvador	PROCESSING		627	29		http://images.acmesports.sports/Under+Armour+Girls%27+Toddler+Spine+Surge+Running+Shoe	Under Armour Girls' Toddler Spine Surge Runni	39.99000168
TRANSFER	5	4	-40.45999908	217.5	Late delivery	1	24	Women's Apparel	Caguas	Puerto Rico	XXXXXXXXX	Cynthia	8677	Mccoy	XXXXXXXXX	Consumer	PR	8696 Bright Dale Pointe	725	5	Golf	18.26259232	-66.37062836	LATAM	Mixco	Guatemala	8677	3/16/2017 9:33	55174	502	32.5	0.129999995	137981	50	-0.189999998	5	250	217.5	-40.45999908	Central America	Guatemala	PROCESSING		502	24		http://images.acmesports.sports/Nike+Men%27s+Dri-FIT+Victory+Golf+Polo	Nike Men's Dri-FIT Victory Golf Polo	50
TRANSFER	3	4	38.27999878	217.5	Advance shipping	0	24	Women's Apparel	Caguas	Puerto Rico	XXXXXXXXX	Michael	10093	Lopez	XXXXXXXXX	Consumer	PR	914 Round Pony Canyon	725	5	Golf	18.23168373	-66.37059784	LATAM	Americana	Brasil	10093	4/12/2017 12:29	57032	502	32.5	0.129999995	142664	50	0.180000007	5	250	217.5	38.27999878	South America	São Paulo	PROCESSING		502	24		http://images.acmesports.sports/Nike+Men%27s+Dri-FIT+Victory+Golf+Polo	Nike Men's Dri-FIT Victory Golf Polo	50
TRANSFER	4	4	27.19000053	217.5	Shipping on time	0	24	Women's Apparel	Caguas	Puerto Rico	XXXXXXXXX	Barbara	12119	Pham	XXXXXXXXX	Consumer	PR	135 Burning Ridge	725	5	Golf	18.2150116	-66.37063599	LATAM	Indaial	Brasil	12119	5/28/2015 14:41	10113	502	32.5	0.129999995	25272	50	0.129999995	5	250	217.5	27.19000053	South America	Santa Catarina	PROCESSING		502	24		http://images.acmesports.sports/Nike+Men%27s+Dri-FIT+Victory+Golf+Polo	Nike Men's Dri-FIT Victory Golf Polo	50
TRANSFER	6	4	-31.87999916	212.5	Late delivery	1	24	Women's Apparel	Caguas	Puerto Rico	XXXXXXXXX	Mary	8274	Mcgrath	XXXXXXXXX	Consumer	PR	1905 Broad Apple Highway	725	5	Golf	18.27042198	-66.37054443	LATAM	Tijuana	México	8274	2/1/2017 17:09	52250	502	37.5	0.150000006	130535	50	-0.150000006	5	250	212.5	-31.87999916	Central America	Baja California	PROCESSING		502	24		http://images.acmesports.sports/Nike+Men%27s+Dri-FIT+Victory+Golf+Polo	Nike Men's Dri-FIT Victory Golf Polo	50
TRANSFER	2	4	59.5	212.5	Advance shipping	0	24	Women's Apparel	Caguas	Puerto Rico	XXXXXXXXX	Mary	2291	Mcdonald	XXXXXXXXX	Consumer	PR	2291 Velvet Berry Freeway	725	5	Golf	18.20957184	-66.37057495	LATAM	Ciudad del Carmen	México	2291	5/10/2015 23:49	8906	502	37.5	0.150000006	22214	50	0.280000001	5	250	212.5	59.5	Central America	Campeche	PROCESSING		502	24		http://images.acmesports.sports/Nike+Men%27s+Dri-FIT+Victory+Golf+Polo	Nike Men's Dri-FIT Victory Golf Polo	50
TRANSFER	2	4	13.26000023	169.9600067	Advance shipping	0	29	Shop By Sport	Caguas	Puerto Rico	XXXXXXXXX	Kenneth	11310	Williams	XXXXXXXXX	Consumer	PR	8718 High Front	725	5	Golf	18.20209312	-66.37058258	LATAM	Santana de Parnaíba	Brasil	11310	1/21/2015 5:13	1386	627	29.98999977	0.150000006	3424	39.99000168	0.079999998	5	199.9499969	169.9600067	13.26000023	South America	São Paulo	PROCESSING		627	29		http://images.acmesports.sports/Under+Armour+Girls%27+Toddler+Spine+Surge+Running+Shoe	Under Armour Girls' Toddler Spine Surge Runni	39.99000168
TRANSFER	2	4	33.59000015	167.9600067	Advance shipping	0	29	Shop By Sport	Caguas	Puerto Rico	XXXXXXXXX	Brittany	155	Juarez	XXXXXXXXX	Consumer	PR	1809 Lost Pine Ledge	725	5	Golf	18.24755478	-66.02526856	LATAM	Limeira	Brasil	155	5/14/2017 13:09	59226	627	31.98999977	0.159999996	148243	39.99000168	0.200000003	5	199.9499969	167.9600067	33.59000015	South America	São Paulo	PROCESSING		627	29		http://images.acmesports.sports/Under+Armour+Girls%27+Toddler+Spine+Surge+Running+Shoe	Under Armour Girls' Toddler Spine Surge Runni	39.99000168
TRANSFER	3	4	60.90000153	210	Advance shipping	0	24	Women's Apparel	Caguas	Puerto Rico	XXXXXXXXX	Mary	4998	Smith	XXXXXXXXX	Consumer	PR	1235 Honey Mews	725	5	Golf	18.26036263	-66.37050629	LATAM	Valencia	Venezuela	4998	5/10/2015 3:08	8847	502	40	0.159999996	22094	50	0.289999992	5	250	210	60.90000153	South America	Carabobo	PROCESSING		502	24		http://images.acmesports.sports/Nike+Men%27s+Dri-FIT+Victory+Golf+Polo	Nike Men's Dri-FIT Victory Golf Polo	50
TRANSFER	5	4	-245.9400024	163.9600067	Late delivery	1	29	Shop By Sport	Caguas	Puerto Rico	XXXXXXXXX	Lisa	7720	Ramirez	XXXXXXXXX	Consumer	PR	4746 Quaking Bear Valley	725	5	Golf	18.21931267	-66.37059021	LATAM	Brasília	Brasil	7720	4/25/2017 14:45	57929	627	35.99000168	0.180000007	144928	39.99000168	-1.5	5	199.9499969	163.9600067	-245.9400024	South America	Distrito Federal	PROCESSING		627	29		http://images.acmesports.sports/Under+Armour+Girls%27+Toddler+Spine+Surge+Running+Shoe	Under Armour Girls' Toddler Spine Surge Runni	39.99000168
TRANSFER	6	4	58	200	Late delivery	1	24	Women's Apparel	Caguas	Puerto Rico	XXXXXXXXX	Brittany	3099	Copeland	XXXXXXXXX	Consumer	PR	5735 Round Beacon Terrace	725	5	Golf	18.27332115	-66.37055206	LATAM	Querétaro	México	3099	2/20/2017 0:50	53505	502	50	0.200000003	133703	50	0.289999992	5	250	200	58	Central America	Querétaro	PROCESSING		502	24		http://images.acmesports.sports/Nike+Men%27s+Dri-FIT+Victory+Golf+Polo	Nike Men's Dri-FIT Victory Golf Polo	50
TRANSFER	2	4	30.79999924	280	Advance shipping	0	26	Girls' Apparel	Caguas	Puerto Rico	XXXXXXXXX	William	5011	Berg	XXXXXXXXX	Consumer	PR	2387 Silver Freeway	725	5	Golf	18.28800392	-66.37052155	LATAM	Santiago de Chile	Chile	5011	3/23/2017 3:25	55636	565	70	0.200000003	139149	70	0.109999999	5	350	280	30.79999924	South America	Santiago de Chile	PROCESSING		565	26		http://images.acmesports.sports/adidas+Youth+Germany+Black%2FRed+Away+Match+Soccer+Jersey	adidas Youth Germany Black/Red Away Match Soc	70
TRANSFER	4	4	18	239.9499969	Shipping on time	0	37	Electronics	Caguas	Puerto Rico	XXXXXXXXX	David	2643	Smith	XXXXXXXXX	Consumer	PR	6567 Red Sky Gate	725	6	Outdoors	18.20149422	-66.37060547	LATAM	Tegucigalpa	Honduras	2643	4/13/2017 22:07	57128	818	0	0	142889	47.99000168	0.079999998	5	239.9499969	239.9499969	18	Central America	Francisco Morazán	PROCESSING		818	37		http://images.acmesports.sports/Titleist+Pro+V1x+Golf+Balls	Titleist Pro V1x Golf Balls	47.99000168
TRANSFER	4	4	55.09999847	122.4499969	Shipping on time	0	40	Accessories	Caguas	Puerto Rico	XXXXXXXXX	Patricia	9501	Smith	XXXXXXXXX	Consumer	PR	9505 Broad Timber Highlands	725	6	Outdoors	18.23152924	-66.37050629	LATAM	Macapá	Brasil	9501	5/8/2015 9:27	8728	897	2.5	0.02	21771	24.98999977	0.449999988	5	124.9499969	122.4499969	55.09999847	South America	Amapá	PROCESSING		897	40		http://images.acmesports.sports/Team+Golf+New+England+Patriots+Putter+Grip	Team Golf New England Patriots Putter Grip	24.98999977
TRANSFER	6	4	-14.27999973	230.3500061	Late delivery	1	37	Electronics	Caguas	Puerto Rico	XXXXXXXXX	Mary	9760	Wolf	XXXXXXXXX	Consumer	PR	7969 Umber Forest	725	6	Outdoors	18.21571159	-66.37055969	LATAM	Portmore	Jamaica	9760	1/17/2015 2:46	1105	818	9.600000381	0.039999999	2749	47.99000168	-0.059999999	5	239.9499969	230.3500061	-14.27999973	Caribbean	Santa Caterina	PROCESSING		818	37		http://images.acmesports.sports/Titleist+Pro+V1x+Golf+Balls	Titleist Pro V1x Golf Balls	47.99000168
TRANSFER	3	4	31.87999916	118.0800018	Advance shipping	0	40	Accessories	Caguas	Puerto Rico	XXXXXXXXX	Thomas	11793	Riley	XXXXXXXXX	Consumer	PR	1538 Sunny Lagoon Mews	725	6	Outdoors	18.29089546	-66.37055206	LATAM	Tijuana	México	11793	1/27/2015 5:13	1797	886	6.869999886	0.059999999	4490	24.98999977	0.270000011	5	124.9499969	118.0800018	31.87999916	Central America	Baja California	PROCESSING		886	40		http://images.acmesports.sports/Team+Golf+San+Francisco+Giants+Putter+Grip	Team Golf San Francisco Giants Putter Grip	24.98999977
TRANSFER	5	4	53.43999863	113.6999969	Late delivery	1	40	Accessories	Bayamon	Puerto Rico	XXXXXXXXX	Mary	7273	Smith	XXXXXXXXX	Consumer	PR	3450 Round Gate Close	957	6	Outdoors	18.38011932	-66.18312836	LATAM	San Salvador	El Salvador	7273	1/24/2015 20:06	1634	905	11.25	0.090000004	4065	24.98999977	0.469999999	5	124.9499969	113.6999969	53.43999863	Central America	San Salvador	PROCESSING		905	40		http://images.acmesports.sports/Team+Golf+Texas+Longhorns+Putter+Grip	Team Golf Texas Longhorns Putter Grip	24.98999977
TRANSFER	2	4	4.53000021	71.95999908	Advance shipping	0	41	Trade-In	Caguas	Puerto Rico	XXXXXXXXX	Mary	5301	Ward	XXXXXXXXX	Consumer	PR	8828 Red Farms	725	6	Outdoors	18.27515984	-66.37052918	LATAM	Juárez	México	5301	2/21/2017 1:42	53576	924	8	0.100000001	133898	15.98999977	0.059999999	5	79.94999695	71.95999908	4.53000021	Central America	Chihuahua	PROCESSING		924	41		http://images.acmesports.sports/Glove+It+Urban+Brick+Golf+Towel	Glove It Urban Brick Golf Towel	15.98999977
TRANSFER	4	4	11.85999966	104.9599991	Shipping on time	0	40	Accessories	Caguas	Puerto Rico	XXXXXXXXX	Barbara	12119	Pham	XXXXXXXXX	Consumer	PR	135 Burning Ridge	725	6	Outdoors	18.2150116	-66.37063599	LATAM	Indaial	Brasil	12119	5/28/2015 14:41	10113	893	19.98999977	0.159999996	25271	24.98999977	0.109999999	5	124.9499969	104.9599991	11.85999966	South America	Santa Catarina	PROCESSING		893	40		http://images.acmesports.sports/Team+Golf+Pittsburgh+Steelers+Putter+Grip	Team Golf Pittsburgh Steelers Putter Grip	24.98999977
TRANSFER	2	4	35.61999893	284.9500122	Shipping canceled	0	17	Cleats	Caguas	Puerto Rico	XXXXXXXXX	Joshua	3329	Smith	XXXXXXXXX	Consumer	PR	9709 Dewy Pointe	725	4	Apparel	18.28710365	-66.37055206	LATAM	Saltillo	México	3329	4/1/2015 3:22	6176	365	15	0.050000001	15435	59.99000168	0.129999995	5	299.9500122	284.9500122	35.61999893	Central America	Coahuila	SUSPECTED_FRAUD		365	17		http://images.acmesports.sports/Perfect+Fitness+Perfect+Rip+Deck	Perfect Fitness Perfect Rip Deck	59.99000168
TRANSFER	6	4	76.43000031	272.9500122	Shipping canceled	0	17	Cleats	Caguas	Puerto Rico	XXXXXXXXX	George	9429	Terrell	XXXXXXXXX	Consumer	PR	4429 Lost Elk Front	725	4	Apparel	18.22939873	-66.37059784	LATAM	Camagüey	Cuba	9429	6/1/2017 13:28	60460	365	27	0.090000004	151294	59.99000168	0.280000001	5	299.9500122	272.9500122	76.43000031	Caribbean	Camagüey	SUSPECTED_FRAUD		365	17		http://images.acmesports.sports/Perfect+Fitness+Perfect+Rip+Deck	Perfect Fitness Perfect Rip Deck	59.99000168
TRANSFER	6	4	40.49000168	269.9599915	Shipping canceled	0	17	Cleats	Caguas	Puerto Rico	XXXXXXXXX	Cynthia	8677	Mccoy	XXXXXXXXX	Consumer	PR	8696 Bright Dale Pointe	725	4	Apparel	18.26259232	-66.37062836	LATAM	Mejicanos	El Salvador	8677	1/9/2015 10:50	580	365	30	0.100000001	1424	59.99000168	0.150000006	5	299.9500122	269.9599915	40.49000168	Central America	San Salvador	SUSPECTED_FRAUD		365	17		http://images.acmesports.sports/Perfect+Fitness+Perfect+Rip+Deck	Perfect Fitness Perfect Rip Deck	59.99000168
TRANSFER	5	4	127.4800034	254.9600067	Shipping canceled	0	17	Cleats	Caguas	Puerto Rico	XXXXXXXXX	Cynthia	437	Benjamin	XXXXXXXXX	Consumer	PR	2721 Dewy Panda Manor	725	4	Apparel	18.2241478	-66.0471344	LATAM	Guantánamo	Cuba	437	4/1/2017 0:25	56244	365	44.99000168	0.150000006	140672	59.99000168	0.5	5	299.9500122	254.9600067	127.4800034	Caribbean	Guantánamo	SUSPECTED_FRAUD		365	17		http://images.acmesports.sports/Perfect+Fitness+Perfect+Rip+Deck	Perfect Fitness Perfect Rip Deck	59.99000168
TRANSFER	3	4	118.0599976	245.9600067	Shipping canceled	0	17	Cleats	Caguas	Puerto Rico	XXXXXXXXX	Kelly	2538	Williams	XXXXXXXXX	Consumer	PR	4545 Quaking Hickory Ledge	725	4	Apparel	18.21200752	-66.37059021	LATAM	Cartago	Colombia	2538	4/6/2015 4:35	6522	365	53.99000168	0.180000007	16305	59.99000168	0.479999989	5	299.9500122	245.9600067	118.0599976	South America	Valle del Cauca	SUSPECTED_FRAUD		365	17		http://images.acmesports.sports/Perfect+Fitness+Perfect+Rip+Deck	Perfect Fitness Perfect Rip Deck	59.99000168
TRANSFER	4	4	-89.98999786	224.9600067	Shipping canceled	0	17	Cleats	Arecibo	Puerto Rico	XXXXXXXXX	Mary	4280	Mccoy	XXXXXXXXX	Consumer	PR	6289 Rocky Way	612	4	Apparel	18.46923065	-66.727211	LATAM	Arequipa	Perú	4280	5/1/2017 0:02	58298	365	74.98999786	0.25	145886	59.99000168	-0.400000006	5	299.9500122	224.9600067	-89.98999786	South America	Arequipa	SUSPECTED_FRAUD		365	17		http://images.acmesports.sports/Perfect+Fitness+Perfect+Rip+Deck	Perfect Fitness Perfect Rip Deck	59.99000168
TRANSFER	6	4	87.27999878	193.9499969	Shipping canceled	0	29	Shop By Sport	Caguas	Puerto Rico	XXXXXXXXX	Mary	2813	Smith	XXXXXXXXX	Consumer	PR	2585 Silent Autumn Landing	725	5	Golf	18.2133503	-66.37057495	LATAM	Atlixco	México	2813	2/22/2015 21:38	3625	627	6	0.029999999	9026	39.99000168	0.449999988	5	199.9499969	193.9499969	87.27999878	Central America	Puebla	SUSPECTED_FRAUD		627	29		http://images.acmesports.sports/Under+Armour+Girls%27+Toddler+Spine+Surge+Running+Shoe	Under Armour Girls' Toddler Spine Surge Runni	39.99000168
TRANSFER	2	4	87.12000275	240	Shipping canceled	0	24	Women's Apparel	Caguas	Puerto Rico	XXXXXXXXX	Mary	4249	Butler	XXXXXXXXX	Consumer	PR	1411 Little Log Boulevard	725	5	Golf	18.27620125	-66.3706131	LATAM	Santo Domingo	República Dominicana	4249	2/2/2017 18:01	52321	502	10	0.039999999	130737	50	0.360000014	5	250	240	87.12000275	Caribbean	Santo Domingo	SUSPECTED_FRAUD		502	24		http://images.acmesports.sports/Nike+Men%27s+Dri-FIT+Victory+Golf+Polo	Nike Men's Dri-FIT Victory Golf Polo	50
TRANSFER	2	4	60.75	225	Shipping canceled	0	24	Women's Apparel	Vega Baja	Puerto Rico	XXXXXXXXX	Stephen	9697	Williams	XXXXXXXXX	Consumer	PR	4849 Clear Blossom Turnabout	693	5	Golf	18.44484711	-66.38641357	LATAM	Santo Domingo	República Dominicana	9697	5/9/2017 17:32	58896	502	25	0.100000001	147424	50	0.270000011	5	250	225	60.75	Caribbean	Santo Domingo	SUSPECTED_FRAUD		502	24		http://images.acmesports.sports/Nike+Men%27s+Dri-FIT+Victory+Golf+Polo	Nike Men's Dri-FIT Victory Golf Polo	50
TRANSFER	5	4	102.3799973	315	Shipping canceled	0	26	Girls' Apparel	Caguas	Puerto Rico	XXXXXXXXX	Donna	6306	Browning	XXXXXXXXX	Consumer	PR	8569 Umber Fox Common	725	5	Golf	18.25338554	-66.37062073	LATAM	Rio Branco	Brasil	6306	3/28/2015 9:20	5919	565	35	0.100000001	14727	70	0.330000013	5	350	315	102.3799973	South America	Acre	SUSPECTED_FRAUD		565	26		http://images.acmesports.sports/adidas+Youth+Germany+Black%2FRed+Away+Match+Soccer+Jersey	adidas Youth Germany Black/Red Away Match Soc	70
TRANSFER	3	4	74.36000061	220	Shipping canceled	0	24	Women's Apparel	Caguas	Puerto Rico	XXXXXXXXX	Mary	27	Vincent	XXXXXXXXX	Consumer	PR	1768 Sleepy Zephyr Place	725	5	Golf	18.35900879	-66.07815552	LATAM	Ayacucho	Perú	27	2/9/2017 8:01	52772	502	30	0.119999997	131932	50	0.340000004	5	250	220	74.36000061	South America	Ayacucho	SUSPECTED_FRAUD		502	24		http://images.acmesports.sports/Nike+Men%27s+Dri-FIT+Victory+Golf+Polo	Nike Men's Dri-FIT Victory Golf Polo	50
TRANSFER	4	4	-190.6499939	123	Shipping canceled	0	26	Girls' Apparel	Caguas	Puerto Rico	XXXXXXXXX	Michael	5274	Beard	XXXXXXXXX	Consumer	PR	1811 Hazy Oak Subdivision	725	5	Golf	18.24739647	-66.37052918	LATAM	Mixco	Guatemala	5274	5/13/2015 6:49	9063	564	27	0.180000007	22602	30	-1.549999952	5	150	123	-190.6499939	Central America	Guatemala	SUSPECTED_FRAUD		564	26		http://images.acmesports.sports/Nike+Men%27s+Deutschland+Weltmeister+Winners+Black+T-Shirt	Nike Men's Deutschland Weltmeister Winners Bl	30
TRANSFER	5	4	98	200	Shipping canceled	0	24	Women's Apparel	Caguas	Puerto Rico	XXXXXXXXX	Mary	11273	Ward	XXXXXXXXX	Consumer	PR	2972 Pleasant Branch Road	725	5	Golf	18.23075676	-66.37062073	LATAM	Vassouras	Brasil	11273	6/15/2017 13:27	61419	502	50	0.200000003	153614	50	0.49000001	5	250	200	98	South America	Río de Janeiro	SUSPECTED_FRAUD		502	24		http://images.acmesports.sports/Nike+Men%27s+Dri-FIT+Victory+Golf+Polo	Nike Men's Dri-FIT Victory Golf Polo	50
TRANSFER	5	4	52.49000168	149.9600067	Shipping canceled	0	29	Shop By Sport	Caguas	Puerto Rico	XXXXXXXXX	Donna	6306	Browning	XXXXXXXXX	Consumer	PR	8569 Umber Fox Common	725	5	Golf	18.25338554	-66.37062073	LATAM	Rio Branco	Brasil	6306	3/28/2015 9:20	5919	627	49.99000168	0.25	14724	39.99000168	0.349999994	5	199.9499969	149.9600067	52.49000168	South America	Acre	SUSPECTED_FRAUD		627	29		http://images.acmesports.sports/Under+Armour+Girls%27+Toddler+Spine+Surge+Running+Shoe	Under Armour Girls' Toddler Spine Surge Runni	39.99000168
TRANSFER	3	4	-101.2399979	449.9599915	Shipping canceled	0	9	Cardio Equipment	Caguas	Puerto Rico	XXXXXXXXX	Nicholas	9495	Smith	XXXXXXXXX	Consumer	PR	6502 Heather Nook	725	3	Footwear	18.20134735	-66.37060547	Pacific Asia	Hyderabad	India	9495	2/9/2016 22:54	27742	191	50	0.100000001	69461	99.98999786	-0.230000004	5	499.9500122	449.9599915	-101.2399979	South Asia	Telangana	CANCELED		191	9		http://images.acmesports.sports/Nike+Men%27s+Free+5.0%2B+Running+Shoe	Nike Men's Free 5.0+ Running Shoe	99.98999786
TRANSFER	4	4	63.74000168	424.9599915	Shipping canceled	0	9	Cardio Equipment	Caguas	Puerto Rico	XXXXXXXXX	John	4841	Warner	XXXXXXXXX	Consumer	PR	3050 Shady Mews	725	3	Footwear	18.28247643	-66.3706131	Pacific Asia	Jiangyan	China	4841	12/23/2015 22:37	24453	191	74.98999786	0.150000006	61194	99.98999786	0.150000006	5	499.9500122	424.9599915	63.74000168	Eastern Asia	Jiangsu	CANCELED		191	9		http://images.acmesports.sports/Nike+Men%27s+Free+5.0%2B+Running+Shoe	Nike Men's Free 5.0+ Running Shoe	99.98999786
TRANSFER	6	4	101.2399979	374.9599915	Shipping canceled	0	9	Cardio Equipment	Caguas	Puerto Rico	XXXXXXXXX	Mary	9803	Brady	XXXXXXXXX	Consumer	PR	8263 Indian Crossing	725	3	Footwear	18.29255867	-66.37062073	Pacific Asia	Christchurch	Nueva Zelanda	9803	3/30/2016 15:07	31145	191	124.9899979	0.25	77830	99.98999786	0.270000011	5	499.9500122	374.9599915	101.2399979	Oceania	Canterbury	CANCELED		191	9		http://images.acmesports.sports/Nike+Men%27s+Free+5.0%2B+Running+Shoe	Nike Men's Free 5.0+ Running Shoe	99.98999786
TRANSFER	3	4	13.55000019	153.9600067	Advance shipping	0	3	Baseball & Softball	Caguas	Puerto Rico	XXXXXXXXX	Wayne	8422	Crawford	XXXXXXXXX	Consumer	PR	8110 Old Place	725	2	Fitness	18.23379898	-66.37056732	Pacific Asia	Masterton	Nueva Zelanda	8422	3/25/2016 14:57	30802	37	20.98999977	0.119999997	76951	34.99000168	0.090000004	5	174.9499969	153.9600067	13.55000019	Oceania	Wellington	PENDING		37	3		http://images.acmesports.sports/adidas+Kids%27+F5+Messi+FG+Soccer+Cleat	adidas Kids' F5 Messi FG Soccer Cleat	34.99000168
TRANSFER	6	4	47.99000168	159.9499969	Late delivery	1	13	Electronics	Caguas	Puerto Rico	XXXXXXXXX	Mary	7391	Garrett	XXXXXXXXX	Consumer	PR	3562 Round Edge	725	3	Footwear	18.28480911	-66.3706131	Pacific Asia	Daqing	China	7391	1/13/2016 16:48	25875	282	0	0	64767	31.98999977	0.300000012	5	159.9499969	159.9499969	47.99000168	Eastern Asia	Heilongjiang	PENDING		282	13		http://images.acmesports.sports/Under+Armour+Women%27s+Ignite+PIP+VI+Slide	Under Armour Women's Ignite PIP VI Slide	31.98999977
TRANSFER	5	4	-34.95000076	150	Late delivery	1	9	Cardio Equipment	Caguas	Puerto Rico	XXXXXXXXX	Mary	11426	Smith	XXXXXXXXX	Consumer	PR	8663 Crystal Bluff Walk	725	3	Footwear	18.26480103	-66.37057495	Pacific Asia	Albury	Australia	11426	3/22/2016 12:20	30589	172	0	0	76457	30	-0.230000004	5	150	150	-34.95000076	Oceania	Nueva Gales del Sur	PENDING		172	9		http://images.acmesports.sports/Nike+Women%27s+Tempo+Shorts	Nike Women's Tempo Shorts	30
TRANSFER	2	4	151.9799957	474.9500122	Advance shipping	0	9	Cardio Equipment	Caguas	Puerto Rico	XXXXXXXXX	Mary	11664	Smith	XXXXXXXXX	Consumer	PR	3180 Golden Cider Circle	725	3	Footwear	18.28333664	-66.3705368	Pacific Asia	Manila	Filipinas	11664	11/2/2015 12:42	20931	191	25	0.050000001	52295	99.98999786	0.319999993	5	499.9500122	474.9500122	151.9799957	Southeast Asia	Capital Nacional	PENDING		191	9		http://images.acmesports.sports/Nike+Men%27s+Free+5.0%2B+Running+Shoe	Nike Men's Free 5.0+ Running Shoe	99.98999786
TRANSFER	2	4	-283.4700012	472.4500122	Advance shipping	0	9	Cardio Equipment	Caguas	Puerto Rico	XXXXXXXXX	Mary	5339	Moore	XXXXXXXXX	Consumer	PR	5687 Clear Maze	725	3	Footwear	18.20988464	-66.37062073	Pacific Asia	Bagdad	Irak	5339	10/28/2016 7:28	45646	191	27.5	0.059999999	114090	99.98999786	-0.600000024	5	499.9500122	472.4500122	-283.4700012	West Asia	Bagdad	PENDING		191	9		http://images.acmesports.sports/Nike+Men%27s+Free+5.0%2B+Running+Shoe	Nike Men's Free 5.0+ Running Shoe	99.98999786
TRANSFER	2	4	145.5299988	464.9500122	Advance shipping	0	9	Cardio Equipment	Caguas	Puerto Rico	XXXXXXXXX	Edward	3204	Smith	XXXXXXXXX	Consumer	PR	4293 Rustic Island	725	3	Footwear	18.27076912	-66.37062836	Pacific Asia	Valenzuela	Filipinas	3204	3/9/2016 23:44	29731	191	35	0.07	74379	99.98999786	0.310000002	5	499.9500122	464.9500122	145.5299988	Southeast Asia	Capital Nacional	PENDING		191	9		http://images.acmesports.sports/Nike+Men%27s+Free+5.0%2B+Running+Shoe	Nike Men's Free 5.0+ Running Shoe	99.98999786
TRANSFER	3	4	-790.4199829	464.9500122	Advance shipping	0	9	Cardio Equipment	Caguas	Puerto Rico	XXXXXXXXX	Frank	4438	Jennings	XXXXXXXXX	Consumer	PR	1426 Fallen Line	725	3	Footwear	18.22725487	-66.37063599	Pacific Asia	Mersin	Turquía	4438	9/16/2016 10:20	42777	191	35	0.07	106778	99.98999786	-1.700000048	5	499.9500122	464.9500122	-790.4199829	West Asia	Mersin	PENDING		191	9		http://images.acmesports.sports/Nike+Men%27s+Free+5.0%2B+Running+Shoe	Nike Men's Free 5.0+ Running Shoe	99.98999786
TRANSFER	2	4	207.4799957	414.9599915	Advance shipping	0	9	Cardio Equipment	Caguas	Puerto Rico	XXXXXXXXX	Mary	5243	Smith	XXXXXXXXX	Consumer	PR	2387 Silver Freeway	725	3	Footwear	18.20970345	-66.37059021	Pacific Asia	Antipolo	Filipinas	5243	12/15/2015 15:58	23886	191	84.98999786	0.170000002	59793	99.98999786	0.5	5	499.9500122	414.9599915	207.4799957	Southeast Asia	Calabarzón	PENDING		191	9		http://images.acmesports.sports/Nike+Men%27s+Free+5.0%2B+Running+Shoe	Nike Men's Free 5.0+ Running Shoe	99.98999786
TRANSFER	2	4	32.79000092	131.1600037	Advance shipping	0	13	Electronics	Caguas	Puerto Rico	XXXXXXXXX	James	5089	Holloway	XXXXXXXXX	Consumer	PR	4958 Heather Panda Bank	725	3	Footwear	18.28375816	-66.37057495	Pacific Asia	Borujerd	Irán	5089	9/27/2016 21:00	43561	276	28.79000092	0.180000007	108786	31.98999977	0.25	5	159.9499969	131.1600037	32.79000092	South Asia	Lorestan	PENDING		276	13		http://images.acmesports.sports/Under+Armour+Women%27s+Ignite+Slide	Under Armour Women's Ignite Slide	31.98999977
TRANSFER	2	4	-349.9700012	399.9599915	Advance shipping	0	9	Cardio Equipment	Caguas	Puerto Rico	XXXXXXXXX	Mary	6073	Campos	XXXXXXXXX	Consumer	PR	1019 Grand Shadow Wynd	725	3	Footwear	18.22048569	-66.3706131	Pacific Asia	Izmir	Turquía	6073	11/29/2016 10:14	47846	191	99.98999786	0.200000003	119635	99.98999786	-0.879999995	5	499.9500122	399.9599915	-349.9700012	West Asia	Izmir	PENDING		191	9		http://images.acmesports.sports/Nike+Men%27s+Free+5.0%2B+Running+Shoe	Nike Men's Free 5.0+ Running Shoe	99.98999786
TRANSFER	3	4	95.80999756	283.4500122	Advance shipping	0	17	Cleats	Caguas	Puerto Rico	XXXXXXXXX	Maria	8992	Summers	XXXXXXXXX	Consumer	PR	7969 Thunder Butterfly Mall	725	4	Apparel	18.20371819	-66.37052155	Pacific Asia	Jaipur	India	8992	11/6/2015 8:09	21192	365	16.5	0.059999999	53007	59.99000168	0.340000004	5	299.9500122	283.4500122	95.80999756	South Asia	Rajastán	PENDING		365	17		http://images.acmesports.sports/Perfect+Fitness+Perfect+Rip+Deck	Perfect Fitness Perfect Rip Deck	59.99000168
TRANSFER	2	4	79.37000275	283.4500122	Advance shipping	0	17	Cleats	Caguas	Puerto Rico	XXXXXXXXX	Susan	6466	Meyer	XXXXXXXXX	Consumer	PR	3662 Middle Willow Promenade	725	4	Apparel	18.21478081	-66.37056732	Pacific Asia	Ho Chi Minh City	Vietnam	6466	12/5/2015 0:13	23156	365	16.5	0.059999999	57969	59.99000168	0.280000001	5	299.9500122	283.4500122	79.37000275	Southeast Asia	Ciudad Ho Chi Minh	PENDING		365	17		http://images.acmesports.sports/Perfect+Fitness+Perfect+Rip+Deck	Perfect Fitness Perfect Rip Deck	59.99000168
TRANSFER	2	4	86.18000031	254.9600067	Advance shipping	0	17	Cleats	Caguas	Puerto Rico	XXXXXXXXX	Marie	1962	Smith	XXXXXXXXX	Consumer	PR	1794 High Diversion	725	4	Apparel	18.26423073	-66.37058258	Pacific Asia	Shulan	China	1962	11/29/2015 23:21	22811	365	44.99000168	0.150000006	57092	59.99000168	0.340000004	5	299.9500122	254.9600067	86.18000031	Eastern Asia	Jilin	PENDING		365	17		http://images.acmesports.sports/Perfect+Fitness+Perfect+Rip+Deck	Perfect Fitness Perfect Rip Deck	59.99000168
TRANSFER	4	4	-97.65000153	254.9600067	Shipping on time	0	17	Cleats	Caguas	Puerto Rico	XXXXXXXXX	Mary	11438	Pugh	XXXXXXXXX	Consumer	PR	6001 Iron Diversion	725	4	Apparel	18.2421093	-66.37052155	Pacific Asia	Sydney	Australia	11438	1/7/2016 0:42	25418	365	44.99000168	0.150000006	63668	59.99000168	-0.379999995	5	299.9500122	254.9600067	-97.65000153	Oceania	Nueva Gales del Sur	PENDING		365	17		http://images.acmesports.sports/Perfect+Fitness+Perfect+Rip+Deck	Perfect Fitness Perfect Rip Deck	59.99000168
TRANSFER	3	4	-420.6799927	254.9600067	Advance shipping	0	17	Cleats	Caguas	Puerto Rico	XXXXXXXXX	Mary	9524	Nelson	XXXXXXXXX	Consumer	PR	5407 Sunny Wagon Valley	725	4	Apparel	18.29685593	-66.37057495	Pacific Asia	Antalya	Turquía	9524	11/18/2016 10:04	47092	365	44.99000168	0.150000006	117694	59.99000168	-1.649999976	5	299.9500122	254.9600067	-420.6799927	West Asia	Antalya	PENDING		365	17		http://images.acmesports.sports/Perfect+Fitness+Perfect+Rip+Deck	Perfect Fitness Perfect Rip Deck	59.99000168
TRANSFER	4	4	124.9300003	254.9600067	Shipping on time	0	17	Cleats	San Juan	Puerto Rico	XXXXXXXXX	Roger	2078	Morales	XXXXXXXXX	Consumer	PR	1655 Sleepy Pine Common	921	4	Apparel	18.38596916	-66.0940094	Pacific Asia	Bagdad	Irak	2078	9/14/2016 16:38	42658	365	44.99000168	0.150000006	106479	59.99000168	0.49000001	5	299.9500122	254.9600067	124.9300003	West Asia	Bagdad	PENDING		365	17		http://images.acmesports.sports/Perfect+Fitness+Perfect+Rip+Deck	Perfect Fitness Perfect Rip Deck	59.99000168
TRANSFER	5	4	88.19000244	251.9600067	Late delivery	1	17	Cleats	Caguas	Puerto Rico	XXXXXXXXX	Teresa	2464	Warner	XXXXXXXXX	Consumer	PR	6534 Cinder Campus	725	4	Apparel	18.25239372	-66.37055206	Pacific Asia	Daca	Bangladés	2464	12/9/2015 22:38	23494	365	47.99000168	0.159999996	58784	59.99000168	0.349999994	5	299.9500122	251.9600067	88.19000244	South Asia	Daca	PENDING		365	17		http://images.acmesports.sports/Perfect+Fitness+Perfect+Rip+Deck	Perfect Fitness Perfect Rip Deck	59.99000168
TRANSFER	2	4	90.37000275	248.9600067	Advance shipping	0	17	Cleats	Caguas	Puerto Rico	XXXXXXXXX	Mary	11426	Smith	XXXXXXXXX	Consumer	PR	8663 Crystal Bluff Walk	725	4	Apparel	18.26480103	-66.37057495	Pacific Asia	Shantou	China	11426	2/3/2016 17:39	27316	365	50.99000168	0.170000002	68417	59.99000168	0.360000014	5	299.9500122	248.9600067	90.37000275	Eastern Asia	Guangdong	PENDING		365	17		http://images.acmesports.sports/Perfect+Fitness+Perfect+Rip+Deck	Perfect Fitness Perfect Rip Deck	59.99000168
TRANSFER	2	4	74.69000244	248.9600067	Advance shipping	0	17	Cleats	Caguas	Puerto Rico	XXXXXXXXX	Mary	11664	Smith	XXXXXXXXX	Consumer	PR	3180 Golden Cider Circle	725	4	Apparel	18.28333664	-66.3705368	Pacific Asia	Manila	Filipinas	11664	11/2/2015 12:42	20931	365	50.99000168	0.170000002	52296	59.99000168	0.300000012	5	299.9500122	248.9600067	74.69000244	Southeast Asia	Capital Nacional	PENDING		365	17		http://images.acmesports.sports/Perfect+Fitness+Perfect+Rip+Deck	Perfect Fitness Perfect Rip Deck	59.99000168
TRANSFER	6	4	89.27999878	245.9600067	Late delivery	1	17	Cleats	San Sebastian	Puerto Rico	XXXXXXXXX	Mary	3770	Johnson	XXXXXXXXX	Consumer	PR	2383 Crystal Panda Mount	685	4	Apparel	18.33710861	-66.99221802	Pacific Asia	Semarang	Indonesia	3770	2/7/2016 5:23	27555	365	53.99000168	0.180000007	68975	59.99000168	0.360000014	5	299.9500122	245.9600067	89.27999878	Southeast Asia	Java Central	PENDING		365	17		http://images.acmesports.sports/Perfect+Fitness+Perfect+Rip+Deck	Perfect Fitness Perfect Rip Deck	59.99000168
TRANSFER	3	4	95.01999664	197.9499969	Advance shipping	0	29	Shop By Sport	Caguas	Puerto Rico	XXXXXXXXX	Zachary	1306	Taylor	XXXXXXXXX	Consumer	PR	4606 Tawny Autoroute	725	5	Golf	18.23619652	-66.37049866	Pacific Asia	Newcastle	Australia	1306	2/23/2016 7:28	28657	627	2	0.01	71724	39.99000168	0.479999989	5	199.9499969	197.9499969	95.01999664	Oceania	Nueva Gales del Sur	PENDING		627	29		http://images.acmesports.sports/Under+Armour+Girls%27+Toddler+Spine+Surge+Running+Shoe	Under Armour Girls' Toddler Spine Surge Runni	39.99000168
TRANSFER	2	4	7.429999828	247.5	Advance shipping	0	24	Women's Apparel	Caguas	Puerto Rico	XXXXXXXXX	Joshua	10811	Carter	XXXXXXXXX	Consumer	PR	1948 Round Nectar Via	725	5	Golf	18.22288513	-66.37058258	Pacific Asia	Bagdad	Irak	10811	11/17/2016 5:41	47011	502	2.5	0.01	117485	50	0.029999999	5	250	247.5	7.429999828	West Asia	Bagdad	PENDING		502	24		http://images.acmesports.sports/Nike+Men%27s+Dri-FIT+Victory+Golf+Polo	Nike Men's Dri-FIT Victory Golf Polo	50
TRANSFER	2	4	27.69000053	245	Advance shipping	0	24	Women's Apparel	Caguas	Puerto Rico	XXXXXXXXX	Mary	6073	Campos	XXXXXXXXX	Consumer	PR	1019 Grand Shadow Wynd	725	5	Golf	18.22048569	-66.3706131	Pacific Asia	Izmir	Turquía	6073	11/29/2016 10:14	47846	502	5	0.02	119639	50	0.109999999	5	250	245	27.69000053	West Asia	Izmir	PENDING		502	24		http://images.acmesports.sports/Nike+Men%27s+Dri-FIT+Victory+Golf+Polo	Nike Men's Dri-FIT Victory Golf Polo	50
TRANSFER	4	4	90.22000122	191.9499969	Shipping on time	0	29	Shop By Sport	Caguas	Puerto Rico	XXXXXXXXX	Aaron	12033	Villa	XXXXXXXXX	Consumer	PR	3385 Cotton Wharf	725	5	Golf	18.24063492	-66.37050629	Pacific Asia	Nantong	China	12033	11/17/2015 17:46	21973	627	8	0.039999999	54960	39.99000168	0.469999999	5	199.9499969	191.9499969	90.22000122	Eastern Asia	Jiangsu	PENDING		627	29		http://images.acmesports.sports/Under+Armour+Girls%27+Toddler+Spine+Surge+Running+Shoe	Under Armour Girls' Toddler Spine Surge Runni	39.99000168
TRANSFER	2	4	92.62999725	237.5	Advance shipping	0	24	Women's Apparel	Caguas	Puerto Rico	XXXXXXXXX	Mary	9248	Luna	XXXXXXXXX	Consumer	PR	340 Velvet Barn Gate	725	5	Golf	18.22028542	-66.37062836	Pacific Asia	Taizz	Yemen	9248	1/3/2017 4:03	50226	502	12.5	0.050000001	125535	50	0.389999986	5	250	237.5	92.62999725	West Asia	Taiz	PENDING		502	24		http://images.acmesports.sports/Nike+Men%27s+Dri-FIT+Victory+Golf+Polo	Nike Men's Dri-FIT Victory Golf Polo	50
TRANSFER	3	4	14.96000004	237.5	Advance shipping	0	24	Women's Apparel	Caguas	Puerto Rico	XXXXXXXXX	Mary	2214	Smith	XXXXXXXXX	Consumer	PR	6567 Red Sky Gate	725	5	Golf	18.2725296	-66.37059784	Pacific Asia	Bagdad	Irak	2214	10/13/2016 6:58	44617	502	12.5	0.050000001	111395	50	0.059999999	5	250	237.5	14.96000004	West Asia	Bagdad	PENDING		502	24		http://images.acmesports.sports/Nike+Men%27s+Dri-FIT+Victory+Golf+Polo	Nike Men's Dri-FIT Victory Golf Polo	50
TRANSFER	2	4	59.06000137	236.25	Advance shipping	0	24	Women's Apparel	Caguas	Puerto Rico	XXXXXXXXX	Mary	6738	Taylor	XXXXXXXXX	Consumer	PR	9022 Foggy Dell	725	5	Golf	18.27444458	-66.37059021	Pacific Asia	Yangzhou	China	6738	11/6/2015 9:33	21196	502	13.75	0.059999999	53018	50	0.25	5	250	236.25	59.06000137	Eastern Asia	Jiangsu	PENDING		502	24		http://images.acmesports.sports/Nike+Men%27s+Dri-FIT+Victory+Golf+Polo	Nike Men's Dri-FIT Victory Golf Polo	50
TRANSFER	4	4	72.08000183	232.5	Shipping on time	0	24	Women's Apparel	Caguas	Puerto Rico	XXXXXXXXX	Karen	5074	Smith	XXXXXXXXX	Consumer	PR	1063 Fallen Subdivision	725	5	Golf	18.20542717	-66.37052918	Pacific Asia	Asahikawa	Japón	5074	11/6/2015 8:30	21193	502	17.5	0.07	53008	50	0.310000002	5	250	232.5	72.08000183	Eastern Asia	Hokkaido	PENDING		502	24		http://images.acmesports.sports/Nike+Men%27s+Dri-FIT+Victory+Golf+Polo	Nike Men's Dri-FIT Victory Golf Polo	50
TRANSFER	4	4	-55.34000015	232.5	Shipping on time	0	24	Women's Apparel	Caguas	Puerto Rico	XXXXXXXXX	Robert	9148	Gallagher	XXXXXXXXX	Consumer	PR	2220 Quaking Lookout	725	5	Golf	18.24677658	-66.37056732	Pacific Asia	Valencia	Filipinas	9148	1/16/2016 14:10	26073	502	17.5	0.07	65260	50	-0.239999995	5	250	232.5	-55.34000015	Southeast Asia	Mindanao Septentrional	PENDING		502	24		http://images.acmesports.sports/Nike+Men%27s+Dri-FIT+Victory+Golf+Polo	Nike Men's Dri-FIT Victory Golf Polo	50
TRANSFER	6	4	82.98999786	331.9700012	Late delivery	1	9	Cardio Equipment	New York	EE. UU.	XXXXXXXXX	Mary	3497	Smith	XXXXXXXXX	Consumer	NY	6449 Lazy Robin Drive	10016	3	Footwear	40.74559021	-73.97927856	Africa	Khouribga	Marruecos	3497	10/10/2016 11:42	44425	191	67.98999786	0.170000002	110912	99.98999786	0.25	4	399.9599915	331.9700012	82.98999786	North Africa	Chauía-Uardiga	PROCESSING		191	9		http://images.acmesports.sports/Nike+Men%27s+Free+5.0%2B+Running+Shoe	Nike Men's Free 5.0+ Running Shoe	99.98999786
TRANSFER	6	4	103.9100037	331.9700012	Late delivery	1	9	Cardio Equipment	Phoenix	EE. UU.	XXXXXXXXX	Janice	10066	Smith	XXXXXXXXX	Consumer	AZ	6229 Clear Oak Lookout	85033	3	Footwear	33.4926796	-112.2088623	Africa	Lagos	Nigeria	10066	12/24/2016 14:13	49570	191	67.98999786	0.170000002	123876	99.98999786	0.310000002	4	399.9599915	331.9700012	103.9100037	West Africa	Lagos	PROCESSING		191	9		http://images.acmesports.sports/Nike+Men%27s+Free+5.0%2B+Running+Shoe	Nike Men's Free 5.0+ Running Shoe	99.98999786
TRANSFER	5	4	76.43000031	218.3600006	Late delivery	1	17	Cleats	Eugene	EE. UU.	XXXXXXXXX	Jonathan	4248	Smith	XXXXXXXXX	Consumer	OR	72 Noble Path	97402	4	Apparel	44.05007172	-123.1093521	Africa	Hurghada	Egipto	4248	9/6/2016 12:48	42099	365	21.60000038	0.090000004	105110	59.99000168	0.349999994	4	239.9600067	218.3600006	76.43000031	North Africa	Al Bahr al Ahmar	PROCESSING		365	17		http://images.acmesports.sports/Perfect+Fitness+Perfect+Rip+Deck	Perfect Fitness Perfect Rip Deck	59.99000168
TRANSFER	2	4	65.51000214	218.3600006	Advance shipping	0	17	Cleats	Long Beach	EE. UU.	XXXXXXXXX	Mary	6473	Castillo	XXXXXXXXX	Consumer	CA	870 Amber Quail Circuit	90806	4	Apparel	33.78982544	-118.1819992	Africa	Accra	Ghana	6473	11/27/2016 17:56	47731	365	21.60000038	0.090000004	119355	59.99000168	0.300000012	4	239.9600067	218.3600006	65.51000214	West Africa	Gran Accra	PROCESSING		365	17		http://images.acmesports.sports/Perfect+Fitness+Perfect+Rip+Deck	Perfect Fitness Perfect Rip Deck	59.99000168
TRANSFER	3	4	76.01999664	211.1600037	Advance shipping	0	17	Cleats	Algonquin	EE. UU.	XXXXXXXXX	Karen	12288	Smith	XXXXXXXXX	Consumer	IL	1726 Velvet Thicket	60102	4	Apparel	42.17575073	-88.32157135	Africa	Boghni	Argelia	12288	11/3/2016 9:13	46062	365	28.79999924	0.119999997	115136	59.99000168	0.360000014	4	239.9600067	211.1600037	76.01999664	North Africa	Tizi Ouzou	PROCESSING		365	17		http://images.acmesports.sports/Perfect+Fitness+Perfect+Rip+Deck	Perfect Fitness Perfect Rip Deck	59.99000168
TRANSFER	4	4	-154.7799988	211.1600037	Shipping on time	0	17	Cleats	Indianapolis	EE. UU.	XXXXXXXXX	Mary	7764	Wilson	XXXXXXXXX	Consumer	IN	6163 Lazy Pointe	46227	4	Apparel	39.64605331	-86.11961365	Africa	Meknes	Marruecos	7764	10/17/2016 23:25	44938	365	28.79999924	0.119999997	112233	59.99000168	-0.730000019	4	239.9600067	211.1600037	-154.7799988	North Africa	Mequinez-Tafilalet	PROCESSING		365	17		http://images.acmesports.sports/Perfect+Fitness+Perfect+Rip+Deck	Perfect Fitness Perfect Rip Deck	59.99000168
TRANSFER	4	4	71.38999939	203.9700012	Shipping on time	0	17	Cleats	Los Angeles	EE. UU.	XXXXXXXXX	Mary	11720	Smith	XXXXXXXXX	Consumer	CA	5530 Emerald Elk Mews	90003	4	Apparel	33.9598465	-118.3780823	Africa	Abidjan	Costa de Marfil	11720	1/9/2017 21:54	50688	365	35.99000168	0.150000006	126673	59.99000168	0.349999994	4	239.9600067	203.9700012	71.38999939	West Africa	Lagunes	PROCESSING		365	17		http://images.acmesports.sports/Perfect+Fitness+Perfect+Rip+Deck	Perfect Fitness Perfect Rip Deck	59.99000168
TRANSFER	6	4	65.51000214	201.5700073	Late delivery	1	17	Cleats	Buena Park	EE. UU.	XXXXXXXXX	Harold	3935	Hayes	XXXXXXXXX	Consumer	CA	3740 Velvet Rise	90620	4	Apparel	34.13899231	-118.3884659	Africa	Thika	Kenia	3935	12/22/2016 18:26	49445	365	38.38999939	0.159999996	123581	59.99000168	0.330000013	4	239.9600067	201.5700073	65.51000214	East Africa	Central	PROCESSING		365	17		http://images.acmesports.sports/Perfect+Fitness+Perfect+Rip+Deck	Perfect Fitness Perfect Rip Deck	59.99000168
TRANSFER	4	4	72.84999847	158.3600006	Shipping on time	0	29	Shop By Sport	Hayward	EE. UU.	XXXXXXXXX	Mary	8792	Smith	XXXXXXXXX	Consumer	CA	3204 Cinder Line	94541	5	Golf	37.67551041	-122.0496826	Africa	Cairo	Egipto	8792	11/30/2016 18:27	47938	627	1.600000024	0.01	119885	39.99000168	0.460000008	4	159.9600067	158.3600006	72.84999847	North Africa	El Cairo	PROCESSING		627	29		http://images.acmesports.sports/Under+Armour+Girls%27+Toddler+Spine+Surge+Running+Shoe	Under Armour Girls' Toddler Spine Surge Runni	39.99000168
TRANSFER	5	4	60.18000031	158.3600006	Late delivery	1	29	Shop By Sport	Catonsville	EE. UU.	XXXXXXXXX	Mary	10416	Goodwin	XXXXXXXXX	Consumer	MD	2476 Grand Leaf Townline	21228	5	Golf	39.26515198	-76.77284241	Africa	Ad Diwem	Sudán	10416	10/22/2016 12:23	45249	627	1.600000024	0.01	113056	39.99000168	0.379999995	4	159.9600067	158.3600006	60.18000031	North Africa	Nilo Blanco	PROCESSING		627	29		http://images.acmesports.sports/Under+Armour+Girls%27+Toddler+Spine+Surge+Running+Shoe	Under Armour Girls' Toddler Spine Surge Runni	39.99000168
TRANSFER	5	4	93.12000275	194	Late delivery	1	24	Women's Apparel	Carlisle	EE. UU.	XXXXXXXXX	Stephen	424	Douglas	XXXXXXXXX	Consumer	PA	1111 Cotton Vista	17013	5	Golf	40.21802902	-77.1828537	Africa	Abu Kabir	Egipto	424	9/3/2016 5:58	41874	502	6	0.029999999	104525	50	0.479999989	4	200	194	93.12000275	North Africa	Ash Sharqiyah	PROCESSING		502	24		http://images.acmesports.sports/Nike+Men%27s+Dri-FIT+Victory+Golf+Polo	Nike Men's Dri-FIT Victory Golf Polo	50
TRANSFER	3	4	87.41999817	186	Advance shipping	0	24	Women's Apparel	Staten Island	EE. UU.	XXXXXXXXX	Crystal	10031	Blake	XXXXXXXXX	Consumer	NY	6764 Tawny Link	10306	5	Golf	40.56678009	-74.11734772	Africa	Alexandria	Egipto	10031	8/29/2016 20:10	41572	502	14	0.07	103766	50	0.469999999	4	200	186	87.41999817	North Africa	Alejandría	PROCESSING		502	24		http://images.acmesports.sports/Nike+Men%27s+Dri-FIT+Victory+Golf+Polo	Nike Men's Dri-FIT Victory Golf Polo	50
TRANSFER	3	4	45	180	Advance shipping	0	24	Women's Apparel	Algonquin	EE. UU.	XXXXXXXXX	Karen	12288	Smith	XXXXXXXXX	Consumer	IL	1726 Velvet Thicket	60102	5	Golf	42.17575073	-88.32157135	Africa	Boghni	Argelia	12288	11/3/2016 9:13	46062	502	20	0.100000001	115138	50	0.25	4	200	180	45	North Africa	Tizi Ouzou	PROCESSING		502	24		http://images.acmesports.sports/Nike+Men%27s+Dri-FIT+Victory+Golf+Polo	Nike Men's Dri-FIT Victory Golf Polo	50
TRANSFER	6	4	69.58000183	139.1699982	Late delivery	1	29	Shop By Sport	Long Beach	EE. UU.	XXXXXXXXX	Michelle	10819	Koch	XXXXXXXXX	Consumer	CA	858 Emerald Key	90806	5	Golf	33.88898468	-118.2071152	Africa	Casablanca	Marruecos	10819	9/1/2016 22:47	41785	627	20.79000092	0.129999995	104306	39.99000168	0.5	4	159.9600067	139.1699982	69.58000183	North Africa	Gran Casablanca	PROCESSING		627	29		http://images.acmesports.sports/Under+Armour+Girls%27+Toddler+Spine+Surge+Running+Shoe	Under Armour Girls' Toddler Spine Surge Runni	39.99000168
TRANSFER	2	4	40.36000061	139.1699982	Advance shipping	0	29	Shop By Sport	Marietta	EE. UU.	XXXXXXXXX	Mary	5418	Roy	XXXXXXXXX	Consumer	GA	6292 Wishing Branch Via	30066	5	Golf	34.03212357	-84.51288605	Africa	Sale	Marruecos	5418	9/19/2016 6:18	42971	627	20.79000092	0.129999995	107336	39.99000168	0.289999992	4	159.9600067	139.1699982	40.36000061	North Africa	Rabat-Salé-Zemur-Zaer	PROCESSING		627	29		http://images.acmesports.sports/Under+Armour+Girls%27+Toddler+Spine+Surge+Running+Shoe	Under Armour Girls' Toddler Spine Surge Runni	39.99000168
TRANSFER	3	4	-290.5	166	Advance shipping	0	24	Women's Apparel	Jersey City	EE. UU.	XXXXXXXXX	Benjamin	7272	Hurst	XXXXXXXXX	Consumer	NJ	7697 Easy Butterfly Centre	7305	5	Golf	40.70602036	-74.08685303	Africa	Kalemie	República Democrática del Congo	7272	10/14/2016 3:59	44677	502	34	0.170000002	111568	50	-1.75	4	200	166	-290.5	Central Africa	Katanga	PROCESSING		502	24		http://images.acmesports.sports/Nike+Men%27s+Dri-FIT+Victory+Golf+Polo	Nike Men's Dri-FIT Victory Golf Polo	50
TRANSFER	2	4	-265.6000061	166	Advance shipping	0	24	Women's Apparel	Long Beach	EE. UU.	XXXXXXXXX	Jack	5329	Townsend	XXXXXXXXX	Consumer	CA	4352 Heather Timber Quay	90805	5	Golf	33.8371048	-118.1900482	Africa	Wad Madani	Sudán	5329	9/23/2016 13:39	43266	502	34	0.170000002	108079	50	-1.600000024	4	200	166	-265.6000061	North Africa	Gezira	PROCESSING		502	24		http://images.acmesports.sports/Nike+Men%27s+Dri-FIT+Victory+Golf+Polo	Nike Men's Dri-FIT Victory Golf Polo	50
TRANSFER	4	4	15	132.7700043	Shipping on time	0	29	Shop By Sport	Los Angeles	EE. UU.	XXXXXXXXX	Mary	11720	Smith	XXXXXXXXX	Consumer	CA	5530 Emerald Elk Mews	90003	5	Golf	33.9598465	-118.3780823	Africa	Abidjan	Costa de Marfil	11720	1/9/2017 21:54	50688	627	27.19000053	0.170000002	126672	39.99000168	0.109999999	4	159.9600067	132.7700043	15	West Africa	Lagunes	PROCESSING		627	29		http://images.acmesports.sports/Under+Armour+Girls%27+Toddler+Spine+Surge+Running+Shoe	Under Armour Girls' Toddler Spine Surge Runni	39.99000168
TRANSFER	3	4	47.56000137	164	Advance shipping	0	24	Women's Apparel	Memphis	EE. UU.	XXXXXXXXX	Henry	7810	Smith	XXXXXXXXX	Consumer	TN	1490 Amber Forest Forest	38109	5	Golf	35.0965271	-90.06786346	Africa	Kinshasa	República Democrática del Congo	7810	11/30/2016 11:06	47917	502	36	0.180000007	119835	50	0.289999992	4	200	164	47.56000137	Central Africa	Kinshasa	PROCESSING		502	24		http://images.acmesports.sports/Nike+Men%27s+Dri-FIT+Victory+Golf+Polo	Nike Men's Dri-FIT Victory Golf Polo	50
TRANSFER	2	4	27.54000092	67.16999817	Advance shipping	0	36	Golf Balls	Lutz	EE. UU.	XXXXXXXXX	Grace	3624	Shah	XXXXXXXXX	Consumer	FL	9044 Round Private	33549	6	Outdoors	28.08681297	-82.43898773	Africa	Mogadishu	Somalia	3624	12/14/2016 19:50	48901	810	12.78999996	0.159999996	122273	19.98999977	0.409999996	4	79.95999908	67.16999817	27.54000092	East Africa	Benadir	PROCESSING		810	36		http://images.acmesports.sports/Glove+It+Women%27s+Mod+Oval+Golf+Glove	Glove It Women's Mod Oval Golf Glove	19.98999977
TRANSFER	6	4	62.06000137	170.9600067	Shipping canceled	0	6	Tennis & Racquet	Lombard	EE. UU.	XXXXXXXXX	Pamela	7331	Strong	XXXXXXXXX	Consumer	IL	2557 Gentle Hills Wynd	60148	2	Fitness	41.85577774	-88.00856781	Africa	Luanda	Angola	7331	10/8/2016 3:39	44265	116	9	0.050000001	110520	44.99000168	0.360000014	4	179.9600067	170.9600067	62.06000137	Central Africa	Luanda	SUSPECTED_FRAUD		116	6		http://images.acmesports.sports/Nike+Men%27s+Comfort+2+Slide	Nike Men's Comfort 2 Slide	44.99000168
TRANSFER	6	4	186.2200012	387.9599915	Shipping canceled	0	9	Cardio Equipment	Oxnard	EE. UU.	XXXXXXXXX	Mary	125	Gallagher	XXXXXXXXX	Consumer	CA	9831 Sunny Cloud Valley	93030	3	Footwear	33.79024124	-118.2131653	Africa	Dar es Salaam	Tanzania	125	8/30/2016 2:28	41590	191	12	0.029999999	103813	99.98999786	0.479999989	4	399.9599915	387.9599915	186.2200012	East Africa	Dar es Salaam	SUSPECTED_FRAUD		191	9		http://images.acmesports.sports/Nike+Men%27s+Free+5.0%2B+Running+Shoe	Nike Men's Free 5.0+ Running Shoe	99.98999786
TRANSFER	3	4	-63.15999985	191.9700012	Shipping canceled	0	17	Cleats	Brooklyn	EE. UU.	XXXXXXXXX	Mary	9419	Smith	XXXXXXXXX	Consumer	NY	6269 Harvest Shadow Meadow	11207	4	Apparel	40.66577148	-73.89246368	Africa	Cairo	Egipto	9419	11/2/2016 6:56	45987	365	47.99000168	0.200000003	114931	59.99000168	-0.330000013	4	239.9600067	191.9700012	-63.15999985	North Africa	El Cairo	SUSPECTED_FRAUD		365	17		http://images.acmesports.sports/Perfect+Fitness+Perfect+Rip+Deck	Perfect Fitness Perfect Rip Deck	59.99000168
TRANSFER	3	4	86.23999786	176	Shipping canceled	0	24	Women's Apparel	New Bedford	EE. UU.	XXXXXXXXX	Teresa	1250	Smith	XXXXXXXXX	Consumer	MA	9725 Cotton Forest	2740	5	Golf	41.63562393	-70.93080139	Africa	Ad Diwem	Sudán	1250	10/10/2016 21:09	44452	502	24	0.119999997	110981	50	0.49000001	4	200	176	86.23999786	North Africa	Nilo Blanco	SUSPECTED_FRAUD		502	24		http://images.acmesports.sports/Nike+Men%27s+Dri-FIT+Victory+Golf+Polo	Nike Men's Dri-FIT Victory Golf Polo	50
TRANSFER	4	4	44.52999878	139.1699982	Shipping canceled	0	29	Shop By Sport	Newburgh	EE. UU.	XXXXXXXXX	Cynthia	7683	Wallace	XXXXXXXXX	Consumer	NY	6412 Quiet Swale	12550	5	Golf	41.50205994	-74.01177216	Africa	Kindia	Guinea	7683	12/19/2016 10:54	49218	627	20.79000092	0.129999995	123061	39.99000168	0.319999993	4	159.9600067	139.1699982	44.52999878	West Africa	Kindia	SUSPECTED_FRAUD		627	29		http://images.acmesports.sports/Under+Armour+Girls%27+Toddler+Spine+Surge+Running+Shoe	Under Armour Girls' Toddler Spine Surge Runni	39.99000168
TRANSFER	6	4	63.5	235.1999969	Shipping canceled	0	26	Girls' Apparel	Miami	EE. UU.	XXXXXXXXX	Mary	2728	Adams	XXXXXXXXX	Consumer	FL	2459 Velvet Brook Woods	33175	5	Golf	25.74613953	-80.39176178	Africa	Taza	Marruecos	2728	11/29/2016 8:07	47840	565	44.79999924	0.159999996	119624	70	0.270000011	4	280	235.1999969	63.5	North Africa	Taza-Alhucemas-Taunat	SUSPECTED_FRAUD		565	26		http://images.acmesports.sports/adidas+Youth+Germany+Black%2FRed+Away+Match+Soccer+Jersey	adidas Youth Germany Black/Red Away Match Soc	70
TRANSFER	4	4	8.260000229	131.1699982	Shipping canceled	0	29	Shop By Sport	Lansdale	EE. UU.	XXXXXXXXX	Mary	4612	Wilson	XXXXXXXXX	Consumer	PA	5078 Foggy Panda Highlands	19446	5	Golf	40.24931717	-75.25538635	Africa	Dire Dawa	Etiopía	4612	11/24/2016 6:33	47493	627	28.79000092	0.180000007	118732	39.99000168	0.059999999	4	159.9600067	131.1699982	8.260000229	East Africa	Dire Dawa	SUSPECTED_FRAUD		627	29		http://images.acmesports.sports/Under+Armour+Girls%27+Toddler+Spine+Surge+Running+Shoe	Under Armour Girls' Toddler Spine Surge Runni	39.99000168
TRANSFER	3	4	20	160	Shipping canceled	0	24	Women's Apparel	Brooklyn	EE. UU.	XXXXXXXXX	Mary	9419	Smith	XXXXXXXXX	Consumer	NY	6269 Harvest Shadow Meadow	11207	5	Golf	40.66577148	-73.89246368	Africa	Cairo	Egipto	9419	11/2/2016 6:56	45987	502	40	0.200000003	114932	50	0.129999995	4	200	160	20	North Africa	El Cairo	SUSPECTED_FRAUD		502	24		http://images.acmesports.sports/Nike+Men%27s+Dri-FIT+Victory+Golf+Polo	Nike Men's Dri-FIT Victory Golf Polo	50
TRANSFER	6	4	61.75999832	205.8800049	Shipping canceled	0	37	Electronics	Oxnard	EE. UU.	XXXXXXXXX	Mary	125	Gallagher	XXXXXXXXX	Consumer	CA	9831 Sunny Cloud Valley	93030	6	Outdoors	33.79024124	-118.2131653	Africa	Dar es Salaam	Tanzania	125	8/30/2016 2:28	41590	821	2.079999924	0.01	103814	51.99000168	0.300000012	4	207.9600067	205.8800049	61.75999832	East Africa	Dar es Salaam	SUSPECTED_FRAUD		821	37		http://images.acmesports.sports/Titleist+Pro+V1+High+Numbers+Personalized+Golf+Balls	Titleist Pro V1 High Numbers Personalized Gol	51.99000168
TRANSFER	5	4	108.1500015	319.9700012	Shipping canceled	0	9	Cardio Equipment	Los Angeles	EE. UU.	XXXXXXXXX	Mary	12019	Walters	XXXXXXXXX	Consumer	CA	5571 Rocky Knoll	90037	3	Footwear	33.95993424	-118.3780823	Europe	Groningen	Países Bajos	12019	7/27/2017 5:41	64274	191	79.98999786	0.200000003	160678	99.98999786	0.340000004	4	399.9599915	319.9700012	108.1500015	Western Europe	Groningen	CANCELED		191	9		http://images.acmesports.sports/Nike+Men%27s+Free+5.0%2B+Running+Shoe	Nike Men's Free 5.0+ Running Shoe	99.98999786
TRANSFER	4	4	115.2300034	235.1600037	Shipping canceled	0	17	Cleats	Baltimore	EE. UU.	XXXXXXXXX	Mary	10549	Atkinson	XXXXXXXXX	Consumer	MD	8773 Colonial Shadow Maze	21206	4	Apparel	39.13785553	-76.81587219	Europe	Turin	Italia	10549	7/14/2015 2:31	13298	365	4.800000191	0.02	33275	59.99000168	0.49000001	4	239.9600067	235.1600037	115.2300034	Southern Europe	Piamonte	CANCELED		365	17		http://images.acmesports.sports/Perfect+Fitness+Perfect+Rip+Deck	Perfect Fitness Perfect Rip Deck	59.99000168
TRANSFER	2	4	-109.4199982	230.3600006	Shipping canceled	0	17	Cleats	Phoenix	EE. UU.	XXXXXXXXX	Mary	4909	Smith	XXXXXXXXX	Consumer	AZ	1606 Rocky Shadow Ledge	85035	4	Apparel	33.47337341	-112.1697769	Europe	Cologne	Alemania	4909	7/5/2017 12:22	62786	365	9.600000381	0.039999999	156977	59.99000168	-0.479999989	4	239.9600067	230.3600006	-109.4199982	Western Europe	Renania del Norte-Westfalia	CANCELED		365	17		http://images.acmesports.sports/Perfect+Fitness+Perfect+Rip+Deck	Perfect Fitness Perfect Rip Deck	59.99000168
TRANSFER	5	4	23.86000061	211.1600037	Shipping canceled	0	17	Cleats	Fullerton	EE. UU.	XXXXXXXXX	Mary	5854	Smith	XXXXXXXXX	Consumer	CA	5803 Umber Meadow	92833	4	Apparel	33.87593842	-118.0005798	Europe	Milan	Italia	5854	7/23/2015 11:06	13939	365	28.79999924	0.119999997	34880	59.99000168	0.109999999	4	239.9600067	211.1600037	23.86000061	Southern Europe	Lombardía	CANCELED		365	17		http://images.acmesports.sports/Perfect+Fitness+Perfect+Rip+Deck	Perfect Fitness Perfect Rip Deck	59.99000168
TRANSFER	5	4	-100.8300018	208.7700043	Shipping canceled	0	17	Cleats	Baltimore	EE. UU.	XXXXXXXXX	Mary	3066	Smith	XXXXXXXXX	Consumer	MD	1221 High Crest	21218	4	Apparel	39.27495956	-76.61506653	Europe	Uvarovo	Rusia	3066	11/15/2016 2:11	46864	365	31.19000053	0.129999995	117157	59.99000168	-0.479999989	4	239.9600067	208.7700043	-100.8300018	Eastern Europe	Tambov	CANCELED		365	17		http://images.acmesports.sports/Perfect+Fitness+Perfect+Rip+Deck	Perfect Fitness Perfect Rip Deck	59.99000168
TRANSFER	6	4	57.06000137	196.7700043	Shipping canceled	0	17	Cleats	Sacramento	EE. UU.	XXXXXXXXX	Willie	11431	Sanders	XXXXXXXXX	Consumer	CA	5098 Lazy Pathway	95823	4	Apparel	38.48671341	-121.459343	Europe	Southend-on-Sea	Reino Unido	11431	8/31/2015 3:51	16590	365	43.18999863	0.180000007	41460	59.99000168	0.289999992	4	239.9600067	196.7700043	57.06000137	Northern Europe	Inglaterra	CANCELED		365	17		http://images.acmesports.sports/Perfect+Fitness+Perfect+Rip+Deck	Perfect Fitness Perfect Rip Deck	59.99000168
TRANSFER	6	4	84.58999634	179.9700012	Shipping canceled	0	17	Cleats	Chicago	EE. UU.	XXXXXXXXX	Richard	9906	Smith	XXXXXXXXX	Consumer	IL	3957 Emerald Spring Nook	60614	4	Apparel	41.89535523	-87.72576141	Europe	Widnes	Reino Unido	9906	7/6/2017 7:18	62840	365	59.99000168	0.25	157125	59.99000168	0.469999999	4	239.9600067	179.9700012	84.58999634	Northern Europe	Inglaterra	CANCELED		365	17		http://images.acmesports.sports/Perfect+Fitness+Perfect+Rip+Deck	Perfect Fitness Perfect Rip Deck	59.99000168
TRANSFER	5	4	55.43999863	198	Shipping canceled	0	24	Women's Apparel	Greensboro	EE. UU.	XXXXXXXXX	Mary	2048	Wolf	XXXXXXXXX	Consumer	NC	3977 Colonial Towers	27410	5	Golf	36.08757019	-79.88663483	Europe	Strasbourg	Francia	2048	9/4/2017 10:22	66959	502	2	0.01	167372	50	0.280000001	4	200	198	55.43999863	Western Europe	Alsacia-Champaña-Ardenas-Lorena	CANCELED		502	24		http://images.acmesports.sports/Nike+Men%27s+Dri-FIT+Victory+Golf+Polo	Nike Men's Dri-FIT Victory Golf Polo	50
TRANSFER	6	4	28.87000084	151.9600067	Shipping canceled	0	29	Shop By Sport	San Jose	EE. UU.	XXXXXXXXX	Mary	3071	Meadows	XXXXXXXXX	Consumer	CA	5835 Harvest Vista	95127	5	Golf	37.37883377	-121.8303375	Europe	Carpentras	Francia	3071	7/11/2017 20:25	63220	627	8	0.050000001	158064	39.99000168	0.189999998	4	159.9600067	151.9600067	28.87000084	Western Europe	Provenza-Alpes-Costa Azul	CANCELED		627	29		http://images.acmesports.sports/Under+Armour+Girls%27+Toddler+Spine+Surge+Running+Shoe	Under Armour Girls' Toddler Spine Surge Runni	39.99000168
TRANSFER	3	4	75.59999847	189	Shipping canceled	0	24	Women's Apparel	New York	EE. UU.	XXXXXXXXX	Aaron	11065	Smith	XXXXXXXXX	Consumer	NY	5493 Burning Horse Heath	10031	5	Golf	40.82476044	-73.94992065	Europe	Utrecht	Países Bajos	11065	10/14/2015 17:07	19642	502	11	0.059999999	49112	50	0.400000006	4	200	189	75.59999847	Western Europe	Utrecht	CANCELED		502	24		http://images.acmesports.sports/Nike+Men%27s+Dri-FIT+Victory+Golf+Polo	Nike Men's Dri-FIT Victory Golf Polo	50
TRANSFER	5	4	85.55999756	186	Shipping canceled	0	24	Women's Apparel	Lakewood	EE. UU.	XXXXXXXXX	David	394	Smith	XXXXXXXXX	Consumer	OH	1449 Red Cove	44107	5	Golf	41.4828682	-81.77826691	Europe	Genk	Bélgica	394	8/13/2017 5:50	65439	502	14	0.07	163539	50	0.460000008	4	200	186	85.55999756	Western Europe	Limburgo	CANCELED		502	24		http://images.acmesports.sports/Nike+Men%27s+Dri-FIT+Victory+Golf+Polo	Nike Men's Dri-FIT Victory Golf Polo	50
TRANSFER	6	4	59.40000153	180	Shipping canceled	0	24	Women's Apparel	Chicago	EE. UU.	XXXXXXXXX	Richard	9906	Smith	XXXXXXXXX	Consumer	IL	3957 Emerald Spring Nook	60614	5	Golf	41.89535523	-87.72576141	Europe	Widnes	Reino Unido	9906	7/6/2017 7:18	62840	502	20	0.100000001	157124	50	0.330000013	4	200	180	59.40000153	Northern Europe	Inglaterra	CANCELED		502	24		http://images.acmesports.sports/Nike+Men%27s+Dri-FIT+Victory+Golf+Polo	Nike Men's Dri-FIT Victory Golf Polo	50
TRANSFER	4	4	70.19999695	180	Shipping canceled	0	24	Women's Apparel	Hamilton	EE. UU.	XXXXXXXXX	Kathy	5707	Sampson	XXXXXXXXX	Consumer	OH	2056 Misty Grove Rise	45011	5	Golf	39.3985405	-84.55661774	Europe	Gloucester	Reino Unido	5707	9/11/2015 10:40	17363	502	20	0.100000001	43391	50	0.389999986	4	200	180	70.19999695	Northern Europe	Inglaterra	CANCELED		502	24		http://images.acmesports.sports/Nike+Men%27s+Dri-FIT+Victory+Golf+Polo	Nike Men's Dri-FIT Victory Golf Polo	50
TRANSFER	4	4	38.86999893	143.9600067	Shipping canceled	0	29	Shop By Sport	Baltimore	EE. UU.	XXXXXXXXX	Mary	10549	Atkinson	XXXXXXXXX	Consumer	MD	8773 Colonial Shadow Maze	21206	5	Golf	39.13785553	-76.81587219	Europe	Turin	Italia	10549	7/14/2015 2:31	13298	627	16	0.100000001	33272	39.99000168	0.270000011	4	159.9600067	143.9600067	38.86999893	Southern Europe	Piamonte	CANCELED		627	29		http://images.acmesports.sports/Under+Armour+Girls%27+Toddler+Spine+Surge+Running+Shoe	Under Armour Girls' Toddler Spine Surge Runni	39.99000168
TRANSFER	3	4	43.15999985	166	Shipping canceled	0	24	Women's Apparel	Roseburg	EE. UU.	XXXXXXXXX	Cynthia	2682	Miller	XXXXXXXXX	Consumer	OR	5430 Burning Rise Route	97470	5	Golf	43.20556259	-123.3465195	Europe	Messina	Italia	2682	9/24/2015 4:52	18237	502	34	0.170000002	45583	50	0.25999999	4	200	166	43.15999985	Southern Europe	Sicilia	CANCELED		502	24		http://images.acmesports.sports/Nike+Men%27s+Dri-FIT+Victory+Golf+Polo	Nike Men's Dri-FIT Victory Golf Polo	50
TRANSFER	4	4	41.06000137	131.1699982	Shipping canceled	0	29	Shop By Sport	Modesto	EE. UU.	XXXXXXXXX	James	467	Smith	XXXXXXXXX	Consumer	CA	6324 Golden Line	95350	5	Golf	37.66708756	-120.9958801	Europe	Helsinki	Finlandia	467	9/4/2017 10:01	66958	627	28.79000092	0.180000007	167369	39.99000168	0.310000002	4	159.9600067	131.1699982	41.06000137	Northern Europe	Uusimaa	CANCELED		627	29		http://images.acmesports.sports/Under+Armour+Girls%27+Toddler+Spine+Surge+Running+Shoe	Under Armour Girls' Toddler Spine Surge Runni	39.99000168
TRANSFER	5	4	77.08000183	164	Shipping canceled	0	24	Women's Apparel	New York	EE. UU.	XXXXXXXXX	Jennifer	10577	Fuentes	XXXXXXXXX	Consumer	NY	5659 Shady Cloud Port	10003	5	Golf	40.73124313	-73.98880768	Europe	Miramas	Francia	10577	9/1/2017 14:03	66764	502	36	0.180000007	166874	50	0.469999999	4	200	164	77.08000183	Western Europe	Provenza-Alpes-Costa Azul	CANCELED		502	24		http://images.acmesports.sports/Nike+Men%27s+Dri-FIT+Victory+Golf+Polo	Nike Men's Dri-FIT Victory Golf Polo	50
TRANSFER	5	4	56	160	Shipping canceled	0	24	Women's Apparel	New York	EE. UU.	XXXXXXXXX	Jennifer	10577	Fuentes	XXXXXXXXX	Consumer	NY	5659 Shady Cloud Port	10003	5	Golf	40.73124313	-73.98880768	Europe	Miramas	Francia	10577	9/1/2017 14:03	66764	502	40	0.200000003	166870	50	0.349999994	4	200	160	56	Western Europe	Provenza-Alpes-Costa Azul	CANCELED		502	24		http://images.acmesports.sports/Nike+Men%27s+Dri-FIT+Victory+Golf+Polo	Nike Men's Dri-FIT Victory Golf Polo	50
TRANSFER	4	4	43.18000031	89.95999908	Shipping canceled	0	40	Accessories	New Bedford	EE. UU.	XXXXXXXXX	Mary	3471	Franco	XXXXXXXXX	Consumer	MA	1214 Dusty Crescent	2740	6	Outdoors	41.63562393	-70.93080139	Europe	Sofia	Bulgaria	3471	12/4/2016 11:48	48193	905	10	0.100000001	120515	24.98999977	0.479999989	4	99.95999908	89.95999908	43.18000031	Eastern Europe	Sofía-Ciudad	CANCELED		905	40		http://images.acmesports.sports/Team+Golf+Texas+Longhorns+Putter+Grip	Team Golf Texas Longhorns Putter Grip	24.98999977
TRANSFER	2	4	31.84000015	90.95999908	Advance shipping	0	5	Lacrosse	Encinitas	EE. UU.	XXXXXXXXX	Betty	3535	Rodgers	XXXXXXXXX	Consumer	CA	1795 Fallen Corners	92024	2	Fitness	33.04647064	-117.2896729	Europe	Granada	España	3535	8/11/2015 7:44	15231	93	9	0.090000004	38097	24.98999977	0.349999994	4	99.95999908	90.95999908	31.84000015	Southern Europe	Andalucía	PENDING		93	5		http://images.acmesports.sports/Under+Armour+Men%27s+Tech+II+T-Shirt	Under Armour Men's Tech II T-Shirt	24.98999977
TRANSFER	2	4	11.94999981	199.1699982	Advance shipping	0	3	Baseball & Softball	San Jose	EE. UU.	XXXXXXXXX	Mary	11715	Smith	XXXXXXXXX	Consumer	CA	9761 Quaking Acres	95116	2	Fitness	37.36024094	-121.8450699	Europe	Mont-Saint-Aignan	Francia	11715	6/2/2015 13:06	10451	44	40.79000092	0.170000002	26173	59.99000168	0.059999999	4	239.9600067	199.1699982	11.94999981	Western Europe	Normandía	PENDING		44	3		http://images.acmesports.sports/adidas+Men%27s+F10+Messi+TRX+FG+Soccer+Cleat	adidas Men's F10 Messi TRX FG Soccer Cleat	59.99000168
TRANSFER	5	4	-599.9400024	399.9599915	Late delivery	1	9	Cardio Equipment	Rome	EE. UU.	XXXXXXXXX	Daniel	9814	Smith	XXXXXXXXX	Consumer	NY	6115 Clear River Key	13440	3	Footwear	43.21662521	-75.45603943	Europe	Berlín	Alemania	9814	6/2/2015 15:54	10459	191	0	0	26195	99.98999786	-1.5	4	399.9599915	399.9599915	-599.9400024	Western Europe	Berlín	PENDING		191	9		http://images.acmesports.sports/Nike+Men%27s+Free+5.0%2B+Running+Shoe	Nike Men's Free 5.0+ Running Shoe	99.98999786
TRANSFER	3	4	182.3399963	387.9599915	Advance shipping	0	9	Cardio Equipment	Watsonville	EE. UU.	XXXXXXXXX	Jennifer	4848	Morgan	XXXXXXXXX	Consumer	CA	1985 Sunny Manor	95076	3	Footwear	36.93397141	-121.7434616	Europe	Turin	Italia	4848	7/26/2017 11:28	64222	191	12	0.029999999	160566	99.98999786	0.469999999	4	399.9599915	387.9599915	182.3399963	Southern Europe	Piamonte	PENDING		191	9		http://images.acmesports.sports/Nike+Men%27s+Free+5.0%2B+Running+Shoe	Nike Men's Free 5.0+ Running Shoe	99.98999786
TRANSFER	3	4	111.3499985	383.9599915	Advance shipping	0	9	Cardio Equipment	Meridian	EE. UU.	XXXXXXXXX	Mary	569	Frye	XXXXXXXXX	Consumer	ID	4834 Easy Terrace	83642	3	Footwear	43.56052399	-116.3960342	Europe	Cagliari	Italia	569	7/21/2017 21:07	63907	191	16	0.039999999	159751	99.98999786	0.289999992	4	399.9599915	383.9599915	111.3499985	Southern Europe	Cerdeña	PENDING		191	9		http://images.acmesports.sports/Nike+Men%27s+Free+5.0%2B+Running+Shoe	Nike Men's Free 5.0+ Running Shoe	99.98999786
TRANSFER	4	4	170.9799957	379.9599915	Shipping on time	0	9	Cardio Equipment	Houston	EE. UU.	XXXXXXXXX	Mary	5749	Smith	XXXXXXXXX	Consumer	TX	6058 Fallen Walk	77084	3	Footwear	29.86195946	-95.64417267	Europe	Milan	Italia	5749	10/7/2015 22:33	19178	191	20	0.050000001	47915	99.98999786	0.449999988	4	399.9599915	379.9599915	170.9799957	Southern Europe	Lombardía	PENDING		191	9		http://images.acmesports.sports/Nike+Men%27s+Free+5.0%2B+Running+Shoe	Nike Men's Free 5.0+ Running Shoe	99.98999786
TRANSFER	2	4	38	379.9599915	Advance shipping	0	9	Cardio Equipment	Los Angeles	EE. UU.	XXXXXXXXX	Mary	4460	Smith	XXXXXXXXX	Consumer	CA	3200 Amber Bend	90027	3	Footwear	34.12594605	-118.2910156	Europe	Erftstadt	Alemania	4460	9/5/2017 16:50	67046	191	20	0.050000001	167612	99.98999786	0.100000001	4	399.9599915	379.9599915	38	Western Europe	Renania del Norte-Westfalia	PENDING		191	9		http://images.acmesports.sports/Nike+Men%27s+Free+5.0%2B+Running+Shoe	Nike Men's Free 5.0+ Running Shoe	99.98999786
TRANSFER	3	4	185.1999969	377.9599915	Advance shipping	0	9	Cardio Equipment	Brooklyn	EE. UU.	XXXXXXXXX	Anna	6506	Bailey	XXXXXXXXX	Consumer	NY	1773 Amber Walk	11229	3	Footwear	40.60237885	-73.95497131	Europe	Harrow	Reino Unido	6506	8/11/2017 9:21	65312	191	22	0.059999999	163231	99.98999786	0.49000001	4	399.9599915	377.9599915	185.1999969	Northern Europe	Inglaterra	PENDING		191	9		http://images.acmesports.sports/Nike+Men%27s+Free+5.0%2B+Running+Shoe	Nike Men's Free 5.0+ Running Shoe	99.98999786
TRANSFER	2	4	69.15000153	363.9599915	Advance shipping	0	9	Cardio Equipment	Endicott	EE. UU.	XXXXXXXXX	Rebecca	6050	Arnold	XXXXXXXXX	Consumer	NY	8775 Wishing Pony Byway	13760	3	Footwear	42.07463837	-76.1240387	Europe	Pescara	Italia	6050	8/28/2015 21:54	16436	191	36	0.090000004	41034	99.98999786	0.189999998	4	399.9599915	363.9599915	69.15000153	Southern Europe	Abruzos	PENDING		191	9		http://images.acmesports.sports/Nike+Men%27s+Free+5.0%2B+Running+Shoe	Nike Men's Free 5.0+ Running Shoe	99.98999786
TRANSFER	3	4	-69.87000275	116.4400024	Advance shipping	0	13	Electronics	San Jose	EE. UU.	XXXXXXXXX	Lori	3246	Burns	XXXXXXXXX	Consumer	CA	4845 Thunder Embers Hollow	95148	3	Footwear	37.32554245	-121.7993469	Europe	Tourcoing	Francia	3246	6/22/2015 13:25	11822	282	11.52000046	0.090000004	29569	31.98999977	-0.600000024	4	127.9599991	116.4400024	-69.87000275	Western Europe	Norte-Paso de Calais-Picardía	PENDING		282	13		http://images.acmesports.sports/Under+Armour+Women%27s+Ignite+PIP+VI+Slide	Under Armour Women's Ignite PIP VI Slide	31.98999977
TRANSFER	4	4	100.7900009	359.9599915	Shipping on time	0	9	Cardio Equipment	Katy	EE. UU.	XXXXXXXXX	Thomas	2364	Whitney	XXXXXXXXX	Consumer	TX	906 Green Treasure Limits	77450	3	Footwear	29.77441025	-95.74694824	Europe	Afragola	Italia	2364	10/13/2015 1:10	19528	191	40	0.100000001	48809	99.98999786	0.280000001	4	399.9599915	359.9599915	100.7900009	Southern Europe	Campania	PENDING		191	9		http://images.acmesports.sports/Nike+Men%27s+Free+5.0%2B+Running+Shoe	Nike Men's Free 5.0+ Running Shoe	99.98999786
TRANSFER	4	4	76.01999664	158.3600006	Shipping on time	0	13	Electronics	Visalia	EE. UU.	XXXXXXXXX	Ann	12216	Deleon	XXXXXXXXX	Consumer	CA	7191 Jagged Avenue	93277	3	Footwear	36.31933212	-119.2960815	Europe	Lugansk	Ucrania	12216	12/27/2016 9:50	49763	278	21.60000038	0.119999997	124392	44.99000168	0.479999989	4	179.9600067	158.3600006	76.01999664	Eastern Europe	Lugansk	PENDING		278	13		http://images.acmesports.sports/Under+Armour+Men%27s+Compression+EV+SL+Slide	Under Armour Men's Compression EV SL Slide	44.99000168
TRANSFER	4	4	168.9400024	351.9599915	Shipping on time	0	9	Cardio Equipment	Los Angeles	EE. UU.	XXXXXXXXX	Mary	4460	Smith	XXXXXXXXX	Consumer	CA	3200 Amber Bend	90027	3	Footwear	34.12594605	-118.2910156	Europe	Doncaster	Reino Unido	4460	8/22/2015 17:43	16013	191	48	0.119999997	40009	99.98999786	0.479999989	4	399.9599915	351.9599915	168.9400024	Northern Europe	Inglaterra	PENDING		191	9		http://images.acmesports.sports/Nike+Men%27s+Free+5.0%2B+Running+Shoe	Nike Men's Free 5.0+ Running Shoe	99.98999786
TRANSFER	3	4	147.8300018	351.9599915	Advance shipping	0	9	Cardio Equipment	Lancaster	EE. UU.	XXXXXXXXX	Mary	11388	Rangel	XXXXXXXXX	Consumer	CA	2395 Misty Carrefour	93535	3	Footwear	34.69703293	-118.0883026	Europe	Bry-sur-Marne	Francia	11388	9/11/2015 5:04	17347	191	48	0.119999997	43356	99.98999786	0.419999987	4	399.9599915	351.9599915	147.8300018	Western Europe	Isla de Francia	PENDING		191	9		http://images.acmesports.sports/Nike+Men%27s+Free+5.0%2B+Running+Shoe	Nike Men's Free 5.0+ Running Shoe	99.98999786
TRANSFER	2	4	-69.58999634	347.9700012	Advance shipping	0	9	Cardio Equipment	York	EE. UU.	XXXXXXXXX	Mary	7521	Ortega	XXXXXXXXX	Consumer	PA	4196 Noble Beacon Mews	17402	3	Footwear	39.9602356	-76.67675781	Europe	Charleroi	Bélgica	7521	10/12/2015 13:58	19496	191	51.99000168	0.129999995	48717	99.98999786	-0.200000003	4	399.9599915	347.9700012	-69.58999634	Western Europe	Henao	PENDING		191	9		http://images.acmesports.sports/Nike+Men%27s+Free+5.0%2B+Running+Shoe	Nike Men's Free 5.0+ Running Shoe	99.98999786
TRANSFER	5	4	105.3899994	339.9700012	Late delivery	1	9	Cardio Equipment	Phoenix	EE. UU.	XXXXXXXXX	Benjamin	1628	Smith	XXXXXXXXX	Consumer	AZ	516 Dewy Bluff Swale	85022	3	Footwear	33.64781952	-112.0518799	Europe	Munich	Alemania	1628	7/5/2017 13:25	62789	191	59.99000168	0.150000006	156983	99.98999786	0.310000002	4	399.9599915	339.9700012	105.3899994	Western Europe	Bavaria	PENDING		191	9		http://images.acmesports.sports/Nike+Men%27s+Free+5.0%2B+Running+Shoe	Nike Men's Free 5.0+ Running Shoe	99.98999786
TRANSFER	5	4	87.34999847	335.9700012	Late delivery	1	9	Cardio Equipment	Lompoc	EE. UU.	XXXXXXXXX	Jesse	7222	Stein	XXXXXXXXX	Consumer	CA	2225 Crystal Beach	93436	3	Footwear	34.58764267	-120.4081879	Europe	Niort	Francia	7222	6/20/2015 9:34	11674	191	63.99000168	0.159999996	29198	99.98999786	0.25999999	4	399.9599915	335.9700012	87.34999847	Western Europe	Aquitania-Lemosín-Poitou-Charentes	PENDING		191	9		http://images.acmesports.sports/Nike+Men%27s+Free+5.0%2B+Running+Shoe	Nike Men's Free 5.0+ Running Shoe	99.98999786
TRANSFER	2	4	28.86000061	327.9700012	Advance shipping	0	9	Cardio Equipment	Miami	EE. UU.	XXXXXXXXX	Mary	5929	Shepherd	XXXXXXXXX	Consumer	FL	18 Golden Point	33186	3	Footwear	25.77437019	-80.19377899	Europe	Venice	Italia	5929	9/17/2017 16:07	67866	191	71.98999786	0.180000007	169683	99.98999786	0.090000004	4	399.9599915	327.9700012	28.86000061	Southern Europe	Véneto	PENDING		191	9		http://images.acmesports.sports/Nike+Men%27s+Free+5.0%2B+Running+Shoe	Nike Men's Free 5.0+ Running Shoe	99.98999786
TRANSFER	5	4	20.15999985	319.9700012	Late delivery	1	9	Cardio Equipment	York	EE. UU.	XXXXXXXXX	Mary	6123	Anderson	XXXXXXXXX	Consumer	PA	9540 Little Vista	17404	3	Footwear	39.95479965	-76.75787354	Europe	Ulm	Alemania	6123	7/18/2015 11:59	13599	191	79.98999786	0.200000003	34073	99.98999786	0.059999999	4	399.9599915	319.9700012	20.15999985	Western Europe	Baden-Wurtemberg	PENDING		191	9		http://images.acmesports.sports/Nike+Men%27s+Free+5.0%2B+Running+Shoe	Nike Men's Free 5.0+ Running Shoe	99.98999786
TRANSFER	5	4	-39.11000061	239.9600067	Late delivery	1	17	Cleats	Ogden	EE. UU.	XXXXXXXXX	Patrick	587	Smith	XXXXXXXXX	Consumer	UT	7814 Colonial Autumn Line	84404	4	Apparel	41.28277206	-112.1233444	Europe	Cambridge	Reino Unido	587	6/1/2015 13:37	10384	365	0	0	26004	59.99000168	-0.159999996	4	239.9600067	239.9600067	-39.11000061	Northern Europe	Inglaterra	PENDING		365	17		http://images.acmesports.sports/Perfect+Fitness+Perfect+Rip+Deck	Perfect Fitness Perfect Rip Deck	59.99000168
TRANSFER	6	4	79.19000244	239.9600067	Late delivery	1	17	Cleats	Raleigh	EE. UU.	XXXXXXXXX	Mary	1240	Warner	XXXXXXXXX	Consumer	NC	2538 Quaking Hills Ramp	27610	4	Apparel	35.81178284	-78.5975647	Europe	Siegen	Alemania	1240	7/10/2017 7:38	63115	365	0	0	157797	59.99000168	0.330000013	4	239.9600067	239.9600067	79.19000244	Western Europe	Renania del Norte-Westfalia	PENDING		365	17		http://images.acmesports.sports/Perfect+Fitness+Perfect+Rip+Deck	Perfect Fitness Perfect Rip Deck	59.99000168
TRANSFER	2	4	117.5800018	235.1600037	Advance shipping	0	17	Cleats	Virginia Beach	EE. UU.	XXXXXXXXX	Amber	8806	Diaz	XXXXXXXXX	Consumer	VA	6174 Bright Vista	23455	4	Apparel	36.85530472	-76.1946106	Europe	Nantes	Francia	8806	7/16/2017 4:08	63516	365	4.800000191	0.02	158778	59.99000168	0.5	4	239.9600067	235.1600037	117.5800018	Western Europe	Países del Loira	PENDING		365	17		http://images.acmesports.sports/Perfect+Fitness+Perfect+Rip+Deck	Perfect Fitness Perfect Rip Deck	59.99000168
TRANSFER	2	4	20.47999954	232.7599945	Advance shipping	0	17	Cleats	Carlsbad	EE. UU.	XXXXXXXXX	Mary	341	Smith	XXXXXXXXX	Consumer	CA	141 Dewy Plaza	92009	4	Apparel	33.10355759	-117.2678757	Europe	London	Reino Unido	341	6/25/2017 7:08	62086	365	7.199999809	0.029999999	155234	59.99000168	0.090000004	4	239.9600067	232.7599945	20.47999954	Northern Europe	Inglaterra	PENDING		365	17		http://images.acmesports.sports/Perfect+Fitness+Perfect+Rip+Deck	Perfect Fitness Perfect Rip Deck	59.99000168
TRANSFER	3	4	58.18999863	232.7599945	Advance shipping	0	17	Cleats	Hacienda Heights	EE. UU.	XXXXXXXXX	Sandra	3064	Smith	XXXXXXXXX	Consumer	CA	3922 Grand Crescent	91745	4	Apparel	33.97114563	-117.9650879	Europe	Las Rozas de Madrid	España	3064	7/5/2017 23:14	62817	365	7.199999809	0.029999999	157066	59.99000168	0.25	4	239.9600067	232.7599945	58.18999863	Southern Europe	Madrid	PENDING		365	17		http://images.acmesports.sports/Perfect+Fitness+Perfect+Rip+Deck	Perfect Fitness Perfect Rip Deck	59.99000168
TRANSFER	2	4	82.93000031	230.3600006	Advance shipping	0	17	Cleats	Union City	EE. UU.	XXXXXXXXX	James	10614	Smith	XXXXXXXXX	Consumer	NJ	1870 Crystal Blossom Towers	7087	4	Apparel	40.7615242	-74.03826904	Europe	Luton	Reino Unido	10614	6/8/2015 10:59	10856	365	9.600000381	0.039999999	27189	59.99000168	0.360000014	4	239.9600067	230.3600006	82.93000031	Northern Europe	Inglaterra	PENDING		365	17		http://images.acmesports.sports/Perfect+Fitness+Perfect+Rip+Deck	Perfect Fitness Perfect Rip Deck	59.99000168
TRANSFER	6	4	26.03000069	230.3600006	Late delivery	1	17	Cleats	Hollywood	EE. UU.	XXXXXXXXX	Mary	10563	Smith	XXXXXXXXX	Consumer	FL	8093 Old Autumn Green	33023	4	Apparel	25.97953987	-80.19422913	Europe	Verdun	Francia	10563	8/3/2015 8:27	14685	365	9.600000381	0.039999999	36739	59.99000168	0.109999999	4	239.9600067	230.3600006	26.03000069	Western Europe	Alsacia-Champaña-Ardenas-Lorena	PENDING		365	17		http://images.acmesports.sports/Perfect+Fitness+Perfect+Rip+Deck	Perfect Fitness Perfect Rip Deck	59.99000168
TRANSFER	5	4	108.2699966	230.3600006	Late delivery	1	17	Cleats	Bolingbrook	EE. UU.	XXXXXXXXX	Alexander	11002	Smith	XXXXXXXXX	Consumer	IL	7658 Hazy Mountain Plaza	60440	4	Apparel	41.7258606	-88.06419373	Europe	Conflans-Sainte-Honorine	Francia	11002	8/24/2017 18:37	66229	365	9.600000381	0.039999999	165567	59.99000168	0.469999999	4	239.9600067	230.3600006	108.2699966	Western Europe	Isla de Francia	PENDING		365	17		http://images.acmesports.sports/Perfect+Fitness+Perfect+Rip+Deck	Perfect Fitness Perfect Rip Deck	59.99000168
TRANSFER	5	4	76.01999664	230.3600006	Late delivery	1	17	Cleats	West Lafayette	EE. UU.	XXXXXXXXX	Mary	11486	Smith	XXXXXXXXX	Consumer	IN	8153 Golden Timber Parkway	47906	4	Apparel	40.4853096	-87.05938721	Europe	Munich	Alemania	11486	8/6/2015 20:11	14924	365	9.600000381	0.039999999	37371	59.99000168	0.330000013	4	239.9600067	230.3600006	76.01999664	Western Europe	Bavaria	PENDING		365	17		http://images.acmesports.sports/Perfect+Fitness+Perfect+Rip+Deck	Perfect Fitness Perfect Rip Deck	59.99000168
TRANSFER	5	4	-46.0699997	230.3600006	Late delivery	1	17	Cleats	Astoria	EE. UU.	XXXXXXXXX	Mary	1759	Barnett	XXXXXXXXX	Consumer	NY	1040 Quaking Mountain Heath	11103	4	Apparel	40.76861954	-73.90949249	Europe	Viena	Austria	1759	12/28/2016 12:28	49839	365	9.600000381	0.039999999	124607	59.99000168	-0.200000003	4	239.9600067	230.3600006	-46.0699997	Western Europe	Viena	PENDING		365	17		http://images.acmesports.sports/Perfect+Fitness+Perfect+Rip+Deck	Perfect Fitness Perfect Rip Deck	59.99000168
TRANSFER	4	4	25.62000084	226.7599945	Shipping on time	0	17	Cleats	Newark	EE. UU.	XXXXXXXXX	Barbara	10659	Beck	XXXXXXXXX	Consumer	NJ	4770 Hidden Heath	7105	4	Apparel	45.5898819	-122.7153473	Europe	Sesto San Giovanni	Italia	10659	6/30/2015 21:28	12393	365	13.19999981	0.059999999	31010	59.99000168	0.109999999	4	239.9600067	226.7599945	25.62000084	Southern Europe	Lombardía	PENDING		365	17		http://images.acmesports.sports/Perfect+Fitness+Perfect+Rip+Deck	Perfect Fitness Perfect Rip Deck	59.99000168
TRANSFER	4	4	31.75	226.7599945	Shipping on time	0	17	Cleats	San Jose	EE. UU.	XXXXXXXXX	Cynthia	8899	Brown	XXXXXXXXX	Consumer	CA	4110 Hidden Private	95127	4	Apparel	37.37883377	-121.8303375	Europe	Bondy	Francia	8899	8/19/2017 22:39	65898	365	13.19999981	0.059999999	164682	59.99000168	0.140000001	4	239.9600067	226.7599945	31.75	Western Europe	Isla de Francia	PENDING		365	17		http://images.acmesports.sports/Perfect+Fitness+Perfect+Rip+Deck	Perfect Fitness Perfect Rip Deck	59.99000168
TRANSFER	5	4	60.25	223.1600037	Late delivery	1	17	Cleats	Woodbridge	EE. UU.	XXXXXXXXX	Andrew	3315	Butler	XXXXXXXXX	Consumer	VA	8212 Broad Circle	22192	4	Apparel	37.62722778	-77.32672882	Europe	Valencia	España	3315	7/31/2017 23:33	64599	365	16.79999924	0.07	161461	59.99000168	0.270000011	4	239.9600067	223.1600037	60.25	Southern Europe	Valenciana	PENDING		365	17		http://images.acmesports.sports/Perfect+Fitness+Perfect+Rip+Deck	Perfect Fitness Perfect Rip Deck	59.99000168
TRANSFER	6	4	-163.5800018	223.1600037	Late delivery	1	17	Cleats	Weslaco	EE. UU.	XXXXXXXXX	Kathryn	10051	Smith	XXXXXXXXX	Consumer	TX	9188 Red Highway	78596	4	Apparel	26.16252518	-97.98887634	Europe	Noisy-le-Grand	Francia	10051	8/12/2017 5:40	65370	365	16.79999924	0.07	163390	59.99000168	-0.730000019	4	239.9600067	223.1600037	-163.5800018	Western Europe	Isla de Francia	PENDING		365	17		http://images.acmesports.sports/Perfect+Fitness+Perfect+Rip+Deck	Perfect Fitness Perfect Rip Deck	59.99000168
TRANSFER	3	4	104.8099976	218.3600006	Advance shipping	0	17	Cleats	Jamaica	EE. UU.	XXXXXXXXX	Mary	6402	Frazier	XXXXXXXXX	Consumer	NY	4599 Grand Route	11432	4	Apparel	40.70798492	-73.78303528	Europe	Elx	España	6402	10/16/2015 0:38	19732	365	21.60000038	0.090000004	49329	59.99000168	0.479999989	4	239.9600067	218.3600006	104.8099976	Southern Europe	Valenciana	PENDING		365	17		http://images.acmesports.sports/Perfect+Fitness+Perfect+Rip+Deck	Perfect Fitness Perfect Rip Deck	59.99000168
TRANSFER	5	4	-43.66999817	218.3600006	Late delivery	1	17	Cleats	Lakewood	EE. UU.	XXXXXXXXX	Catherine	4021	Shelton	XXXXXXXXX	Consumer	OH	9699 Cotton Autoroute	44107	4	Apparel	40.52737045	-81.26895905	Europe	Gronau	Alemania	4021	9/13/2017 1:04	67549	365	21.60000038	0.090000004	168880	59.99000168	-0.200000003	4	239.9600067	218.3600006	-43.66999817	Western Europe	Renania del Norte-Westfalia	PENDING		365	17		http://images.acmesports.sports/Perfect+Fitness+Perfect+Rip+Deck	Perfect Fitness Perfect Rip Deck	59.99000168
[truncated: 179,709 more rows]
[truncated: 3 more columns]
