# Supplementary material for: Supply chain resource scheduling optimization of e-commerce enterprises in international trade based on mobile edge computing
Source: PeerJ Comput Sci. 2023 Jun 6;9:e1407. doi: 10.7717/peerj-cs.1407 (PMC10280632; doi:10.7717/peerj-cs.1407)
Supplement: Supplemental Information 1 [file peerj-cs-09-1407-s001.zip › DescriptionDataCoSupplyChain.csv]

FIELDS	DESCRIPTION
Type	: Type of transaction made
Days for shipping (real)	: Actual shipping days of the purchased product
Days for shipment (scheduled)	: Days of scheduled delivery of the purchased product
Benefit per order	: Earnings per order placed
Sales per customer	: Total sales per customer made per customer
Delivery Status	: Delivery status of orders: Advance shipping , Late delivery , Shipping canceled , Shipping on time
Late_delivery_risk	: Categorical variable that indicates if sending is late (1), it is not late (0).
Category Id	: Product category code
Category Name	: Description of the product category
Customer City	: City where the customer made the purchase
Customer Country	: Country where the customer made the purchase
Customer Email	: Customer's email
Customer Fname	: Customer name
Customer Id	: Customer ID
Customer Lname	: Customer lastname
Customer Password	: Masked customer key
Customer Segment	: Types of Customers: Consumer , Corporate , Home Office
Customer State	: State to which the store where the purchase is registered belongs
Customer Street	: Street to which the store where the purchase is registered belongs
Customer Zipcode	: Customer Zipcode
Department Id	: Department code of store
Department Name	: Department name of store
Latitude	: Latitude corresponding to location of store
Longitude	: Longitude corresponding to location of store
Market	: Market to where the order is delivered : Africa , Europe , LATAM , Pacific Asia , USCA
Order City	: Destination city of the order
Order Country	: Destination country of the order
Order Customer Id	: Customer order code
order date (DateOrders)	: Date on which the order is made
Order Id	: Order code
Order Item Cardprod Id	: Product code generated through the RFID reader
Order Item Discount	: Order item discount value
Order Item Discount Rate	: Order item discount percentage
Order Item Id	: Order item code
Order Item Product Price	: Price of products without discount
Order Item Profit Ratio	: Order Item Profit Ratio
Order Item Quantity	: Number of products per order
Sales	: Value in sales
Order Item Total	: Total amount per order
Order Profit Per Order	: Order Profit Per Order
Order Region	: Region of the world where the order is delivered : Southeast Asia ,South Asia ,Oceania ,Eastern Asia, West Asia , West of USA , US Center , West Africa, Central Africa ,North Africa ,Western Europe ,Northern , Caribbean , South America ,East Africa ,Southern Europe , East of USA ,Canada ,Southern Africa , Central Asia , Europe , Central America, Eastern Europe , South of USA
Order State	: State of the region where the order is delivered
Order Status	: Order Status : COMPLETE , PENDING , CLOSED , PENDING_PAYMENT ,CANCELED , PROCESSING ,SUSPECTED_FRAUD ,ON_HOLD ,PAYMENT_REVIEW
Product Card Id	: Product code
Product Category Id	: Product category code
Product Description	: Product Description
Product Image	: Link of visit and purchase of the product
Product Name	: Product Name
Product Price	: Product Price
Product Status	: Status of the product stock :If it is 1 not available , 0 the product is available
Shipping date (DateOrders)	: Exact date and time of shipment
Shipping Mode	: The following shipping modes are presented : Standard Class , First Class , Second Class , Same Day
