# Supplementary material for: Supply chain resource scheduling optimization of e-commerce enterprises in international trade based on mobile edge computing
Source: PeerJ Comput Sci. 2023 Jun 6;9:e1407. doi: 10.7717/peerj-cs.1407 (PMC10280632; doi:10.7717/peerj-cs.1407)
Supplement: Supplemental Information 1 [file peerj-cs-09-1407-s001.zip › tokenized_access_logs.csv]

Product	Category	Date	Month	Hour	Department	ip	url
adidas Brazuca 2017 Official Match Ball	baseball & softball	9/1/2017 6:00	Sep	6	fitness	37.97.182.65	/department/fitness/category/baseball%20&%20softball/product/adidas%20Brazuca%202017%20Official%20Match%20Ball
The North Face Women's Recon Backpack	hunting & shooting	9/1/2017 6:00	Sep	6	fan shop	206.56.112.1	/department/fan%20shop/category/hunting%20&%20shooting/product/The%20North%20Face%20Women's%20Recon%20Backpack
adidas Kids' RG III Mid Football Cleat	featured shops	9/1/2017 6:00	Sep	6	apparel	215.143.180.0	/department/apparel/category/featured%20shops/product/adidas%20Kids'%20RG%20III%20Mid%20Football%20Cleat
Under Armour Men's Compression EV SL Slide	electronics	9/1/2017 6:00	Sep	6	footwear	206.56.112.1	/department/footwear/category/electronics/product/Under%20Armour%20Men's%20Compression%20EV%20SL%20Slide
Pelican Sunstream 100 Kayak	water sports	9/1/2017 6:01	Sep	6	fan shop	136.108.56.242	/department/fan%20shop/category/water%20sports/product/Pelican%20Sunstream%20100%20Kayak
Team Golf Tennessee Volunteers Putter Grip	accessories	9/1/2017 6:02	Sep	6	outdoors	116.202.25.156	/department/outdoors/category/accessories/product/Team%20Golf%20Tennessee%20Volunteers%20Putter%20Grip
The North Face Women's Recon Backpack	hunting & shooting	9/1/2017 6:02	Sep	6	fan shop	131.132.236.70	/department/fan%20shop/category/hunting%20&%20shooting/product/The%20North%20Face%20Women's%20Recon%20Backpack
Diamondback Boys' Insight 24 Performance Hybr	basketball	9/1/2017 6:02	Sep	6	fitness	30.175.101.147	/department/fitness/category/basketball/product/Diamondback%20Boys'%20Insight%2024%20Performance%20Hybr/add_to_cart
Nike Men's Dri-FIT Victory Golf Polo	women's apparel	9/1/2017 6:03	Sep	6	golf	206.56.112.1	/department/golf/category/women's%20apparel/product/Nike%20Men's%20Dri-FIT%20Victory%20Golf%20Polo
adidas Kids' RG III Mid Football Cleat	featured shops	9/1/2017 6:03	Sep	6	apparel	171.218.47.35	/department/apparel/category/featured%20shops/product/adidas%20Kids'%20RG%20III%20Mid%20Football%20Cleat
Nike Men's Dri-FIT Victory Golf Polo	women's apparel	9/1/2017 6:03	Sep	6	golf	57.209.125.46	/department/golf/category/women's%20apparel/product/Nike%20Men's%20Dri-FIT%20Victory%20Golf%20Polo
Under Armour Women's Micro G Skulpt Running S	boxing & mma	9/1/2017 6:03	Sep	6	footwear	34.175.52.9	/department/footwear/category/boxing%20&%20mma/product/Under%20Armour%20Women's%20Micro%20G%20Skulpt%20Running%20S/add_to_cart
Perfect Fitness Perfect Rip Deck	cleats	9/1/2017 6:04	Sep	6	apparel	67.207.60.176	/department/apparel/category/cleats/product/Perfect%20Fitness%20Perfect%20Rip%20Deck
adidas Kids' RG III Mid Football Cleat	featured shops	9/1/2017 6:05	Sep	6	apparel	26.26.6.78	/department/apparel/category/featured%20shops/product/adidas%20Kids'%20RG%20III%20Mid%20Football%20Cleat
O'Brien Men's Neoprene Life Vest	indoor outdoor games	9/1/2017 6:06	Sep	6	fan shop	56.236.85.9	/department/fan%20shop/category/indoor/outdoor%20games/product/O'Brien%20Men's%20Neoprene%20Life%20Vest
Under Armour Hustle Storm Medium Duffle Bag	fitness accessories	9/1/2017 6:06	Sep	6	footwear	190.134.131.64	/department/footwear/category/fitness%20accessories/product/Under%20Armour%20Hustle%20Storm%20Medium%20Duffle%20Bag/add_to_cart
Under Armour Women's Micro G Skulpt Running S	boxing & mma	9/1/2017 6:06	Sep	6	footwear	171.218.47.35	/department/footwear/category/boxing%20&%20mma/product/Under%20Armour%20Women's%20Micro%20G%20Skulpt%20Running%20S
Under Armour Men's Compression EV SL Slide	electronics	9/1/2017 6:06	Sep	6	footwear	194.78.95.39	/department/footwear/category/electronics/product/Under%20Armour%20Men's%20Compression%20EV%20SL%20Slide
SOLE E35 Elliptical	strength training	9/1/2017 6:07	Sep	6	footwear	41.209.131.244	/department/footwear/category/strength%20training/product/SOLE%20E35%20Elliptical/add_to_cart
Nike Men's Dri-FIT Victory Golf Polo	women's apparel	9/1/2017 6:07	Sep	6	golf	81.232.70.160	/department/golf/category/women's%20apparel/product/Nike%20Men's%20Dri-FIT%20Victory%20Golf%20Polo
Under Armour Hustle Storm Medium Duffle Bag	fitness accessories	9/1/2017 6:08	Sep	6	footwear	131.132.236.70	/department/footwear/category/fitness%20accessories/product/Under%20Armour%20Hustle%20Storm%20Medium%20Duffle%20Bag
Nike Men's Comfort 2 Slide	tennis & racquet	9/1/2017 6:09	Sep	6	fitness	186.82.23.71	/department/fitness/category/tennis%20&%20racquet/product/Nike%20Men's%20Comfort%202%20Slide
Under Armour Men's Tech II T-Shirt	lacrosse	9/1/2017 6:09	Sep	6	fitness	7.178.104.99	/department/fitness/category/lacrosse/product/Under%20Armour%20Men's%20Tech%20II%20T-Shirt
Nike Men's Free 5.0+ Running Shoe	cardio equipment	9/1/2017 6:09	Sep	6	footwear	186.82.23.71	/department/footwear/category/cardio%20equipment/product/Nike%20Men's%20Free%205.0+%20Running%20Shoe
Nike Men's Fingertrap Max Training Shoe	soccer	9/1/2017 6:10	Sep	6	fitness	64.75.129.109	/department/fitness/category/soccer/product/Nike%20Men's%20Fingertrap%20Max%20Training%20Shoe
adidas Youth Germany Black/Red Away Match Soc	girls' apparel	9/1/2017 6:10	Sep	6	golf	187.193.85.79	/department/golf/category/girls'%20apparel/product/adidas%20Youth%20Germany%20Black/Red%20Away%20Match%20Soc
Pelican Sunstream 100 Kayak	water sports	9/1/2017 6:11	Sep	6	fan shop	173.253.223.50	/department/fan%20shop/category/water%20sports/product/Pelican%20Sunstream%20100%20Kayak
Field & Stream Sportsman 16 Gun Fire Safe	fishing	9/1/2017 6:12	Sep	6	fan shop	57.209.125.46	/department/fan%20shop/category/fishing/product/Field%20&%20Stream%20Sportsman%2016%20Gun%20Fire%20Safe
Yakima DoubleDown Ace Hitch Mount 4-Bike Rack	strength training	9/1/2017 6:12	Sep	6	footwear	217.154.105.170	/department/footwear/category/strength%20training/product/Yakima%20DoubleDown%20Ace%20Hitch%20Mount%204-Bike%20Rack
Columbia Men's PFG Anchor Tough T-Shirt	shop by sport	9/1/2017 6:13	Sep	6	golf	62.164.176.196	/department/golf/category/shop%20by%20sport/product/Columbia%20Men's%20PFG%20Anchor%20Tough%20T-Shirt
Perfect Fitness Perfect Rip Deck	cleats	9/1/2017 6:13	Sep	6	apparel	26.26.6.78	/department/apparel/category/cleats/product/Perfect%20Fitness%20Perfect%20Rip%20Deck
Ogio Race Golf Shoes	golf bags & carts	9/1/2017 6:14	Sep	6	outdoors	73.239.207.127	/department/outdoors/category/golf%20bags%20&%20carts/product/Ogio%20Race%20Golf%20Shoes/add_to_cart
Stiga Master Series ST3100 Competition Indoor	hockey	9/1/2017 6:15	Sep	6	fitness	26.26.6.78	/department/fitness/category/hockey/product/Stiga%20Master%20Series%20ST3100%20Competition%20Indoor/add_to_cart
Diamondback Boys' Insight 24 Performance Hybr	basketball	9/1/2017 6:15	Sep	6	fitness	64.233.242.248	/department/fitness/category/basketball/product/Diamondback%20Boys'%20Insight%2024%20Performance%20Hybr
adidas Youth Germany Black/Red Away Match Soc	girls' apparel	9/1/2017 6:15	Sep	6	golf	187.193.85.79	/department/golf/category/girls'%20apparel/product/adidas%20Youth%20Germany%20Black/Red%20Away%20Match%20Soc
Nike Men's CJ Elite 2 TD Football Cleat	men's footwear	9/1/2017 6:15	Sep	6	apparel	210.138.158.124	/department/apparel/category/men's%20footwear/product/Nike%20Men's%20CJ%20Elite%202%20TD%20Football%20Cleat
Columbia Men's PFG Anchor Tough T-Shirt	shop by sport	9/1/2017 6:15	Sep	6	golf	64.75.129.109	/department/golf/category/shop%20by%20sport/product/Columbia%20Men's%20PFG%20Anchor%20Tough%20T-Shirt
O'Brien Men's Neoprene Life Vest	indoor outdoor games	9/1/2017 6:16	Sep	6	fan shop	61.237.4.104	/department/fan%20shop/category/indoor/outdoor%20games/product/O'Brien%20Men's%20Neoprene%20Life%20Vest
O'Brien Men's Neoprene Life Vest	indoor outdoor games	9/1/2017 6:16	Sep	6	fan shop	52.173.216.27	/department/fan%20shop/category/indoor/outdoor%20games/product/O'Brien%20Men's%20Neoprene%20Life%20Vest
The North Face Women's Recon Backpack	hunting & shooting	9/1/2017 6:16	Sep	6	fan shop	63.241.234.226	/department/fan%20shop/category/hunting%20&%20shooting/product/The%20North%20Face%20Women's%20Recon%20Backpack
adidas Men's Germany Black Crest Away Tee	girls' apparel	9/1/2017 6:16	Sep	6	golf	63.241.234.226	/department/golf/category/girls'%20apparel/product/adidas%20Men's%20Germany%20Black%20Crest%20Away%20Tee
Nike Men's Dri-FIT Victory Golf Polo	women's apparel	9/1/2017 6:17	Sep	6	golf	118.186.177.193	/department/golf/category/women's%20apparel/product/Nike%20Men's%20Dri-FIT%20Victory%20Golf%20Polo
O'Brien Men's Neoprene Life Vest	indoor outdoor games	9/1/2017 6:17	Sep	6	fan shop	197.41.145.14	/department/fan%20shop/category/indoor/outdoor%20games/product/O'Brien%20Men's%20Neoprene%20Life%20Vest/add_to_cart
Diamondback Boys' Insight 24 Performance Hybr	basketball	9/1/2017 6:18	Sep	6	fitness	130.130.149.74	/department/fitness/category/basketball/product/Diamondback%20Boys'%20Insight%2024%20Performance%20Hybr
Bag Boy Beverage Holder	golf gloves	9/1/2017 6:18	Sep	6	outdoors	197.41.145.14	/department/outdoors/category/golf%20gloves/product/Bag%20Boy%20Beverage%20Holder
O'Brien Men's Neoprene Life Vest	indoor outdoor games	9/1/2017 6:18	Sep	6	fan shop	73.239.207.127	/department/fan%20shop/category/indoor/outdoor%20games/product/O'Brien%20Men's%20Neoprene%20Life%20Vest/add_to_cart
O'Brien Men's Neoprene Life Vest	indoor outdoor games	9/1/2017 6:19	Sep	6	fan shop	130.130.149.74	/department/fan%20shop/category/indoor/outdoor%20games/product/O'Brien%20Men's%20Neoprene%20Life%20Vest
Bridgestone e6 Straight Distance NFL Tennesse	electronics	9/1/2017 6:19	Sep	6	outdoors	197.41.145.14	/department/outdoors/category/electronics/product/Bridgestone%20e6%20Straight%20Distance%20NFL%20Tennesse
Nike Men's Comfort 2 Slide	tennis & racquet	9/1/2017 6:20	Sep	6	fitness	217.154.105.170	/department/fitness/category/tennis%20&%20racquet/product/Nike%20Men's%20Comfort%202%20Slide/add_to_cart
Under Armour Men's Compression EV SL Slide	electronics	9/1/2017 6:21	Sep	6	footwear	73.239.207.127	/department/footwear/category/electronics/product/Under%20Armour%20Men's%20Compression%20EV%20SL%20Slide
Under Armour Hustle Storm Medium Duffle Bag	fitness accessories	9/1/2017 6:21	Sep	6	footwear	209.139.38.243	/department/footwear/category/fitness%20accessories/product/Under%20Armour%20Hustle%20Storm%20Medium%20Duffle%20Bag
Mio ALPHA Heart Rate Monitor/Sport Watch	kids' golf clubs	9/1/2017 6:22	Sep	6	outdoors	62.164.176.196	/department/outdoors/category/kids'%20golf%20clubs/product/Mio%20ALPHA%20Heart%20Rate%20Monitor/Sport%20Watch
Nike Men's Free TR 5.0 TB Training Shoe	as seen on tv!	9/1/2017 6:22	Sep	6	footwear	62.164.176.196	/department/footwear/category/as%20seen%20on%20%20tv!/product/Nike%20Men's%20Free%20TR%205.0%20TB%20Training%20Shoe
Perfect Fitness Perfect Rip Deck	cleats	9/1/2017 6:22	Sep	6	apparel	210.138.158.124	/department/apparel/category/cleats/product/Perfect%20Fitness%20Perfect%20Rip%20Deck
LIJA Women's Button Golf Dress	golf shoes	9/1/2017 6:22	Sep	6	outdoors	52.173.216.27	/department/outdoors/category/golf%20shoes/product/LIJA%20Women's%20Button%20Golf%20Dress
Under Armour Kids' Mercenary Slide	electronics	9/1/2017 6:23	Sep	6	footwear	190.66.208.45	/department/footwear/category/electronics/product/Under%20Armour%20Kids'%20Mercenary%20Slide
SOLE E25 Elliptical	basketball	9/1/2017 6:23	Sep	6	fitness	118.186.177.193	/department/fitness/category/basketball/product/SOLE%20E25%20Elliptical/add_to_cart
Team Golf Texas Longhorns Putter Grip	accessories	9/1/2017 6:23	Sep	6	outdoors	118.186.177.193	/department/outdoors/category/accessories/product/Team%20Golf%20Texas%20Longhorns%20Putter%20Grip
adidas Kids' RG III Mid Football Cleat	featured shops	9/1/2017 6:24	Sep	6	apparel	173.253.223.50	/department/apparel/category/featured%20shops/product/adidas%20Kids'%20RG%20III%20Mid%20Football%20Cleat
Nike Men's Comfort 2 Slide	tennis & racquet	9/1/2017 6:24	Sep	6	fitness	73.239.207.127	/department/fitness/category/tennis%20&%20racquet/product/Nike%20Men's%20Comfort%202%20Slide
Nike Men's Comfort 2 Slide	tennis & racquet	9/1/2017 6:25	Sep	6	fitness	73.239.207.127	/department/fitness/category/tennis%20&%20racquet/product/Nike%20Men's%20Comfort%202%20Slide/add_to_cart
Hirzl Men's Hybrid Golf Glove	golf balls	9/1/2017 6:25	Sep	6	outdoors	62.164.176.196	/department/outdoors/category/golf%20balls/product/Hirzl%20Men's%20Hybrid%20Golf%20Glove
Under Armour Men's Tech II T-Shirt	lacrosse	9/1/2017 6:25	Sep	6	fitness	168.185.213.44	/department/fitness/category/lacrosse/product/Under%20Armour%20Men's%20Tech%20II%20T-Shirt
O'Brien Men's Neoprene Life Vest	indoor outdoor games	9/1/2017 6:25	Sep	6	fan shop	168.185.213.44	/department/fan%20shop/category/indoor/outdoor%20games/product/O'Brien%20Men's%20Neoprene%20Life%20Vest
Nike Men's Dri-FIT Victory Golf Polo	women's apparel	9/1/2017 6:25	Sep	6	golf	207.70.176.83	/department/golf/category/women's%20apparel/product/Nike%20Men's%20Dri-FIT%20Victory%20Golf%20Polo/add_to_cart
Nike Men's CJ Elite 2 TD Football Cleat	men's footwear	9/1/2017 6:26	Sep	6	apparel	171.218.47.35	/department/apparel/category/men's%20footwear/product/Nike%20Men's%20CJ%20Elite%202%20TD%20Football%20Cleat/add_to_cart
Pelican Sunstream 100 Kayak	water sports	9/1/2017 6:26	Sep	6	fan shop	46.223.252.42	/department/fan%20shop/category/water%20sports/product/Pelican%20Sunstream%20100%20Kayak
Yakima DoubleDown Ace Hitch Mount 4-Bike Rack	strength training	9/1/2017 6:27	Sep	6	footwear	168.185.213.44	/department/footwear/category/strength%20training/product/Yakima%20DoubleDown%20Ace%20Hitch%20Mount%204-Bike%20Rack/add_to_cart
Bridgestone e6 Straight Distance NFL Tennesse	electronics	9/1/2017 6:27	Sep	6	outdoors	95.60.0.190	/department/outdoors/category/electronics/product/Bridgestone%20e6%20Straight%20Distance%20NFL%20Tennesse
Nike Men's Dri-FIT Victory Golf Polo	women's apparel	9/1/2017 6:27	Sep	6	golf	217.154.105.170	/department/golf/category/women's%20apparel/product/Nike%20Men's%20Dri-FIT%20Victory%20Golf%20Polo
Diamondback Boys' Insight 24 Performance Hybr	basketball	9/1/2017 6:27	Sep	6	fitness	116.234.83.212	/department/fitness/category/basketball/product/Diamondback%20Boys'%20Insight%2024%20Performance%20Hybr/add_to_cart
Hirzl Men's Hybrid Golf Glove	golf balls	9/1/2017 6:28	Sep	6	outdoors	217.154.105.170	/department/outdoors/category/golf%20balls/product/Hirzl%20Men's%20Hybrid%20Golf%20Glove/add_to_cart
Pelican Sunstream 100 Kayak	water sports	9/1/2017 6:28	Sep	6	fan shop	14.237.63.159	/department/fan%20shop/category/water%20sports/product/Pelican%20Sunstream%20100%20Kayak
Nike Men's Dri-FIT Victory Golf Polo	women's apparel	9/1/2017 6:28	Sep	6	golf	26.26.6.78	/department/golf/category/women's%20apparel/product/Nike%20Men's%20Dri-FIT%20Victory%20Golf%20Polo
Perfect Fitness Perfect Rip Deck	cleats	9/1/2017 6:29	Sep	6	apparel	171.218.47.35	/department/apparel/category/cleats/product/Perfect%20Fitness%20Perfect%20Rip%20Deck
Garmin Approach S3 Golf GPS Watch	trade-in	9/1/2017 6:29	Sep	6	outdoors	217.154.105.170	/department/outdoors/category/trade-in/product/Garmin%20Approach%20S3%20Golf%20GPS%20Watch
adidas Kids' RG III Mid Football Cleat	featured shops	9/1/2017 6:29	Sep	6	apparel	118.186.177.193	/department/apparel/category/featured%20shops/product/adidas%20Kids'%20RG%20III%20Mid%20Football%20Cleat/add_to_cart
insta-bed Neverflat Air Mattress	hunting & shooting	9/1/2017 6:30	Sep	6	fan shop	46.223.252.42	/department/fan%20shop/category/hunting%20&%20shooting/product/insta-bed%20Neverflat%20Air%20Mattress
O'Brien Men's Neoprene Life Vest	indoor outdoor games	9/1/2017 6:30	Sep	6	fan shop	149.95.217.202	/department/fan%20shop/category/indoor/outdoor%20games/product/O'Brien%20Men's%20Neoprene%20Life%20Vest
Columbia Men's PFG Anchor Tough T-Shirt	shop by sport	9/1/2017 6:31	Sep	6	golf	72.122.145.189	/department/golf/category/shop%20by%20sport/product/Columbia%20Men's%20PFG%20Anchor%20Tough%20T-Shirt
adidas Kids' RG III Mid Football Cleat	featured shops	9/1/2017 6:31	Sep	6	apparel	67.33.149.24	/department/apparel/category/featured%20shops/product/adidas%20Kids'%20RG%20III%20Mid%20Football%20Cleat/add_to_cart
Nike Dri-FIT Crew Sock 6 Pack	hockey	9/1/2017 6:32	Sep	6	fitness	171.218.47.35	/department/fitness/category/hockey/product/Nike%20Dri-FIT%20Crew%20Sock%206%20Pack
O'Brien Men's Neoprene Life Vest	indoor outdoor games	9/1/2017 6:33	Sep	6	fan shop	9.146.85.217	/department/fan%20shop/category/indoor/outdoor%20games/product/O'Brien%20Men's%20Neoprene%20Life%20Vest
Bag Boy Beverage Holder	golf gloves	9/1/2017 6:33	Sep	6	outdoors	118.186.177.193	/department/outdoors/category/golf%20gloves/product/Bag%20Boy%20Beverage%20Holder
Columbia Men's PFG Anchor Tough T-Shirt	shop by sport	9/1/2017 6:33	Sep	6	golf	118.186.177.193	/department/golf/category/shop%20by%20sport/product/Columbia%20Men's%20PFG%20Anchor%20Tough%20T-Shirt
The North Face Women's Recon Backpack	hunting & shooting	9/1/2017 6:33	Sep	6	fan shop	72.122.145.189	/department/fan%20shop/category/hunting%20&%20shooting/product/The%20North%20Face%20Women's%20Recon%20Backpack
Columbia Men's PFG Anchor Tough T-Shirt	shop by sport	9/1/2017 6:34	Sep	6	golf	14.237.63.159	/department/golf/category/shop%20by%20sport/product/Columbia%20Men's%20PFG%20Anchor%20Tough%20T-Shirt/add_to_cart
adidas Brazuca 2017 Official Match Ball	baseball & softball	9/1/2017 6:35	Sep	6	fitness	196.74.159.244	/department/fitness/category/baseball%20&%20softball/product/adidas%20Brazuca%202017%20Official%20Match%20Ball/add_to_cart
Nike Men's Comfort 2 Slide	tennis & racquet	9/1/2017 6:35	Sep	6	fitness	46.223.252.42	/department/fitness/category/tennis%20&%20racquet/product/Nike%20Men's%20Comfort%202%20Slide
Nike Men's Dri-FIT Victory Golf Polo	women's apparel	9/1/2017 6:35	Sep	6	golf	79.59.101.63	/department/golf/category/women's%20apparel/product/Nike%20Men's%20Dri-FIT%20Victory%20Golf%20Polo/add_to_cart
Nike Men's CJ Elite 2 TD Football Cleat	men's footwear	9/1/2017 6:35	Sep	6	apparel	118.186.177.193	/department/apparel/category/men's%20footwear/product/Nike%20Men's%20CJ%20Elite%202%20TD%20Football%20Cleat
Perfect Fitness Perfect Rip Deck	cleats	9/1/2017 6:36	Sep	6	apparel	79.59.101.63	/department/apparel/category/cleats/product/Perfect%20Fitness%20Perfect%20Rip%20Deck
Nike Men's Dri-FIT Victory Golf Polo	women's apparel	9/1/2017 6:36	Sep	6	golf	118.237.132.74	/department/golf/category/women's%20apparel/product/Nike%20Men's%20Dri-FIT%20Victory%20Golf%20Polo
Mio ALPHA Heart Rate Monitor/Sport Watch	kids' golf clubs	9/1/2017 6:36	Sep	6	outdoors	116.234.83.212	/department/outdoors/category/kids'%20golf%20clubs/product/Mio%20ALPHA%20Heart%20Rate%20Monitor/Sport%20Watch/add_to_cart
Nike Men's Dri-FIT Victory Golf Polo	women's apparel	9/1/2017 6:36	Sep	6	golf	46.223.252.42	/department/golf/category/women's%20apparel/product/Nike%20Men's%20Dri-FIT%20Victory%20Golf%20Polo/add_to_cart
Perfect Fitness Perfect Rip Deck	cleats	9/1/2017 6:37	Sep	6	apparel	171.218.47.35	/department/apparel/category/cleats/product/Perfect%20Fitness%20Perfect%20Rip%20Deck
adidas Kids' RG III Mid Football Cleat	featured shops	9/1/2017 6:37	Sep	6	apparel	95.60.0.190	/department/apparel/category/featured%20shops/product/adidas%20Kids'%20RG%20III%20Mid%20Football%20Cleat/add_to_cart
Nike Men's CJ Elite 2 TD Football Cleat	men's footwear	9/1/2017 6:38	Sep	6	apparel	211.184.248.29	/department/apparel/category/men's%20footwear/product/Nike%20Men's%20CJ%20Elite%202%20TD%20Football%20Cleat
adidas Youth Germany Black/Red Away Match Soc	girls' apparel	9/1/2017 6:38	Sep	6	golf	5.136.249.139	/department/golf/category/girls'%20apparel/product/adidas%20Youth%20Germany%20Black/Red%20Away%20Match%20Soc
The North Face Women's Recon Backpack	hunting & shooting	9/1/2017 6:39	Sep	6	fan shop	207.70.176.83	/department/fan%20shop/category/hunting%20&%20shooting/product/The%20North%20Face%20Women's%20Recon%20Backpack
insta-bed Neverflat Air Mattress	hunting & shooting	9/1/2017 6:40	Sep	6	fan shop	125.117.200.10	/department/fan%20shop/category/hunting%20&%20shooting/product/insta-bed%20Neverflat%20Air%20Mattress
adidas Kids' RG III Mid Football Cleat	featured shops	9/1/2017 6:40	Sep	6	apparel	128.71.105.141	/department/apparel/category/featured%20shops/product/adidas%20Kids'%20RG%20III%20Mid%20Football%20Cleat
adidas Brazuca 2017 Official Match Ball	baseball & softball	9/1/2017 6:41	Sep	6	fitness	149.80.45.147	/department/fitness/category/baseball%20&%20softball/product/adidas%20Brazuca%202017%20Official%20Match%20Ball
Under Armour Girls' Toddler Spine Surge Runni	shop by sport	9/1/2017 6:41	Sep	6	golf	95.60.0.190	/department/golf/category/shop%20by%20sport/product/Under%20Armour%20Girls'%20Toddler%20Spine%20Surge%20Runni
adidas Kids' RG III Mid Football Cleat	featured shops	9/1/2017 6:42	Sep	6	apparel	195.138.67.109	/department/apparel/category/featured%20shops/product/adidas%20Kids'%20RG%20III%20Mid%20Football%20Cleat
insta-bed Neverflat Air Mattress	hunting & shooting	9/1/2017 6:43	Sep	6	fan shop	217.154.105.170	/department/fan%20shop/category/hunting%20&%20shooting/product/insta-bed%20Neverflat%20Air%20Mattress
Diamondback Women's Serene Classic Comfort Bi	camping & hiking	9/1/2017 6:44	Sep	6	fan shop	195.138.67.109	/department/fan%20shop/category/camping%20&%20hiking/product/Diamondback%20Women's%20Serene%20Classic%20Comfort%20Bi/add_to_cart
O'Brien Men's Neoprene Life Vest	indoor outdoor games	9/1/2017 6:44	Sep	6	fan shop	211.122.14.29	/department/fan%20shop/category/indoor/outdoor%20games/product/O'Brien%20Men's%20Neoprene%20Life%20Vest/add_to_cart
adidas Kids' RG III Mid Football Cleat	featured shops	9/1/2017 6:45	Sep	6	apparel	144.82.207.174	/department/apparel/category/featured%20shops/product/adidas%20Kids'%20RG%20III%20Mid%20Football%20Cleat
Field & Stream Sportsman 16 Gun Fire Safe	fishing	9/1/2017 6:45	Sep	6	fan shop	217.154.105.170	/department/fan%20shop/category/fishing/product/Field%20&%20Stream%20Sportsman%2016%20Gun%20Fire%20Safe
Nike Men's Comfort 2 Slide	tennis & racquet	9/1/2017 6:46	Sep	6	fitness	67.207.60.176	/department/fitness/category/tennis%20&%20racquet/product/Nike%20Men's%20Comfort%202%20Slide
Team Golf Texas Longhorns Putter Grip	accessories	9/1/2017 6:47	Sep	6	outdoors	67.207.60.176	/department/outdoors/category/accessories/product/Team%20Golf%20Texas%20Longhorns%20Putter%20Grip/add_to_cart
MDGolf Pittsburgh Penguins Putter	women's golf clubs	9/1/2017 6:47	Sep	6	outdoors	151.147.36.98	/department/outdoors/category/women's%20golf%20clubs/product/MDGolf%20Pittsburgh%20Penguins%20Putter/add_to_cart
Team Golf St. Louis Cardinals Putter Grip	accessories	9/1/2017 6:48	Sep	6	outdoors	128.71.105.141	/department/outdoors/category/accessories/product/Team%20Golf%20St.%20Louis%20Cardinals%20Putter%20Grip
O'Brien Men's Neoprene Life Vest	indoor outdoor games	9/1/2017 6:48	Sep	6	fan shop	168.185.213.44	/department/fan%20shop/category/indoor/outdoor%20games/product/O'Brien%20Men's%20Neoprene%20Life%20Vest
Pelican Sunstream 100 Kayak	water sports	9/1/2017 6:48	Sep	6	fan shop	149.80.45.147	/department/fan%20shop/category/water%20sports/product/Pelican%20Sunstream%20100%20Kayak/add_to_cart
O'Brien Men's Neoprene Life Vest	indoor outdoor games	9/1/2017 6:48	Sep	6	fan shop	125.117.200.10	/department/fan%20shop/category/indoor/outdoor%20games/product/O'Brien%20Men's%20Neoprene%20Life%20Vest
Stiga Master Series ST3100 Competition Indoor	hockey	9/1/2017 6:48	Sep	6	fitness	151.147.36.98	/department/fitness/category/hockey/product/Stiga%20Master%20Series%20ST3100%20Competition%20Indoor
Team Golf Texas Longhorns Putter Grip	accessories	9/1/2017 6:48	Sep	6	outdoors	151.147.36.98	/department/outdoors/category/accessories/product/Team%20Golf%20Texas%20Longhorns%20Putter%20Grip
Under Armour Hustle Storm Medium Duffle Bag	fitness accessories	9/1/2017 6:49	Sep	6	footwear	67.33.149.24	/department/footwear/category/fitness%20accessories/product/Under%20Armour%20Hustle%20Storm%20Medium%20Duffle%20Bag
Nike Men's Comfort 2 Slide	tennis & racquet	9/1/2017 6:49	Sep	6	fitness	39.224.29.50	/department/fitness/category/tennis%20&%20racquet/product/Nike%20Men's%20Comfort%202%20Slide
adidas Youth Germany Black/Red Away Match Soc	girls' apparel	9/1/2017 6:49	Sep	6	golf	67.207.60.176	/department/golf/category/girls'%20apparel/product/adidas%20Youth%20Germany%20Black/Red%20Away%20Match%20Soc
Diamondback Boys' Insight 24 Performance Hybr	basketball	9/1/2017 6:49	Sep	6	fitness	28.84.236.182	/department/fitness/category/basketball/product/Diamondback%20Boys'%20Insight%2024%20Performance%20Hybr
O'Brien Men's Neoprene Life Vest	indoor outdoor games	9/1/2017 6:49	Sep	6	fan shop	194.226.56.166	/department/fan%20shop/category/indoor/outdoor%20games/product/O'Brien%20Men's%20Neoprene%20Life%20Vest
Diamondback Women's Serene Classic Comfort Bi	camping & hiking	9/1/2017 6:50	Sep	6	fan shop	211.122.14.29	/department/fan%20shop/category/camping%20&%20hiking/product/Diamondback%20Women's%20Serene%20Classic%20Comfort%20Bi/add_to_cart
O'Brien Men's Neoprene Life Vest	indoor outdoor games	9/1/2017 6:51	Sep	6	fan shop	149.80.45.147	/department/fan%20shop/category/indoor/outdoor%20games/product/O'Brien%20Men's%20Neoprene%20Life%20Vest
Perfect Fitness Perfect Rip Deck	cleats	9/1/2017 6:51	Sep	6	apparel	194.226.56.166	/department/apparel/category/cleats/product/Perfect%20Fitness%20Perfect%20Rip%20Deck
Under Armour Men's Tech II T-Shirt	lacrosse	9/1/2017 6:51	Sep	6	fitness	67.33.149.24	/department/fitness/category/lacrosse/product/Under%20Armour%20Men's%20Tech%20II%20T-Shirt
adidas Kids' F5 Messi FG Soccer Cleat	baseball & softball	9/1/2017 6:52	Sep	6	fitness	67.33.149.24	/department/fitness/category/baseball%20&%20softball/product/adidas%20Kids'%20F5%20Messi%20FG%20Soccer%20Cleat
Glove It Urban Brick Golf Towel	trade-in	9/1/2017 6:52	Sep	6	outdoors	211.122.14.29	/department/outdoors/category/trade-in/product/Glove%20It%20Urban%20Brick%20Golf%20Towel
Nike Women's Free 5.0 TR FIT PRT 4 Training S	boxing & mma	9/1/2017 6:52	Sep	6	footwear	153.134.55.205	/department/footwear/category/boxing%20&%20mma/product/Nike%20Women's%20Free%205.0%20TR%20FIT%20PRT%204%20Training%20S
Nike Men's Dri-FIT Victory Golf Polo	women's apparel	9/1/2017 6:52	Sep	6	golf	30.175.101.147	/department/golf/category/women's%20apparel/product/Nike%20Men's%20Dri-FIT%20Victory%20Golf%20Polo
Nike Men's Free 5.0+ Running Shoe	cardio equipment	9/1/2017 6:53	Sep	6	footwear	138.46.82.98	/department/footwear/category/cardio%20equipment/product/Nike%20Men's%20Free%205.0+%20Running%20Shoe
Nike Dri-FIT Crew Sock 6 Pack	hockey	9/1/2017 6:53	Sep	6	fitness	120.216.58.143	/department/fitness/category/hockey/product/Nike%20Dri-FIT%20Crew%20Sock%206%20Pack
Nike Men's Dri-FIT Victory Golf Polo	women's apparel	9/1/2017 6:53	Sep	6	golf	89.48.190.13	/department/golf/category/women's%20apparel/product/Nike%20Men's%20Dri-FIT%20Victory%20Golf%20Polo/add_to_cart
SOLE E25 Elliptical	basketball	9/1/2017 6:53	Sep	6	fitness	194.226.56.166	/department/fitness/category/basketball/product/SOLE%20E25%20Elliptical
adidas Kids' RG III Mid Football Cleat	featured shops	9/1/2017 6:54	Sep	6	apparel	39.224.29.50	/department/apparel/category/featured%20shops/product/adidas%20Kids'%20RG%20III%20Mid%20Football%20Cleat
Nike Men's Free TR 5.0 TB Training Shoe	as seen on tv!	9/1/2017 6:54	Sep	6	footwear	120.216.58.143	/department/footwear/category/as%20seen%20on%20%20tv!/product/Nike%20Men's%20Free%20TR%205.0%20TB%20Training%20Shoe
adidas Kids' RG III Mid Football Cleat	featured shops	9/1/2017 6:54	Sep	6	apparel	151.147.36.98	/department/apparel/category/featured%20shops/product/adidas%20Kids'%20RG%20III%20Mid%20Football%20Cleat/add_to_cart
Polar FT4 Heart Rate Monitor	kids' golf clubs	9/1/2017 6:54	Sep	6	outdoors	89.48.190.13	/department/outdoors/category/kids'%20golf%20clubs/product/Polar%20FT4%20Heart%20Rate%20Monitor
Cleveland Golf Collegiate My Custom Wedge 588	women's golf clubs	9/1/2017 6:55	Sep	6	outdoors	208.81.249.185	/department/outdoors/category/women's%20golf%20clubs/product/Cleveland%20Golf%20Collegiate%20My%20Custom%20Wedge%20588/add_to_cart
Field & Stream Sportsman 16 Gun Fire Safe	fishing	9/1/2017 6:56	Sep	6	fan shop	190.134.131.64	/department/fan%20shop/category/fishing/product/Field%20&%20Stream%20Sportsman%2016%20Gun%20Fire%20Safe
adidas Men's Germany Black Crest Away Tee	girls' apparel	9/1/2017 6:57	Sep	6	golf	206.115.13.152	/department/golf/category/girls'%20apparel/product/adidas%20Men's%20Germany%20Black%20Crest%20Away%20Tee
TYR Boys' Team Digi Jammer	girls' apparel	9/1/2017 6:57	Sep	6	golf	131.132.236.70	/department/golf/category/girls'%20apparel/product/TYR%20Boys'%20Team%20Digi%20Jammer
Nike Men's Fingertrap Max Training Shoe	soccer	9/1/2017 6:57	Sep	6	fitness	52.162.102.240	/department/fitness/category/soccer/product/Nike%20Men's%20Fingertrap%20Max%20Training%20Shoe
O'Brien Men's Neoprene Life Vest	indoor outdoor games	9/1/2017 6:57	Sep	6	fan shop	168.185.213.44	/department/fan%20shop/category/indoor/outdoor%20games/product/O'Brien%20Men's%20Neoprene%20Life%20Vest/add_to_cart
Under Armour Kids' Mercenary Slide	electronics	9/1/2017 6:58	Sep	6	footwear	79.59.101.63	/department/footwear/category/electronics/product/Under%20Armour%20Kids'%20Mercenary%20Slide
adidas Kids' RG III Mid Football Cleat	featured shops	9/1/2017 6:58	Sep	6	apparel	208.81.249.185	/department/apparel/category/featured%20shops/product/adidas%20Kids'%20RG%20III%20Mid%20Football%20Cleat
Nike Men's Dri-FIT Victory Golf Polo	women's apparel	9/1/2017 6:58	Sep	6	golf	199.5.107.210	/department/golf/category/women's%20apparel/product/Nike%20Men's%20Dri-FIT%20Victory%20Golf%20Polo
Field & Stream Sportsman 16 Gun Fire Safe	fishing	9/1/2017 6:59	Sep	6	fan shop	10.233.10.124	/department/fan%20shop/category/fishing/product/Field%20&%20Stream%20Sportsman%2016%20Gun%20Fire%20Safe/add_to_cart
Nike Dri-FIT Crew Sock 6 Pack	hockey	9/1/2017 7:00	Sep	7	fitness	166.251.98.174	/department/fitness/category/hockey/product/Nike%20Dri-FIT%20Crew%20Sock%206%20Pack/add_to_cart
Under Armour Kids' Mercenary Slide	electronics	9/1/2017 7:00	Sep	7	footwear	131.132.236.70	/department/footwear/category/electronics/product/Under%20Armour%20Kids'%20Mercenary%20Slide
Nike Men's Free TR 5.0 TB Training Shoe	as seen on tv!	9/1/2017 7:01	Sep	7	footwear	136.108.56.242	/department/footwear/category/as%20seen%20on%20%20tv!/product/Nike%20Men's%20Free%20TR%205.0%20TB%20Training%20Shoe
Nike Men's Free 5.0+ Running Shoe	cardio equipment	9/1/2017 7:01	Sep	7	footwear	108.167.119.184	/department/footwear/category/cardio%20equipment/product/Nike%20Men's%20Free%205.0+%20Running%20Shoe
Diamondback Women's Serene Classic Comfort Bi	camping & hiking	9/1/2017 7:02	Sep	7	fan shop	79.59.101.63	/department/fan%20shop/category/camping%20&%20hiking/product/Diamondback%20Women's%20Serene%20Classic%20Comfort%20Bi
Pelican Sunstream 100 Kayak	water sports	9/1/2017 7:03	Sep	7	fan shop	131.132.236.70	/department/fan%20shop/category/water%20sports/product/Pelican%20Sunstream%20100%20Kayak/add_to_cart
adidas Kids' RG III Mid Football Cleat	featured shops	9/1/2017 7:03	Sep	7	apparel	125.117.200.10	/department/apparel/category/featured%20shops/product/adidas%20Kids'%20RG%20III%20Mid%20Football%20Cleat
Nike Men's Dri-FIT Victory Golf Polo	women's apparel	9/1/2017 7:04	Sep	7	golf	190.134.131.64	/department/golf/category/women's%20apparel/product/Nike%20Men's%20Dri-FIT%20Victory%20Golf%20Polo
SOLE E25 Elliptical	basketball	9/1/2017 7:04	Sep	7	fitness	199.5.107.210	/department/fitness/category/basketball/product/SOLE%20E25%20Elliptical
Cleveland Golf Collegiate My Custom Wedge 588	women's golf clubs	9/1/2017 7:04	Sep	7	outdoors	206.115.13.152	/department/outdoors/category/women's%20golf%20clubs/product/Cleveland%20Golf%20Collegiate%20My%20Custom%20Wedge%20588
Nike Men's Comfort 2 Slide	tennis & racquet	9/1/2017 7:04	Sep	7	fitness	108.167.119.184	/department/fitness/category/tennis%20&%20racquet/product/Nike%20Men's%20Comfort%202%20Slide/add_to_cart
Cleveland Golf Collegiate My Custom Wedge 588	women's golf clubs	9/1/2017 7:04	Sep	7	outdoors	116.234.83.212	/department/outdoors/category/women's%20golf%20clubs/product/Cleveland%20Golf%20Collegiate%20My%20Custom%20Wedge%20588
Glove It Imperial Golf Towel	trade-in	9/1/2017 7:05	Sep	7	outdoors	14.145.32.182	/department/outdoors/category/trade-in/product/Glove%20It%20Imperial%20Golf%20Towel/add_to_cart
Under Armour Hustle Storm Medium Duffle Bag	fitness accessories	9/1/2017 7:05	Sep	7	footwear	108.167.119.184	/department/footwear/category/fitness%20accessories/product/Under%20Armour%20Hustle%20Storm%20Medium%20Duffle%20Bag
Pelican Sunstream 100 Kayak	water sports	9/1/2017 7:06	Sep	7	fan shop	166.251.98.174	/department/fan%20shop/category/water%20sports/product/Pelican%20Sunstream%20100%20Kayak/add_to_cart
Nike Men's CJ Elite 2 TD Football Cleat	men's footwear	9/1/2017 7:06	Sep	7	apparel	194.78.95.39	/department/apparel/category/men's%20footwear/product/Nike%20Men's%20CJ%20Elite%202%20TD%20Football%20Cleat
Nike Men's Free TR 5.0 TB Training Shoe	as seen on tv!	9/1/2017 7:06	Sep	7	footwear	51.131.22.105	/department/footwear/category/as%20seen%20on%20%20tv!/product/Nike%20Men's%20Free%20TR%205.0%20TB%20Training%20Shoe
Mio ALPHA Heart Rate Monitor/Sport Watch	kids' golf clubs	9/1/2017 7:06	Sep	7	outdoors	10.233.10.124	/department/outdoors/category/kids'%20golf%20clubs/product/Mio%20ALPHA%20Heart%20Rate%20Monitor/Sport%20Watch
adidas Kids' RG III Mid Football Cleat	featured shops	9/1/2017 7:07	Sep	7	apparel	139.109.118.7	/department/apparel/category/featured%20shops/product/adidas%20Kids'%20RG%20III%20Mid%20Football%20Cleat
Nike Women's Free 5.0 TR FIT PRT 4 Training S	boxing & mma	9/1/2017 7:07	Sep	7	footwear	10.233.10.124	/department/footwear/category/boxing%20&%20mma/product/Nike%20Women's%20Free%205.0%20TR%20FIT%20PRT%204%20Training%20S
Yakima DoubleDown Ace Hitch Mount 4-Bike Rack	strength training	9/1/2017 7:07	Sep	7	footwear	136.108.56.242	/department/footwear/category/strength%20training/product/Yakima%20DoubleDown%20Ace%20Hitch%20Mount%204-Bike%20Rack/add_to_cart
Under Armour Hustle Storm Medium Duffle Bag	fitness accessories	9/1/2017 7:07	Sep	7	footwear	116.234.83.212	/department/footwear/category/fitness%20accessories/product/Under%20Armour%20Hustle%20Storm%20Medium%20Duffle%20Bag
Pelican Sunstream 100 Kayak	water sports	9/1/2017 7:09	Sep	7	fan shop	206.115.13.152	/department/fan%20shop/category/water%20sports/product/Pelican%20Sunstream%20100%20Kayak
Diamondback Boys' Insight 24 Performance Hybr	basketball	9/1/2017 7:10	Sep	7	fitness	51.131.22.105	/department/fitness/category/basketball/product/Diamondback%20Boys'%20Insight%2024%20Performance%20Hybr
Field & Stream Sportsman 16 Gun Fire Safe	fishing	9/1/2017 7:10	Sep	7	fan shop	108.167.119.184	/department/fan%20shop/category/fishing/product/Field%20&%20Stream%20Sportsman%2016%20Gun%20Fire%20Safe
Under Armour Hustle Storm Medium Duffle Bag	fitness accessories	9/1/2017 7:10	Sep	7	footwear	10.233.10.124	/department/footwear/category/fitness%20accessories/product/Under%20Armour%20Hustle%20Storm%20Medium%20Duffle%20Bag/add_to_cart
LIJA Women's Eyelet Sleeveless Golf Polo	golf shoes	9/1/2017 7:10	Sep	7	outdoors	79.59.101.63	/department/outdoors/category/golf%20shoes/product/LIJA%20Women's%20Eyelet%20Sleeveless%20Golf%20Polo
Under Armour Men's Tech II T-Shirt	lacrosse	9/1/2017 7:10	Sep	7	fitness	139.109.118.7	/department/fitness/category/lacrosse/product/Under%20Armour%20Men's%20Tech%20II%20T-Shirt/add_to_cart
O'Brien Men's Neoprene Life Vest	indoor outdoor games	9/1/2017 7:10	Sep	7	fan shop	51.131.22.105	/department/fan%20shop/category/indoor/outdoor%20games/product/O'Brien%20Men's%20Neoprene%20Life%20Vest
Stiga Master Series ST3100 Competition Indoor	hockey	9/1/2017 7:11	Sep	7	fitness	139.109.118.7	/department/fitness/category/hockey/product/Stiga%20Master%20Series%20ST3100%20Competition%20Indoor
Under Armour Women's Micro G Skulpt Running S	boxing & mma	9/1/2017 7:12	Sep	7	footwear	128.71.105.141	/department/footwear/category/boxing%20&%20mma/product/Under%20Armour%20Women's%20Micro%20G%20Skulpt%20Running%20S/add_to_cart
adidas Kids' RG III Mid Football Cleat	featured shops	9/1/2017 7:12	Sep	7	apparel	199.29.141.252	/department/apparel/category/featured%20shops/product/adidas%20Kids'%20RG%20III%20Mid%20Football%20Cleat
MDGolf Pittsburgh Penguins Putter	women's golf clubs	9/1/2017 7:12	Sep	7	outdoors	33.247.17.92	/department/outdoors/category/women's%20golf%20clubs/product/MDGolf%20Pittsburgh%20Penguins%20Putter
Nike Men's CJ Elite 2 TD Football Cleat	men's footwear	9/1/2017 7:12	Sep	7	apparel	57.209.125.46	/department/apparel/category/men's%20footwear/product/Nike%20Men's%20CJ%20Elite%202%20TD%20Football%20Cleat/add_to_cart
insta-bed Neverflat Air Mattress	hunting & shooting	9/1/2017 7:13	Sep	7	fan shop	199.29.141.252	/department/fan%20shop/category/hunting%20&%20shooting/product/insta-bed%20Neverflat%20Air%20Mattress/add_to_cart
insta-bed Neverflat Air Mattress	hunting & shooting	9/1/2017 7:14	Sep	7	fan shop	51.131.22.105	/department/fan%20shop/category/hunting%20&%20shooting/product/insta-bed%20Neverflat%20Air%20Mattress/add_to_cart
Cleveland Golf Women's 588 RTX CB Satin Chrom	golf apparel	9/1/2017 7:14	Sep	7	outdoors	95.224.113.89	/department/outdoors/category/golf%20apparel/product/Cleveland%20Golf%20Women's%20588%20RTX%20CB%20Satin%20Chrom
Nike Men's Free TR 5.0 TB Training Shoe	as seen on tv!	9/1/2017 7:14	Sep	7	footwear	186.82.23.71	/department/footwear/category/as%20seen%20on%20%20tv!/product/Nike%20Men's%20Free%20TR%205.0%20TB%20Training%20Shoe
Under Armour Hustle Storm Medium Duffle Bag	fitness accessories	9/1/2017 7:15	Sep	7	footwear	166.251.98.174	/department/footwear/category/fitness%20accessories/product/Under%20Armour%20Hustle%20Storm%20Medium%20Duffle%20Bag
Under Armour Kids' Mercenary Slide	electronics	9/1/2017 7:15	Sep	7	footwear	199.29.141.252	/department/footwear/category/electronics/product/Under%20Armour%20Kids'%20Mercenary%20Slide
Under Armour Hustle Storm Medium Duffle Bag	fitness accessories	9/1/2017 7:15	Sep	7	footwear	47.132.201.37	/department/footwear/category/fitness%20accessories/product/Under%20Armour%20Hustle%20Storm%20Medium%20Duffle%20Bag
Nike Men's Dri-FIT Victory Golf Polo	women's apparel	9/1/2017 7:16	Sep	7	golf	149.80.45.147	/department/golf/category/women's%20apparel/product/Nike%20Men's%20Dri-FIT%20Victory%20Golf%20Polo
Nike Men's Comfort 2 Slide	tennis & racquet	9/1/2017 7:17	Sep	7	fitness	168.185.213.44	/department/fitness/category/tennis%20&%20racquet/product/Nike%20Men's%20Comfort%202%20Slide
Nike Men's CJ Elite 2 TD Football Cleat	men's footwear	9/1/2017 7:17	Sep	7	apparel	47.132.201.37	/department/apparel/category/men's%20footwear/product/Nike%20Men's%20CJ%20Elite%202%20TD%20Football%20Cleat
adidas Youth Germany Black/Red Away Match Soc	girls' apparel	9/1/2017 7:17	Sep	7	golf	47.132.201.37	/department/golf/category/girls'%20apparel/product/adidas%20Youth%20Germany%20Black/Red%20Away%20Match%20Soc
Yakima DoubleDown Ace Hitch Mount 4-Bike Rack	strength training	9/1/2017 7:17	Sep	7	footwear	210.138.158.124	/department/footwear/category/strength%20training/product/Yakima%20DoubleDown%20Ace%20Hitch%20Mount%204-Bike%20Rack
Diamondback Women's Serene Classic Comfort Bi	camping & hiking	9/1/2017 7:17	Sep	7	fan shop	128.71.105.141	/department/fan%20shop/category/camping%20&%20hiking/product/Diamondback%20Women's%20Serene%20Classic%20Comfort%20Bi
Under Armour Men's Tech II T-Shirt	lacrosse	9/1/2017 7:18	Sep	7	fitness	57.209.125.46	/department/fitness/category/lacrosse/product/Under%20Armour%20Men's%20Tech%20II%20T-Shirt
insta-bed Neverflat Air Mattress	hunting & shooting	9/1/2017 7:18	Sep	7	fan shop	51.131.22.105	/department/fan%20shop/category/hunting%20&%20shooting/product/insta-bed%20Neverflat%20Air%20Mattress
O'Brien Men's Neoprene Life Vest	indoor outdoor games	9/1/2017 7:18	Sep	7	fan shop	168.185.213.44	/department/fan%20shop/category/indoor/outdoor%20games/product/O'Brien%20Men's%20Neoprene%20Life%20Vest
Diamondback Women's Serene Classic Comfort Bi	camping & hiking	9/1/2017 7:18	Sep	7	fan shop	199.29.141.252	/department/fan%20shop/category/camping%20&%20hiking/product/Diamondback%20Women's%20Serene%20Classic%20Comfort%20Bi
Pelican Sunstream 100 Kayak	water sports	9/1/2017 7:18	Sep	7	fan shop	215.143.180.0	/department/fan%20shop/category/water%20sports/product/Pelican%20Sunstream%20100%20Kayak
Nike Men's Free TR 5.0 TB Training Shoe	as seen on tv!	9/1/2017 7:19	Sep	7	footwear	168.185.213.44	/department/footwear/category/as%20seen%20on%20%20tv!/product/Nike%20Men's%20Free%20TR%205.0%20TB%20Training%20Shoe
Nike Men's Comfort 2 Slide	tennis & racquet	9/1/2017 7:19	Sep	7	fitness	95.224.113.89	/department/fitness/category/tennis%20&%20racquet/product/Nike%20Men's%20Comfort%202%20Slide
Field & Stream Sportsman 16 Gun Fire Safe	fishing	9/1/2017 7:20	Sep	7	fan shop	33.247.17.92	/department/fan%20shop/category/fishing/product/Field%20&%20Stream%20Sportsman%2016%20Gun%20Fire%20Safe
Nike Men's Comfort 2 Slide	tennis & racquet	9/1/2017 7:20	Sep	7	fitness	154.37.72.59	/department/fitness/category/tennis%20&%20racquet/product/Nike%20Men's%20Comfort%202%20Slide
O'Brien Men's Neoprene Life Vest	indoor outdoor games	9/1/2017 7:20	Sep	7	fan shop	215.143.180.0	/department/fan%20shop/category/indoor/outdoor%20games/product/O'Brien%20Men's%20Neoprene%20Life%20Vest/add_to_cart
Nike Men's Comfort 2 Slide	tennis & racquet	9/1/2017 7:20	Sep	7	fitness	199.29.141.252	/department/fitness/category/tennis%20&%20racquet/product/Nike%20Men's%20Comfort%202%20Slide/add_to_cart
Under Armour Hustle Storm Medium Duffle Bag	fitness accessories	9/1/2017 7:21	Sep	7	footwear	210.138.158.124	/department/footwear/category/fitness%20accessories/product/Under%20Armour%20Hustle%20Storm%20Medium%20Duffle%20Bag/add_to_cart
Columbia Men's PFG Anchor Tough T-Shirt	shop by sport	9/1/2017 7:21	Sep	7	golf	168.185.213.44	/department/golf/category/shop%20by%20sport/product/Columbia%20Men's%20PFG%20Anchor%20Tough%20T-Shirt
Under Armour Hustle Storm Medium Duffle Bag	fitness accessories	9/1/2017 7:21	Sep	7	footwear	154.16.187.28	/department/footwear/category/fitness%20accessories/product/Under%20Armour%20Hustle%20Storm%20Medium%20Duffle%20Bag
Glove It Imperial Golf Towel	trade-in	9/1/2017 7:22	Sep	7	outdoors	190.134.131.64	/department/outdoors/category/trade-in/product/Glove%20It%20Imperial%20Golf%20Towel/add_to_cart
O'Brien Men's Neoprene Life Vest	indoor outdoor games	9/1/2017 7:22	Sep	7	fan shop	33.247.17.92	/department/fan%20shop/category/indoor/outdoor%20games/product/O'Brien%20Men's%20Neoprene%20Life%20Vest
LIJA Women's Button Golf Dress	golf shoes	9/1/2017 7:22	Sep	7	outdoors	51.131.22.105	/department/outdoors/category/golf%20shoes/product/LIJA%20Women's%20Button%20Golf%20Dress
O'Brien Men's Neoprene Life Vest	indoor outdoor games	9/1/2017 7:22	Sep	7	fan shop	149.80.45.147	/department/fan%20shop/category/indoor/outdoor%20games/product/O'Brien%20Men's%20Neoprene%20Life%20Vest
Diamondback Women's Serene Classic Comfort Bi	camping & hiking	9/1/2017 7:23	Sep	7	fan shop	149.80.45.147	/department/fan%20shop/category/camping%20&%20hiking/product/Diamondback%20Women's%20Serene%20Classic%20Comfort%20Bi
Cleveland Golf Collegiate My Custom Wedge 588	women's golf clubs	9/1/2017 7:23	Sep	7	outdoors	154.37.72.59	/department/outdoors/category/women's%20golf%20clubs/product/Cleveland%20Golf%20Collegiate%20My%20Custom%20Wedge%20588/add_to_cart
O'Brien Men's Neoprene Life Vest	indoor outdoor games	9/1/2017 7:24	Sep	7	fan shop	210.138.158.124	/department/fan%20shop/category/indoor/outdoor%20games/product/O'Brien%20Men's%20Neoprene%20Life%20Vest
Perfect Fitness Perfect Rip Deck	cleats	9/1/2017 7:24	Sep	7	apparel	168.185.213.44	/department/apparel/category/cleats/product/Perfect%20Fitness%20Perfect%20Rip%20Deck
Nike Men's Dri-FIT Victory Golf Polo	women's apparel	9/1/2017 7:24	Sep	7	golf	95.224.113.89	/department/golf/category/women's%20apparel/product/Nike%20Men's%20Dri-FIT%20Victory%20Golf%20Polo
Diamondback Women's Serene Classic Comfort Bi	camping & hiking	9/1/2017 7:25	Sep	7	fan shop	208.81.249.185	/department/fan%20shop/category/camping%20&%20hiking/product/Diamondback%20Women's%20Serene%20Classic%20Comfort%20Bi
Under Armour Women's Micro G Skulpt Running S	boxing & mma	9/1/2017 7:25	Sep	7	footwear	76.194.28.175	/department/footwear/category/boxing%20&%20mma/product/Under%20Armour%20Women's%20Micro%20G%20Skulpt%20Running%20S
Nike Men's Free TR 5.0 TB Training Shoe	as seen on tv!	9/1/2017 7:26	Sep	7	footwear	208.81.249.185	/department/footwear/category/as%20seen%20on%20%20tv!/product/Nike%20Men's%20Free%20TR%205.0%20TB%20Training%20Shoe
Nike Men's Comfort 2 Slide	tennis & racquet	9/1/2017 7:26	Sep	7	fitness	188.145.164.234	/department/fitness/category/tennis%20&%20racquet/product/Nike%20Men's%20Comfort%202%20Slide/add_to_cart
Nike Men's Free TR 5.0 TB Training Shoe	as seen on tv!	9/1/2017 7:26	Sep	7	footwear	148.228.220.24	/department/footwear/category/as%20seen%20on%20%20tv!/product/Nike%20Men's%20Free%20TR%205.0%20TB%20Training%20Shoe
Field & Stream Sportsman 16 Gun Fire Safe	fishing	9/1/2017 7:26	Sep	7	fan shop	53.120.136.227	/department/fan%20shop/category/fishing/product/Field%20&%20Stream%20Sportsman%2016%20Gun%20Fire%20Safe/add_to_cart
Diamondback Boys' Insight 24 Performance Hybr	basketball	9/1/2017 7:27	Sep	7	fitness	171.218.47.35	/department/fitness/category/basketball/product/Diamondback%20Boys'%20Insight%2024%20Performance%20Hybr
adidas Kids' RG III Mid Football Cleat	featured shops	9/1/2017 7:27	Sep	7	apparel	188.145.164.234	/department/apparel/category/featured%20shops/product/adidas%20Kids'%20RG%20III%20Mid%20Football%20Cleat
O'Brien Men's Neoprene Life Vest	indoor outdoor games	9/1/2017 7:27	Sep	7	fan shop	53.120.136.227	/department/fan%20shop/category/indoor/outdoor%20games/product/O'Brien%20Men's%20Neoprene%20Life%20Vest/add_to_cart
Perfect Fitness Perfect Rip Deck	cleats	9/1/2017 7:27	Sep	7	apparel	208.81.249.185	/department/apparel/category/cleats/product/Perfect%20Fitness%20Perfect%20Rip%20Deck
adidas Youth Germany Black/Red Away Match Soc	girls' apparel	9/1/2017 7:28	Sep	7	golf	95.224.113.89	/department/golf/category/girls'%20apparel/product/adidas%20Youth%20Germany%20Black/Red%20Away%20Match%20Soc
insta-bed Neverflat Air Mattress	hunting & shooting	9/1/2017 7:28	Sep	7	fan shop	102.243.86.248	/department/fan%20shop/category/hunting%20&%20shooting/product/insta-bed%20Neverflat%20Air%20Mattress
Pelican Sunstream 100 Kayak	water sports	9/1/2017 7:28	Sep	7	fan shop	195.138.67.109	/department/fan%20shop/category/water%20sports/product/Pelican%20Sunstream%20100%20Kayak
Field & Stream Sportsman 16 Gun Fire Safe	fishing	9/1/2017 7:29	Sep	7	fan shop	194.78.95.39	/department/fan%20shop/category/fishing/product/Field%20&%20Stream%20Sportsman%2016%20Gun%20Fire%20Safe
Field & Stream Sportsman 16 Gun Fire Safe	fishing	9/1/2017 7:29	Sep	7	fan shop	208.81.249.185	/department/fan%20shop/category/fishing/product/Field%20&%20Stream%20Sportsman%2016%20Gun%20Fire%20Safe
Nike Men's CJ Elite 2 TD Football Cleat	men's footwear	9/1/2017 7:29	Sep	7	apparel	217.154.105.170	/department/apparel/category/men's%20footwear/product/Nike%20Men's%20CJ%20Elite%202%20TD%20Football%20Cleat
Under Armour Men's Tech II T-Shirt	lacrosse	9/1/2017 7:30	Sep	7	fitness	52.162.102.240	/department/fitness/category/lacrosse/product/Under%20Armour%20Men's%20Tech%20II%20T-Shirt/add_to_cart
insta-bed Neverflat Air Mattress	hunting & shooting	9/1/2017 7:30	Sep	7	fan shop	128.71.105.141	/department/fan%20shop/category/hunting%20&%20shooting/product/insta-bed%20Neverflat%20Air%20Mattress
adidas Kids' RG III Mid Football Cleat	featured shops	9/1/2017 7:30	Sep	7	apparel	211.122.14.29	/department/apparel/category/featured%20shops/product/adidas%20Kids'%20RG%20III%20Mid%20Football%20Cleat/add_to_cart
Diamondback Women's Serene Classic Comfort Bi	camping & hiking	9/1/2017 7:31	Sep	7	fan shop	52.162.102.240	/department/fan%20shop/category/camping%20&%20hiking/product/Diamondback%20Women's%20Serene%20Classic%20Comfort%20Bi
Under Armour Hustle Storm Medium Duffle Bag	fitness accessories	9/1/2017 7:31	Sep	7	footwear	188.145.164.234	/department/footwear/category/fitness%20accessories/product/Under%20Armour%20Hustle%20Storm%20Medium%20Duffle%20Bag
Under Armour Men's Tech II T-Shirt	lacrosse	9/1/2017 7:31	Sep	7	fitness	208.81.249.185	/department/fitness/category/lacrosse/product/Under%20Armour%20Men's%20Tech%20II%20T-Shirt
Diamondback Women's Serene Classic Comfort Bi	camping & hiking	9/1/2017 7:32	Sep	7	fan shop	58.20.180.169	/department/fan%20shop/category/camping%20&%20hiking/product/Diamondback%20Women's%20Serene%20Classic%20Comfort%20Bi/add_to_cart
Stiga Master Series ST3100 Competition Indoor	hockey	9/1/2017 7:33	Sep	7	fitness	188.145.164.234	/department/fitness/category/hockey/product/Stiga%20Master%20Series%20ST3100%20Competition%20Indoor
Nike Men's Free TR 5.0 TB Training Shoe	as seen on tv!	9/1/2017 7:33	Sep	7	footwear	128.71.105.141	/department/footwear/category/as%20seen%20on%20%20tv!/product/Nike%20Men's%20Free%20TR%205.0%20TB%20Training%20Shoe/add_to_cart
Under Armour Hustle Storm Medium Duffle Bag	fitness accessories	9/1/2017 7:34	Sep	7	footwear	188.145.164.234	/department/footwear/category/fitness%20accessories/product/Under%20Armour%20Hustle%20Storm%20Medium%20Duffle%20Bag
insta-bed Neverflat Air Mattress	hunting & shooting	9/1/2017 7:34	Sep	7	fan shop	194.78.95.39	/department/fan%20shop/category/hunting%20&%20shooting/product/insta-bed%20Neverflat%20Air%20Mattress/add_to_cart
Nike Men's Free 5.0+ Running Shoe	cardio equipment	9/1/2017 7:34	Sep	7	footwear	52.162.102.240	/department/footwear/category/cardio%20equipment/product/Nike%20Men's%20Free%205.0+%20Running%20Shoe/add_to_cart
Merrell Men's All Out Flash Trail Running Sho	men's golf clubs	9/1/2017 7:34	Sep	7	outdoors	195.138.67.109	/department/outdoors/category/men's%20golf%20clubs/product/Merrell%20Men's%20All%20Out%20Flash%20Trail%20Running%20Sho/add_to_cart
adidas Kids' RG III Mid Football Cleat	featured shops	9/1/2017 7:34	Sep	7	apparel	188.145.164.234	/department/apparel/category/featured%20shops/product/adidas%20Kids'%20RG%20III%20Mid%20Football%20Cleat
Perfect Fitness Perfect Rip Deck	cleats	9/1/2017 7:35	Sep	7	apparel	58.20.180.169	/department/apparel/category/cleats/product/Perfect%20Fitness%20Perfect%20Rip%20Deck
Nike Men's Comfort 2 Slide	tennis & racquet	9/1/2017 7:35	Sep	7	fitness	95.224.113.89	/department/fitness/category/tennis%20&%20racquet/product/Nike%20Men's%20Comfort%202%20Slide
adidas Youth Germany Black/Red Away Match Soc	girls' apparel	9/1/2017 7:36	Sep	7	golf	194.78.95.39	/department/golf/category/girls'%20apparel/product/adidas%20Youth%20Germany%20Black/Red%20Away%20Match%20Soc/add_to_cart
Ogio Race Golf Shoes	golf bags & carts	9/1/2017 7:36	Sep	7	outdoors	128.71.105.141	/department/outdoors/category/golf%20bags%20&%20carts/product/Ogio%20Race%20Golf%20Shoes
Under Armour Hustle Storm Medium Duffle Bag	fitness accessories	9/1/2017 7:37	Sep	7	footwear	149.80.45.147	/department/footwear/category/fitness%20accessories/product/Under%20Armour%20Hustle%20Storm%20Medium%20Duffle%20Bag/add_to_cart
Merrell Men's All Out Flash Trail Running Sho	men's golf clubs	9/1/2017 7:37	Sep	7	outdoors	186.82.23.71	/department/outdoors/category/men's%20golf%20clubs/product/Merrell%20Men's%20All%20Out%20Flash%20Trail%20Running%20Sho
adidas Kids' F5 Messi FG Soccer Cleat	baseball & softball	9/1/2017 7:38	Sep	7	fitness	171.218.47.35	/department/fitness/category/baseball%20&%20softball/product/adidas%20Kids'%20F5%20Messi%20FG%20Soccer%20Cleat
O'Brien Men's Neoprene Life Vest	indoor outdoor games	9/1/2017 7:38	Sep	7	fan shop	149.80.45.147	/department/fan%20shop/category/indoor/outdoor%20games/product/O'Brien%20Men's%20Neoprene%20Life%20Vest
Glove It Imperial Golf Towel	trade-in	9/1/2017 7:39	Sep	7	outdoors	208.81.249.185	/department/outdoors/category/trade-in/product/Glove%20It%20Imperial%20Golf%20Towel
Under Armour Men's Tech II T-Shirt	lacrosse	9/1/2017 7:40	Sep	7	fitness	173.253.223.50	/department/fitness/category/lacrosse/product/Under%20Armour%20Men's%20Tech%20II%20T-Shirt
Nike Men's Fingertrap Max Training Shoe	soccer	9/1/2017 7:41	Sep	7	fitness	125.117.200.10	/department/fitness/category/soccer/product/Nike%20Men's%20Fingertrap%20Max%20Training%20Shoe
Diamondback Women's Serene Classic Comfort Bi	camping & hiking	9/1/2017 7:41	Sep	7	fan shop	14.237.63.159	/department/fan%20shop/category/camping%20&%20hiking/product/Diamondback%20Women's%20Serene%20Classic%20Comfort%20Bi
Field & Stream Sportsman 16 Gun Fire Safe	fishing	9/1/2017 7:41	Sep	7	fan shop	139.109.118.7	/department/fan%20shop/category/fishing/product/Field%20&%20Stream%20Sportsman%2016%20Gun%20Fire%20Safe
Nike Men's Comfort 2 Slide	tennis & racquet	9/1/2017 7:41	Sep	7	fitness	173.253.223.50	/department/fitness/category/tennis%20&%20racquet/product/Nike%20Men's%20Comfort%202%20Slide
Under Armour Men's Tech II T-Shirt	lacrosse	9/1/2017 7:42	Sep	7	fitness	173.253.223.50	/department/fitness/category/lacrosse/product/Under%20Armour%20Men's%20Tech%20II%20T-Shirt
TYR Boys' Team Digi Jammer	girls' apparel	9/1/2017 7:43	Sep	7	golf	145.8.77.90	/department/golf/category/girls'%20apparel/product/TYR%20Boys'%20Team%20Digi%20Jammer
Under Armour Men's Tech II T-Shirt	lacrosse	9/1/2017 7:43	Sep	7	fitness	202.14.147.214	/department/fitness/category/lacrosse/product/Under%20Armour%20Men's%20Tech%20II%20T-Shirt/add_to_cart
Nike Men's Free TR 5.0 TB Training Shoe	as seen on tv!	9/1/2017 7:44	Sep	7	footwear	9.146.85.217	/department/footwear/category/as%20seen%20on%20%20tv!/product/Nike%20Men's%20Free%20TR%205.0%20TB%20Training%20Shoe
Columbia Men's PFG Anchor Tough T-Shirt	shop by sport	9/1/2017 7:44	Sep	7	golf	63.241.234.226	/department/golf/category/shop%20by%20sport/product/Columbia%20Men's%20PFG%20Anchor%20Tough%20T-Shirt/add_to_cart
Under Armour Kids' Mercenary Slide	electronics	9/1/2017 7:44	Sep	7	footwear	47.132.201.37	/department/footwear/category/electronics/product/Under%20Armour%20Kids'%20Mercenary%20Slide
SOLE E25 Elliptical	basketball	9/1/2017 7:44	Sep	7	fitness	123.119.60.94	/department/fitness/category/basketball/product/SOLE%20E25%20Elliptical
O'Brien Men's Neoprene Life Vest	indoor outdoor games	9/1/2017 7:45	Sep	7	fan shop	173.253.223.50	/department/fan%20shop/category/indoor/outdoor%20games/product/O'Brien%20Men's%20Neoprene%20Life%20Vest
Nike Men's Free TR 5.0 TB Training Shoe	as seen on tv!	9/1/2017 7:45	Sep	7	footwear	63.241.234.226	/department/footwear/category/as%20seen%20on%20%20tv!/product/Nike%20Men's%20Free%20TR%205.0%20TB%20Training%20Shoe
Team Golf St. Louis Cardinals Putter Grip	accessories	9/1/2017 7:46	Sep	7	outdoors	153.134.55.205	/department/outdoors/category/accessories/product/Team%20Golf%20St.%20Louis%20Cardinals%20Putter%20Grip/add_to_cart
adidas Kids' RG III Mid Football Cleat	featured shops	9/1/2017 7:46	Sep	7	apparel	63.241.234.226	/department/apparel/category/featured%20shops/product/adidas%20Kids'%20RG%20III%20Mid%20Football%20Cleat/add_to_cart
Nike Men's Dri-FIT Victory Golf Polo	women's apparel	9/1/2017 7:47	Sep	7	golf	212.135.92.112	/department/golf/category/women's%20apparel/product/Nike%20Men's%20Dri-FIT%20Victory%20Golf%20Polo/add_to_cart
Glove It Imperial Golf Towel	trade-in	9/1/2017 7:48	Sep	7	outdoors	95.19.107.83	/department/outdoors/category/trade-in/product/Glove%20It%20Imperial%20Golf%20Towel/add_to_cart
adidas Kids' RG III Mid Football Cleat	featured shops	9/1/2017 7:48	Sep	7	apparel	95.19.107.83	/department/apparel/category/featured%20shops/product/adidas%20Kids'%20RG%20III%20Mid%20Football%20Cleat/add_to_cart
Cleveland Golf Women's 588 RTX CB Satin Chrom	golf apparel	9/1/2017 7:48	Sep	7	outdoors	25.13.126.141	/department/outdoors/category/golf%20apparel/product/Cleveland%20Golf%20Women's%20588%20RTX%20CB%20Satin%20Chrom/add_to_cart
Team Golf Tennessee Volunteers Putter Grip	accessories	9/1/2017 7:49	Sep	7	outdoors	151.147.36.98	/department/outdoors/category/accessories/product/Team%20Golf%20Tennessee%20Volunteers%20Putter%20Grip
TYR Boys' Team Digi Jammer	girls' apparel	9/1/2017 7:49	Sep	7	golf	52.162.102.240	/department/golf/category/girls'%20apparel/product/TYR%20Boys'%20Team%20Digi%20Jammer
Nike Men's Comfort 2 Slide	tennis & racquet	9/1/2017 7:49	Sep	7	fitness	166.251.98.174	/department/fitness/category/tennis%20&%20racquet/product/Nike%20Men's%20Comfort%202%20Slide
Titleist Club Glove Travel Cover	golf gloves	9/1/2017 7:50	Sep	7	outdoors	95.224.113.89	/department/outdoors/category/golf%20gloves/product/Titleist%20Club%20Glove%20Travel%20Cover
Under Armour Women's Ignite Slide	electronics	9/1/2017 7:50	Sep	7	footwear	95.19.107.83	/department/footwear/category/electronics/product/Under%20Armour%20Women's%20Ignite%20Slide
Field & Stream Sportsman 16 Gun Fire Safe	fishing	9/1/2017 7:54	Sep	7	fan shop	5.136.249.139	/department/fan%20shop/category/fishing/product/Field%20&%20Stream%20Sportsman%2016%20Gun%20Fire%20Safe
adidas Kids' RG III Mid Football Cleat	featured shops	9/1/2017 7:54	Sep	7	apparel	9.146.85.217	/department/apparel/category/featured%20shops/product/adidas%20Kids'%20RG%20III%20Mid%20Football%20Cleat
Perfect Fitness Perfect Rip Deck	cleats	9/1/2017 7:54	Sep	7	apparel	52.162.102.240	/department/apparel/category/cleats/product/Perfect%20Fitness%20Perfect%20Rip%20Deck/add_to_cart
Cleveland Golf Collegiate My Custom Wedge 588	women's golf clubs	9/1/2017 7:54	Sep	7	outdoors	95.224.113.89	/department/outdoors/category/women's%20golf%20clubs/product/Cleveland%20Golf%20Collegiate%20My%20Custom%20Wedge%20588
Stiga Master Series ST3100 Competition Indoor	hockey	9/1/2017 7:54	Sep	7	fitness	139.109.118.7	/department/fitness/category/hockey/product/Stiga%20Master%20Series%20ST3100%20Competition%20Indoor/add_to_cart
Nike Men's CJ Elite 2 TD Football Cleat	men's footwear	9/1/2017 7:55	Sep	7	apparel	10.233.10.124	/department/apparel/category/men's%20footwear/product/Nike%20Men's%20CJ%20Elite%202%20TD%20Football%20Cleat/add_to_cart
SOLE E35 Elliptical	strength training	9/1/2017 7:55	Sep	7	footwear	123.119.60.94	/department/footwear/category/strength%20training/product/SOLE%20E35%20Elliptical
Cleveland Golf Collegiate My Custom Wedge 588	women's golf clubs	9/1/2017 7:55	Sep	7	outdoors	153.134.55.205	/department/outdoors/category/women's%20golf%20clubs/product/Cleveland%20Golf%20Collegiate%20My%20Custom%20Wedge%20588
Columbia Men's PFG Anchor Tough T-Shirt	shop by sport	9/1/2017 7:56	Sep	7	golf	220.170.162.248	/department/golf/category/shop%20by%20sport/product/Columbia%20Men's%20PFG%20Anchor%20Tough%20T-Shirt/add_to_cart
Stiga Master Series ST3100 Competition Indoor	hockey	9/1/2017 7:56	Sep	7	fitness	25.13.126.141	/department/fitness/category/hockey/product/Stiga%20Master%20Series%20ST3100%20Competition%20Indoor/add_to_cart
Under Armour Men's Tech II T-Shirt	lacrosse	9/1/2017 7:58	Sep	7	fitness	202.14.147.214	/department/fitness/category/lacrosse/product/Under%20Armour%20Men's%20Tech%20II%20T-Shirt
O'Brien Men's Neoprene Life Vest	indoor outdoor games	9/1/2017 7:58	Sep	7	fan shop	67.33.149.24	/department/fan%20shop/category/indoor/outdoor%20games/product/O'Brien%20Men's%20Neoprene%20Life%20Vest
Nike Men's Dri-FIT Victory Golf Polo	women's apparel	9/1/2017 7:59	Sep	7	golf	125.117.200.10	/department/golf/category/women's%20apparel/product/Nike%20Men's%20Dri-FIT%20Victory%20Golf%20Polo/add_to_cart
Perfect Fitness Perfect Rip Deck	cleats	9/1/2017 7:59	Sep	7	apparel	130.130.149.74	/department/apparel/category/cleats/product/Perfect%20Fitness%20Perfect%20Rip%20Deck
Yakima DoubleDown Ace Hitch Mount 4-Bike Rack	strength training	9/1/2017 7:59	Sep	7	footwear	67.207.60.176	/department/footwear/category/strength%20training/product/Yakima%20DoubleDown%20Ace%20Hitch%20Mount%204-Bike%20Rack
Nike Men's Dri-FIT Victory Golf Polo	women's apparel	9/1/2017 7:59	Sep	7	golf	25.13.126.141	/department/golf/category/women's%20apparel/product/Nike%20Men's%20Dri-FIT%20Victory%20Golf%20Polo
O'Brien Men's Neoprene Life Vest	indoor outdoor games	9/1/2017 8:00	Sep	8	fan shop	25.13.126.141	/department/fan%20shop/category/indoor/outdoor%20games/product/O'Brien%20Men's%20Neoprene%20Life%20Vest/add_to_cart
TYR Boys' Team Digi Jammer	girls' apparel	9/1/2017 8:00	Sep	8	golf	67.33.149.24	/department/golf/category/girls'%20apparel/product/TYR%20Boys'%20Team%20Digi%20Jammer
Under Armour Girls' Toddler Spine Surge Runni	shop by sport	9/1/2017 8:00	Sep	8	golf	125.117.200.10	/department/golf/category/shop%20by%20sport/product/Under%20Armour%20Girls'%20Toddler%20Spine%20Surge%20Runni
Perfect Fitness Perfect Rip Deck	cleats	9/1/2017 8:01	Sep	8	apparel	71.166.244.224	/department/apparel/category/cleats/product/Perfect%20Fitness%20Perfect%20Rip%20Deck
Nike Men's Free TR 5.0 TB Training Shoe	as seen on tv!	9/1/2017 8:01	Sep	8	footwear	130.130.149.74	/department/footwear/category/as%20seen%20on%20%20tv!/product/Nike%20Men's%20Free%20TR%205.0%20TB%20Training%20Shoe
Diamondback Women's Serene Classic Comfort Bi	camping & hiking	9/1/2017 8:01	Sep	8	fan shop	213.20.140.246	/department/fan%20shop/category/camping%20&%20hiking/product/Diamondback%20Women's%20Serene%20Classic%20Comfort%20Bi
Stiga Master Series ST3100 Competition Indoor	hockey	9/1/2017 8:01	Sep	8	fitness	213.20.140.246	/department/fitness/category/hockey/product/Stiga%20Master%20Series%20ST3100%20Competition%20Indoor/add_to_cart
Under Armour Kids' Mercenary Slide	electronics	9/1/2017 8:02	Sep	8	footwear	173.253.223.50	/department/footwear/category/electronics/product/Under%20Armour%20Kids'%20Mercenary%20Slide/add_to_cart
Perfect Fitness Perfect Rip Deck	cleats	9/1/2017 8:02	Sep	8	apparel	60.70.253.43	/department/apparel/category/cleats/product/Perfect%20Fitness%20Perfect%20Rip%20Deck/add_to_cart
Glove It Imperial Golf Towel	trade-in	9/1/2017 8:02	Sep	8	outdoors	205.138.187.143	/department/outdoors/category/trade-in/product/Glove%20It%20Imperial%20Golf%20Towel
Nike Men's Comfort 2 Slide	tennis & racquet	9/1/2017 8:03	Sep	8	fitness	173.253.223.50	/department/fitness/category/tennis%20&%20racquet/product/Nike%20Men's%20Comfort%202%20Slide
Nike Men's Fingertrap Max Training Shoe	soccer	9/1/2017 8:03	Sep	8	fitness	211.223.16.247	/department/fitness/category/soccer/product/Nike%20Men's%20Fingertrap%20Max%20Training%20Shoe
Perfect Fitness Perfect Rip Deck	cleats	9/1/2017 8:04	Sep	8	apparel	130.130.149.74	/department/apparel/category/cleats/product/Perfect%20Fitness%20Perfect%20Rip%20Deck
Nike Men's CJ Elite 2 TD Football Cleat	men's footwear	9/1/2017 8:04	Sep	8	apparel	173.253.223.50	/department/apparel/category/men's%20footwear/product/Nike%20Men's%20CJ%20Elite%202%20TD%20Football%20Cleat
Nike Men's Comfort 2 Slide	tennis & racquet	9/1/2017 8:05	Sep	8	fitness	220.170.162.248	/department/fitness/category/tennis%20&%20racquet/product/Nike%20Men's%20Comfort%202%20Slide
insta-bed Neverflat Air Mattress	hunting & shooting	9/1/2017 8:05	Sep	8	fan shop	25.13.126.141	/department/fan%20shop/category/hunting%20&%20shooting/product/insta-bed%20Neverflat%20Air%20Mattress
Diamondback Women's Serene Classic Comfort Bi	camping & hiking	9/1/2017 8:06	Sep	8	fan shop	41.201.207.213	/department/fan%20shop/category/camping%20&%20hiking/product/Diamondback%20Women's%20Serene%20Classic%20Comfort%20Bi
Pelican Sunstream 100 Kayak	water sports	9/1/2017 8:06	Sep	8	fan shop	25.13.126.141	/department/fan%20shop/category/water%20sports/product/Pelican%20Sunstream%20100%20Kayak
LIJA Women's Button Golf Dress	golf shoes	9/1/2017 8:06	Sep	8	outdoors	49.117.20.143	/department/outdoors/category/golf%20shoes/product/LIJA%20Women's%20Button%20Golf%20Dress/add_to_cart
insta-bed Neverflat Air Mattress	hunting & shooting	9/1/2017 8:06	Sep	8	fan shop	213.20.140.246	/department/fan%20shop/category/hunting%20&%20shooting/product/insta-bed%20Neverflat%20Air%20Mattress/add_to_cart
insta-bed Neverflat Air Mattress	hunting & shooting	9/1/2017 8:07	Sep	8	fan shop	220.170.162.248	/department/fan%20shop/category/hunting%20&%20shooting/product/insta-bed%20Neverflat%20Air%20Mattress
Under Armour Men's Tech II T-Shirt	lacrosse	9/1/2017 8:07	Sep	8	fitness	173.253.223.50	/department/fitness/category/lacrosse/product/Under%20Armour%20Men's%20Tech%20II%20T-Shirt
LIJA Women's Eyelet Sleeveless Golf Polo	golf shoes	9/1/2017 8:08	Sep	8	outdoors	173.253.223.50	/department/outdoors/category/golf%20shoes/product/LIJA%20Women's%20Eyelet%20Sleeveless%20Golf%20Polo
adidas Kids' RG III Mid Football Cleat	featured shops	9/1/2017 8:08	Sep	8	apparel	10.233.10.124	/department/apparel/category/featured%20shops/product/adidas%20Kids'%20RG%20III%20Mid%20Football%20Cleat
Columbia Men's PFG Anchor Tough T-Shirt	shop by sport	9/1/2017 8:09	Sep	8	golf	41.201.207.213	/department/golf/category/shop%20by%20sport/product/Columbia%20Men's%20PFG%20Anchor%20Tough%20T-Shirt
Glove It Imperial Golf Towel	trade-in	9/1/2017 8:09	Sep	8	outdoors	60.70.253.43	/department/outdoors/category/trade-in/product/Glove%20It%20Imperial%20Golf%20Towel
Diamondback Women's Serene Classic Comfort Bi	camping & hiking	9/1/2017 8:09	Sep	8	fan shop	154.16.187.28	/department/fan%20shop/category/camping%20&%20hiking/product/Diamondback%20Women's%20Serene%20Classic%20Comfort%20Bi
adidas Kids' F5 Messi FG Soccer Cleat	baseball & softball	9/1/2017 8:09	Sep	8	fitness	14.145.32.182	/department/fitness/category/baseball%20&%20softball/product/adidas%20Kids'%20F5%20Messi%20FG%20Soccer%20Cleat
Under Armour Kids' Mercenary Slide	electronics	9/1/2017 8:09	Sep	8	footwear	10.233.10.124	/department/footwear/category/electronics/product/Under%20Armour%20Kids'%20Mercenary%20Slide
O'Brien Men's Neoprene Life Vest	indoor outdoor games	9/1/2017 8:10	Sep	8	fan shop	10.233.10.124	/department/fan%20shop/category/indoor/outdoor%20games/product/O'Brien%20Men's%20Neoprene%20Life%20Vest
Nike Dri-FIT Crew Sock 6 Pack	hockey	9/1/2017 8:10	Sep	8	fitness	95.234.113.98	/department/fitness/category/hockey/product/Nike%20Dri-FIT%20Crew%20Sock%206%20Pack
Cleveland Golf Collegiate My Custom Wedge 588	women's golf clubs	9/1/2017 8:10	Sep	8	outdoors	85.135.134.214	/department/outdoors/category/women's%20golf%20clubs/product/Cleveland%20Golf%20Collegiate%20My%20Custom%20Wedge%20588
Stiga Master Series ST3100 Competition Indoor	hockey	9/1/2017 8:10	Sep	8	fitness	49.117.20.143	/department/fitness/category/hockey/product/Stiga%20Master%20Series%20ST3100%20Competition%20Indoor
Nike Men's Dri-FIT Victory Golf Polo	women's apparel	9/1/2017 8:11	Sep	8	golf	74.21.11.186	/department/golf/category/women's%20apparel/product/Nike%20Men's%20Dri-FIT%20Victory%20Golf%20Polo
Nike Men's Dri-FIT Victory Golf Polo	women's apparel	9/1/2017 8:11	Sep	8	golf	28.84.236.182	/department/golf/category/women's%20apparel/product/Nike%20Men's%20Dri-FIT%20Victory%20Golf%20Polo
Nike Men's Comfort 2 Slide	tennis & racquet	9/1/2017 8:11	Sep	8	fitness	108.167.119.184	/department/fitness/category/tennis%20&%20racquet/product/Nike%20Men's%20Comfort%202%20Slide/add_to_cart
Diamondback Women's Serene Classic Comfort Bi	camping & hiking	9/1/2017 8:11	Sep	8	fan shop	73.70.250.75	/department/fan%20shop/category/camping%20&%20hiking/product/Diamondback%20Women's%20Serene%20Classic%20Comfort%20Bi
Glove It Imperial Golf Towel	trade-in	9/1/2017 8:11	Sep	8	outdoors	102.243.86.248	/department/outdoors/category/trade-in/product/Glove%20It%20Imperial%20Golf%20Towel
Diamondback Boys' Insight 24 Performance Hybr	basketball	9/1/2017 8:12	Sep	8	fitness	89.48.190.13	/department/fitness/category/basketball/product/Diamondback%20Boys'%20Insight%2024%20Performance%20Hybr
Team Golf Tennessee Volunteers Putter Grip	accessories	9/1/2017 8:12	Sep	8	outdoors	14.145.32.182	/department/outdoors/category/accessories/product/Team%20Golf%20Tennessee%20Volunteers%20Putter%20Grip
Under Armour Kids' Mercenary Slide	electronics	9/1/2017 8:12	Sep	8	footwear	62.164.176.196	/department/footwear/category/electronics/product/Under%20Armour%20Kids'%20Mercenary%20Slide
Diamondback Boys' Insight 24 Performance Hybr	basketball	9/1/2017 8:12	Sep	8	fitness	216.45.143.120	/department/fitness/category/basketball/product/Diamondback%20Boys'%20Insight%2024%20Performance%20Hybr
Yakima DoubleDown Ace Hitch Mount 4-Bike Rack	strength training	9/1/2017 8:13	Sep	8	footwear	221.160.70.14	/department/footwear/category/strength%20training/product/Yakima%20DoubleDown%20Ace%20Hitch%20Mount%204-Bike%20Rack
Columbia Men's PFG Anchor Tough T-Shirt	shop by sport	9/1/2017 8:14	Sep	8	golf	151.147.36.98	/department/golf/category/shop%20by%20sport/product/Columbia%20Men's%20PFG%20Anchor%20Tough%20T-Shirt
O'Brien Men's Neoprene Life Vest	indoor outdoor games	9/1/2017 8:14	Sep	8	fan shop	79.59.101.63	/department/fan%20shop/category/indoor/outdoor%20games/product/O'Brien%20Men's%20Neoprene%20Life%20Vest
Stiga Master Series ST3100 Competition Indoor	hockey	9/1/2017 8:15	Sep	8	fitness	168.185.213.44	/department/fitness/category/hockey/product/Stiga%20Master%20Series%20ST3100%20Competition%20Indoor
Titleist Club Glove Travel Cover	golf gloves	9/1/2017 8:15	Sep	8	outdoors	208.81.249.185	/department/outdoors/category/golf%20gloves/product/Titleist%20Club%20Glove%20Travel%20Cover
Under Armour Men's Tech II T-Shirt	lacrosse	9/1/2017 8:16	Sep	8	fitness	95.60.0.190	/department/fitness/category/lacrosse/product/Under%20Armour%20Men's%20Tech%20II%20T-Shirt/add_to_cart
Team Golf St. Louis Cardinals Putter Grip	accessories	9/1/2017 8:16	Sep	8	outdoors	168.185.213.44	/department/outdoors/category/accessories/product/Team%20Golf%20St.%20Louis%20Cardinals%20Putter%20Grip
Columbia Men's PFG Anchor Tough T-Shirt	shop by sport	9/1/2017 8:17	Sep	8	golf	73.70.250.75	/department/golf/category/shop%20by%20sport/product/Columbia%20Men's%20PFG%20Anchor%20Tough%20T-Shirt
Team Golf Texas Longhorns Putter Grip	accessories	9/1/2017 8:17	Sep	8	outdoors	213.20.140.246	/department/outdoors/category/accessories/product/Team%20Golf%20Texas%20Longhorns%20Putter%20Grip
Under Armour Hustle Storm Medium Duffle Bag	fitness accessories	9/1/2017 8:17	Sep	8	footwear	216.45.143.120	/department/footwear/category/fitness%20accessories/product/Under%20Armour%20Hustle%20Storm%20Medium%20Duffle%20Bag
adidas Kids' RG III Mid Football Cleat	featured shops	9/1/2017 8:17	Sep	8	apparel	168.185.213.44	/department/apparel/category/featured%20shops/product/adidas%20Kids'%20RG%20III%20Mid%20Football%20Cleat
adidas Kids' RG III Mid Football Cleat	featured shops	9/1/2017 8:17	Sep	8	apparel	46.223.252.42	/department/apparel/category/featured%20shops/product/adidas%20Kids'%20RG%20III%20Mid%20Football%20Cleat/add_to_cart
Pelican Sunstream 100 Kayak	water sports	9/1/2017 8:18	Sep	8	fan shop	64.233.242.248	/department/fan%20shop/category/water%20sports/product/Pelican%20Sunstream%20100%20Kayak
adidas Kids' RG III Mid Football Cleat	featured shops	9/1/2017 8:18	Sep	8	apparel	151.147.36.98	/department/apparel/category/featured%20shops/product/adidas%20Kids'%20RG%20III%20Mid%20Football%20Cleat
Under Armour Men's Tech II T-Shirt	lacrosse	9/1/2017 8:18	Sep	8	fitness	108.167.119.184	/department/fitness/category/lacrosse/product/Under%20Armour%20Men's%20Tech%20II%20T-Shirt
Under Armour Hustle Storm Medium Duffle Bag	fitness accessories	9/1/2017 8:19	Sep	8	footwear	95.60.0.190	/department/footwear/category/fitness%20accessories/product/Under%20Armour%20Hustle%20Storm%20Medium%20Duffle%20Bag
Nike Men's Dri-FIT Victory Golf Polo	women's apparel	9/1/2017 8:19	Sep	8	golf	41.201.207.213	/department/golf/category/women's%20apparel/product/Nike%20Men's%20Dri-FIT%20Victory%20Golf%20Polo
Under Armour Hustle Storm Medium Duffle Bag	fitness accessories	9/1/2017 8:20	Sep	8	footwear	221.160.70.14	/department/footwear/category/fitness%20accessories/product/Under%20Armour%20Hustle%20Storm%20Medium%20Duffle%20Bag/add_to_cart
Under Armour Kids' Mercenary Slide	electronics	9/1/2017 8:20	Sep	8	footwear	108.167.119.184	/department/footwear/category/electronics/product/Under%20Armour%20Kids'%20Mercenary%20Slide
Stiga Master Series ST3100 Competition Indoor	hockey	9/1/2017 8:21	Sep	8	fitness	221.160.70.14	/department/fitness/category/hockey/product/Stiga%20Master%20Series%20ST3100%20Competition%20Indoor
Nike Men's Dri-FIT Victory Golf Polo	women's apparel	9/1/2017 8:21	Sep	8	golf	168.185.213.44	/department/golf/category/women's%20apparel/product/Nike%20Men's%20Dri-FIT%20Victory%20Golf%20Polo
Under Armour Hustle Storm Medium Duffle Bag	fitness accessories	9/1/2017 8:22	Sep	8	footwear	216.45.143.120	/department/footwear/category/fitness%20accessories/product/Under%20Armour%20Hustle%20Storm%20Medium%20Duffle%20Bag
Titleist Pro V1x High Numbers Golf Balls	electronics	9/1/2017 8:22	Sep	8	outdoors	216.45.143.120	/department/outdoors/category/electronics/product/Titleist%20Pro%20V1x%20High%20Numbers%20Golf%20Balls
Nike Men's Dri-FIT Victory Golf Polo	women's apparel	9/1/2017 8:22	Sep	8	golf	89.48.190.13	/department/golf/category/women's%20apparel/product/Nike%20Men's%20Dri-FIT%20Victory%20Golf%20Polo
O'Brien Men's Neoprene Life Vest	indoor outdoor games	9/1/2017 8:22	Sep	8	fan shop	79.59.101.63	/department/fan%20shop/category/indoor/outdoor%20games/product/O'Brien%20Men's%20Neoprene%20Life%20Vest
Nike Men's Dri-FIT Victory Golf Polo	women's apparel	9/1/2017 8:23	Sep	8	golf	221.160.70.14	/department/golf/category/women's%20apparel/product/Nike%20Men's%20Dri-FIT%20Victory%20Golf%20Polo
Under Armour Women's Ignite Slide	electronics	9/1/2017 8:23	Sep	8	footwear	168.185.213.44	/department/footwear/category/electronics/product/Under%20Armour%20Women's%20Ignite%20Slide
Cleveland Golf Collegiate My Custom Wedge 588	women's golf clubs	9/1/2017 8:23	Sep	8	outdoors	89.48.190.13	/department/outdoors/category/women's%20golf%20clubs/product/Cleveland%20Golf%20Collegiate%20My%20Custom%20Wedge%20588
Stiga Master Series ST3100 Competition Indoor	hockey	9/1/2017 8:24	Sep	8	fitness	41.201.207.213	/department/fitness/category/hockey/product/Stiga%20Master%20Series%20ST3100%20Competition%20Indoor/add_to_cart
Nike Men's Dri-FIT Victory Golf Polo	women's apparel	9/1/2017 8:24	Sep	8	golf	102.243.86.248	/department/golf/category/women's%20apparel/product/Nike%20Men's%20Dri-FIT%20Victory%20Golf%20Polo
Nike Men's Fingertrap Max Training Shoe	soccer	9/1/2017 8:25	Sep	8	fitness	102.243.86.248	/department/fitness/category/soccer/product/Nike%20Men's%20Fingertrap%20Max%20Training%20Shoe
adidas Kids' RG III Mid Football Cleat	featured shops	9/1/2017 8:26	Sep	8	apparel	221.160.70.14	/department/apparel/category/featured%20shops/product/adidas%20Kids'%20RG%20III%20Mid%20Football%20Cleat/add_to_cart
Yakima DoubleDown Ace Hitch Mount 4-Bike Rack	strength training	9/1/2017 8:26	Sep	8	footwear	149.95.217.202	/department/footwear/category/strength%20training/product/Yakima%20DoubleDown%20Ace%20Hitch%20Mount%204-Bike%20Rack
adidas Men's Germany Black Crest Away Tee	girls' apparel	9/1/2017 8:27	Sep	8	golf	41.209.131.244	/department/golf/category/girls'%20apparel/product/adidas%20Men's%20Germany%20Black%20Crest%20Away%20Tee/add_to_cart
Field & Stream Sportsman 16 Gun Fire Safe	fishing	9/1/2017 8:27	Sep	8	fan shop	221.160.70.14	/department/fan%20shop/category/fishing/product/Field%20&%20Stream%20Sportsman%2016%20Gun%20Fire%20Safe
adidas Kids' RG III Mid Football Cleat	featured shops	9/1/2017 8:27	Sep	8	apparel	34.175.52.9	/department/apparel/category/featured%20shops/product/adidas%20Kids'%20RG%20III%20Mid%20Football%20Cleat
Under Armour Women's Ignite Slide	electronics	9/1/2017 8:27	Sep	8	footwear	194.78.95.39	/department/footwear/category/electronics/product/Under%20Armour%20Women's%20Ignite%20Slide/add_to_cart
Under Armour Women's Ignite Slide	electronics	9/1/2017 8:28	Sep	8	footwear	221.160.70.14	/department/footwear/category/electronics/product/Under%20Armour%20Women's%20Ignite%20Slide
Stiga Master Series ST3100 Competition Indoor	hockey	9/1/2017 8:28	Sep	8	fitness	149.95.217.202	/department/fitness/category/hockey/product/Stiga%20Master%20Series%20ST3100%20Competition%20Indoor/add_to_cart
Nike Men's Dri-FIT Victory Golf Polo	women's apparel	9/1/2017 8:28	Sep	8	golf	79.59.101.63	/department/golf/category/women's%20apparel/product/Nike%20Men's%20Dri-FIT%20Victory%20Golf%20Polo
Nike Men's Dri-FIT Victory Golf Polo	women's apparel	9/1/2017 8:29	Sep	8	golf	190.134.131.64	/department/golf/category/women's%20apparel/product/Nike%20Men's%20Dri-FIT%20Victory%20Golf%20Polo
Under Armour Women's Ignite Slide	electronics	9/1/2017 8:29	Sep	8	footwear	28.84.236.182	/department/footwear/category/electronics/product/Under%20Armour%20Women's%20Ignite%20Slide/add_to_cart
Pelican Sunstream 100 Kayak	water sports	9/1/2017 8:30	Sep	8	fan shop	148.228.220.24	/department/fan%20shop/category/water%20sports/product/Pelican%20Sunstream%20100%20Kayak
Field & Stream Sportsman 16 Gun Fire Safe	fishing	9/1/2017 8:31	Sep	8	fan shop	46.223.252.42	/department/fan%20shop/category/fishing/product/Field%20&%20Stream%20Sportsman%2016%20Gun%20Fire%20Safe/add_to_cart
adidas Kids' RG III Mid Football Cleat	featured shops	9/1/2017 8:32	Sep	8	apparel	148.228.220.24	/department/apparel/category/featured%20shops/product/adidas%20Kids'%20RG%20III%20Mid%20Football%20Cleat/add_to_cart
Field & Stream Sportsman 16 Gun Fire Safe	fishing	9/1/2017 8:32	Sep	8	fan shop	153.134.55.205	/department/fan%20shop/category/fishing/product/Field%20&%20Stream%20Sportsman%2016%20Gun%20Fire%20Safe/add_to_cart
Perfect Fitness Perfect Rip Deck	cleats	9/1/2017 8:33	Sep	8	apparel	194.78.95.39	/department/apparel/category/cleats/product/Perfect%20Fitness%20Perfect%20Rip%20Deck/add_to_cart
Under Armour Men's Tech II T-Shirt	lacrosse	9/1/2017 8:33	Sep	8	fitness	216.45.143.120	/department/fitness/category/lacrosse/product/Under%20Armour%20Men's%20Tech%20II%20T-Shirt
MDGolf Pittsburgh Penguins Putter	women's golf clubs	9/1/2017 8:33	Sep	8	outdoors	79.59.101.63	/department/outdoors/category/women's%20golf%20clubs/product/MDGolf%20Pittsburgh%20Penguins%20Putter/add_to_cart
Nike Women's Free 5.0 TR FIT PRT 4 Training S	boxing & mma	9/1/2017 8:33	Sep	8	footwear	64.233.242.248	/department/footwear/category/boxing%20&%20mma/product/Nike%20Women's%20Free%205.0%20TR%20FIT%20PRT%204%20Training%20S
Nike Men's Dri-FIT Victory Golf Polo	women's apparel	9/1/2017 8:34	Sep	8	golf	194.78.95.39	/department/golf/category/women's%20apparel/product/Nike%20Men's%20Dri-FIT%20Victory%20Golf%20Polo
Nike Men's CJ Elite 2 TD Football Cleat	men's footwear	9/1/2017 8:34	Sep	8	apparel	64.233.242.248	/department/apparel/category/men's%20footwear/product/Nike%20Men's%20CJ%20Elite%202%20TD%20Football%20Cleat
Top Flite Women's 2017 XL Hybrid	golf apparel	9/1/2017 8:35	Sep	8	outdoors	130.130.149.74	/department/outdoors/category/golf%20apparel/product/Top%20Flite%20Women's%202017%20XL%20Hybrid
Field & Stream Sportsman 16 Gun Fire Safe	fishing	9/1/2017 8:35	Sep	8	fan shop	149.95.217.202	/department/fan%20shop/category/fishing/product/Field%20&%20Stream%20Sportsman%2016%20Gun%20Fire%20Safe
adidas Kids' RG III Mid Football Cleat	featured shops	9/1/2017 8:35	Sep	8	apparel	34.175.52.9	/department/apparel/category/featured%20shops/product/adidas%20Kids'%20RG%20III%20Mid%20Football%20Cleat
MDGolf Pittsburgh Penguins Putter	women's golf clubs	9/1/2017 8:35	Sep	8	outdoors	79.59.101.63	/department/outdoors/category/women's%20golf%20clubs/product/MDGolf%20Pittsburgh%20Penguins%20Putter/add_to_cart
Glove It Women's Mod Oval Golf Glove	golf balls	9/1/2017 8:35	Sep	8	outdoors	56.236.85.9	/department/outdoors/category/golf%20balls/product/Glove%20It%20Women's%20Mod%20Oval%20Golf%20Glove/add_to_cart
Nike Men's Dri-FIT Victory Golf Polo	women's apparel	9/1/2017 8:36	Sep	8	golf	221.160.70.14	/department/golf/category/women's%20apparel/product/Nike%20Men's%20Dri-FIT%20Victory%20Golf%20Polo
adidas Youth Germany Black/Red Away Match Soc	girls' apparel	9/1/2017 8:36	Sep	8	golf	61.237.4.104	/department/golf/category/girls'%20apparel/product/adidas%20Youth%20Germany%20Black/Red%20Away%20Match%20Soc
The North Face Women's Recon Backpack	hunting & shooting	9/1/2017 8:36	Sep	8	fan shop	64.233.242.248	/department/fan%20shop/category/hunting%20&%20shooting/product/The%20North%20Face%20Women's%20Recon%20Backpack
Nike Men's Free TR 5.0 TB Training Shoe	as seen on tv!	9/1/2017 8:38	Sep	8	footwear	46.223.252.42	/department/footwear/category/as%20seen%20on%20%20tv!/product/Nike%20Men's%20Free%20TR%205.0%20TB%20Training%20Shoe
adidas Youth Germany Black/Red Away Match Soc	girls' apparel	9/1/2017 8:38	Sep	8	golf	148.228.220.24	/department/golf/category/girls'%20apparel/product/adidas%20Youth%20Germany%20Black/Red%20Away%20Match%20Soc/add_to_cart
Yakima DoubleDown Ace Hitch Mount 4-Bike Rack	strength training	9/1/2017 8:39	Sep	8	footwear	53.120.136.227	/department/footwear/category/strength%20training/product/Yakima%20DoubleDown%20Ace%20Hitch%20Mount%204-Bike%20Rack/add_to_cart
Nike Men's Fingertrap Max Training Shoe	soccer	9/1/2017 8:39	Sep	8	fitness	154.16.187.28	/department/fitness/category/soccer/product/Nike%20Men's%20Fingertrap%20Max%20Training%20Shoe
Field & Stream Sportsman 16 Gun Fire Safe	fishing	9/1/2017 8:39	Sep	8	fan shop	95.60.0.190	/department/fan%20shop/category/fishing/product/Field%20&%20Stream%20Sportsman%2016%20Gun%20Fire%20Safe/add_to_cart
Field & Stream Sportsman 16 Gun Fire Safe	fishing	9/1/2017 8:39	Sep	8	fan shop	153.134.55.205	/department/fan%20shop/category/fishing/product/Field%20&%20Stream%20Sportsman%2016%20Gun%20Fire%20Safe/add_to_cart
Diamondback Women's Serene Classic Comfort Bi	camping & hiking	9/1/2017 8:40	Sep	8	fan shop	51.131.22.105	/department/fan%20shop/category/camping%20&%20hiking/product/Diamondback%20Women's%20Serene%20Classic%20Comfort%20Bi
Perfect Fitness Perfect Rip Deck	cleats	9/1/2017 8:40	Sep	8	apparel	64.233.242.248	/department/apparel/category/cleats/product/Perfect%20Fitness%20Perfect%20Rip%20Deck/add_to_cart
Under Armour Hustle Storm Medium Duffle Bag	fitness accessories	9/1/2017 8:40	Sep	8	footwear	53.120.136.227	/department/footwear/category/fitness%20accessories/product/Under%20Armour%20Hustle%20Storm%20Medium%20Duffle%20Bag
Nike Men's CJ Elite 2 TD Football Cleat	men's footwear	9/1/2017 8:40	Sep	8	apparel	34.175.52.9	/department/apparel/category/men's%20footwear/product/Nike%20Men's%20CJ%20Elite%202%20TD%20Football%20Cleat
Perfect Fitness Perfect Rip Deck	cleats	9/1/2017 8:40	Sep	8	apparel	79.59.101.63	/department/apparel/category/cleats/product/Perfect%20Fitness%20Perfect%20Rip%20Deck
Nike Men's Dri-FIT Victory Golf Polo	women's apparel	9/1/2017 8:40	Sep	8	golf	64.233.242.248	/department/golf/category/women's%20apparel/product/Nike%20Men's%20Dri-FIT%20Victory%20Golf%20Polo
Diamondback Women's Serene Classic Comfort Bi	camping & hiking	9/1/2017 8:40	Sep	8	fan shop	28.84.236.182	/department/fan%20shop/category/camping%20&%20hiking/product/Diamondback%20Women's%20Serene%20Classic%20Comfort%20Bi/add_to_cart
Perfect Fitness Perfect Rip Deck	cleats	9/1/2017 8:41	Sep	8	apparel	154.16.187.28	/department/apparel/category/cleats/product/Perfect%20Fitness%20Perfect%20Rip%20Deck
Under Armour Hustle Storm Medium Duffle Bag	fitness accessories	9/1/2017 8:41	Sep	8	footwear	154.16.187.28	/department/footwear/category/fitness%20accessories/product/Under%20Armour%20Hustle%20Storm%20Medium%20Duffle%20Bag
adidas Brazuca 2017 Official Match Ball	baseball & softball	9/1/2017 8:41	Sep	8	fitness	154.16.187.28	/department/fitness/category/baseball%20&%20softball/product/adidas%20Brazuca%202017%20Official%20Match%20Ball/add_to_cart
Under Armour Women's Micro G Skulpt Running S	boxing & mma	9/1/2017 8:41	Sep	8	footwear	154.16.187.28	/department/footwear/category/boxing%20&%20mma/product/Under%20Armour%20Women's%20Micro%20G%20Skulpt%20Running%20S
Pelican Sunstream 100 Kayak	water sports	9/1/2017 8:41	Sep	8	fan shop	7.178.104.99	/department/fan%20shop/category/water%20sports/product/Pelican%20Sunstream%20100%20Kayak
Bushnell Pro X7 Jolt Slope Rangefinder	kids' golf clubs	9/1/2017 8:42	Sep	8	outdoors	10.187.175.65	/department/outdoors/category/kids'%20golf%20clubs/product/Bushnell%20Pro%20X7%20Jolt%20Slope%20Rangefinder/add_to_cart
Nike Men's Free TR 5.0 TB Training Shoe	as seen on tv!	9/1/2017 8:42	Sep	8	footwear	173.253.223.50	/department/footwear/category/as%20seen%20on%20%20tv!/product/Nike%20Men's%20Free%20TR%205.0%20TB%20Training%20Shoe
Nike Men's CJ Elite 2 TD Football Cleat	men's footwear	9/1/2017 8:43	Sep	8	apparel	102.172.170.187	/department/apparel/category/men's%20footwear/product/Nike%20Men's%20CJ%20Elite%202%20TD%20Football%20Cleat
Columbia Men's PFG Anchor Tough T-Shirt	shop by sport	9/1/2017 8:43	Sep	8	golf	142.67.48.114	/department/golf/category/shop%20by%20sport/product/Columbia%20Men's%20PFG%20Anchor%20Tough%20T-Shirt
adidas Brazuca 2017 Official Match Ball	baseball & softball	9/1/2017 8:43	Sep	8	fitness	52.162.102.240	/department/fitness/category/baseball%20&%20softball/product/adidas%20Brazuca%202017%20Official%20Match%20Ball
MDGolf Pittsburgh Penguins Putter	women's golf clubs	9/1/2017 8:44	Sep	8	outdoors	53.120.136.227	/department/outdoors/category/women's%20golf%20clubs/product/MDGolf%20Pittsburgh%20Penguins%20Putter
Stiga Master Series ST3100 Competition Indoor	hockey	9/1/2017 8:44	Sep	8	fitness	7.178.104.99	/department/fitness/category/hockey/product/Stiga%20Master%20Series%20ST3100%20Competition%20Indoor
adidas Kids' RG III Mid Football Cleat	featured shops	9/1/2017 8:44	Sep	8	apparel	190.151.48.150	/department/apparel/category/featured%20shops/product/adidas%20Kids'%20RG%20III%20Mid%20Football%20Cleat
Under Armour Men's Tech II T-Shirt	lacrosse	9/1/2017 8:44	Sep	8	fitness	154.37.72.59	/department/fitness/category/lacrosse/product/Under%20Armour%20Men's%20Tech%20II%20T-Shirt/add_to_cart
Nike Men's Free TR 5.0 TB Training Shoe	as seen on tv!	9/1/2017 8:44	Sep	8	footwear	58.20.180.169	/department/footwear/category/as%20seen%20on%20%20tv!/product/Nike%20Men's%20Free%20TR%205.0%20TB%20Training%20Shoe
TYR Boys' Team Digi Jammer	girls' apparel	9/1/2017 8:45	Sep	8	golf	206.115.13.152	/department/golf/category/girls'%20apparel/product/TYR%20Boys'%20Team%20Digi%20Jammer/add_to_cart
Nike Men's Dri-FIT Victory Golf Polo	women's apparel	9/1/2017 8:45	Sep	8	golf	118.237.132.74	/department/golf/category/women's%20apparel/product/Nike%20Men's%20Dri-FIT%20Victory%20Golf%20Polo/add_to_cart
Stiga Master Series ST3100 Competition Indoor	hockey	9/1/2017 8:45	Sep	8	fitness	206.115.13.152	/department/fitness/category/hockey/product/Stiga%20Master%20Series%20ST3100%20Competition%20Indoor/add_to_cart
Nike Men's CJ Elite 2 TD Football Cleat	men's footwear	9/1/2017 8:46	Sep	8	apparel	207.181.111.244	/department/apparel/category/men's%20footwear/product/Nike%20Men's%20CJ%20Elite%202%20TD%20Football%20Cleat
Nike Men's Free TR 5.0 TB Training Shoe	as seen on tv!	9/1/2017 8:47	Sep	8	footwear	207.181.111.244	/department/footwear/category/as%20seen%20on%20%20tv!/product/Nike%20Men's%20Free%20TR%205.0%20TB%20Training%20Shoe
adidas Kids' RG III Mid Football Cleat	featured shops	9/1/2017 8:47	Sep	8	apparel	49.117.20.143	/department/apparel/category/featured%20shops/product/adidas%20Kids'%20RG%20III%20Mid%20Football%20Cleat/add_to_cart
Under Armour Women's Micro G Skulpt Running S	boxing & mma	9/1/2017 8:47	Sep	8	footwear	7.178.104.99	/department/footwear/category/boxing%20&%20mma/product/Under%20Armour%20Women's%20Micro%20G%20Skulpt%20Running%20S
Nike Women's Free 5.0 TR FIT PRT 4 Training S	boxing & mma	9/1/2017 8:47	Sep	8	footwear	63.241.234.226	/department/footwear/category/boxing%20&%20mma/product/Nike%20Women's%20Free%205.0%20TR%20FIT%20PRT%204%20Training%20S/add_to_cart
Nike Men's CJ Elite 2 TD Football Cleat	men's footwear	9/1/2017 8:48	Sep	8	apparel	120.216.58.143	/department/apparel/category/men's%20footwear/product/Nike%20Men's%20CJ%20Elite%202%20TD%20Football%20Cleat
Nike Men's CJ Elite 2 TD Football Cleat	men's footwear	9/1/2017 8:48	Sep	8	apparel	108.167.119.184	/department/apparel/category/men's%20footwear/product/Nike%20Men's%20CJ%20Elite%202%20TD%20Football%20Cleat/add_to_cart
Pelican Sunstream 100 Kayak	water sports	9/1/2017 8:48	Sep	8	fan shop	193.151.170.120	/department/fan%20shop/category/water%20sports/product/Pelican%20Sunstream%20100%20Kayak
Top Flite Women's 2017 XL Hybrid	golf apparel	9/1/2017 8:49	Sep	8	outdoors	154.37.72.59	/department/outdoors/category/golf%20apparel/product/Top%20Flite%20Women's%202017%20XL%20Hybrid
Nike Men's CJ Elite 2 TD Football Cleat	men's footwear	9/1/2017 8:49	Sep	8	apparel	120.216.58.143	/department/apparel/category/men's%20footwear/product/Nike%20Men's%20CJ%20Elite%202%20TD%20Football%20Cleat/add_to_cart
Pelican Sunstream 100 Kayak	water sports	9/1/2017 8:50	Sep	8	fan shop	207.181.111.244	/department/fan%20shop/category/water%20sports/product/Pelican%20Sunstream%20100%20Kayak
Columbia Men's PFG Anchor Tough T-Shirt	shop by sport	9/1/2017 8:50	Sep	8	golf	173.253.223.50	/department/golf/category/shop%20by%20sport/product/Columbia%20Men's%20PFG%20Anchor%20Tough%20T-Shirt
Bridgestone e6 Straight Distance NFL Carolina	electronics	9/1/2017 8:51	Sep	8	outdoors	196.74.159.244	/department/outdoors/category/electronics/product/Bridgestone%20e6%20Straight%20Distance%20NFL%20Carolina/add_to_cart
Under Armour Hustle Storm Medium Duffle Bag	fitness accessories	9/1/2017 8:52	Sep	8	footwear	205.138.187.143	/department/footwear/category/fitness%20accessories/product/Under%20Armour%20Hustle%20Storm%20Medium%20Duffle%20Bag
adidas Kids' RG III Mid Football Cleat	featured shops	9/1/2017 8:53	Sep	8	apparel	118.237.132.74	/department/apparel/category/featured%20shops/product/adidas%20Kids'%20RG%20III%20Mid%20Football%20Cleat/add_to_cart
Nike Men's Free TR 5.0 TB Training Shoe	as seen on tv!	9/1/2017 8:55	Sep	8	footwear	10.187.175.65	/department/footwear/category/as%20seen%20on%20%20tv!/product/Nike%20Men's%20Free%20TR%205.0%20TB%20Training%20Shoe
Perfect Fitness Perfect Rip Deck	cleats	9/1/2017 8:55	Sep	8	apparel	108.167.119.184	/department/apparel/category/cleats/product/Perfect%20Fitness%20Perfect%20Rip%20Deck
Field & Stream Sportsman 16 Gun Fire Safe	fishing	9/1/2017 8:56	Sep	8	fan shop	95.60.0.190	/department/fan%20shop/category/fishing/product/Field%20&%20Stream%20Sportsman%2016%20Gun%20Fire%20Safe/add_to_cart
Nike Men's Dri-FIT Victory Golf Polo	women's apparel	9/1/2017 8:56	Sep	8	golf	95.60.0.190	/department/golf/category/women's%20apparel/product/Nike%20Men's%20Dri-FIT%20Victory%20Golf%20Polo
adidas Kids' RG III Mid Football Cleat	featured shops	9/1/2017 8:57	Sep	8	apparel	85.135.134.214	/department/apparel/category/featured%20shops/product/adidas%20Kids'%20RG%20III%20Mid%20Football%20Cleat
The North Face Women's Recon Backpack	hunting & shooting	9/1/2017 8:57	Sep	8	fan shop	95.60.0.190	/department/fan%20shop/category/hunting%20&%20shooting/product/The%20North%20Face%20Women's%20Recon%20Backpack/add_to_cart
adidas Kids' RG III Mid Football Cleat	featured shops	9/1/2017 8:58	Sep	8	apparel	205.138.187.143	/department/apparel/category/featured%20shops/product/adidas%20Kids'%20RG%20III%20Mid%20Football%20Cleat
Cleveland Golf Women's 588 RTX CB Satin Chrom	golf apparel	9/1/2017 8:58	Sep	8	outdoors	193.151.170.120	/department/outdoors/category/golf%20apparel/product/Cleveland%20Golf%20Women's%20588%20RTX%20CB%20Satin%20Chrom
adidas Kids' RG III Mid Football Cleat	featured shops	9/1/2017 8:58	Sep	8	apparel	95.60.0.190	/department/apparel/category/featured%20shops/product/adidas%20Kids'%20RG%20III%20Mid%20Football%20Cleat
Under Armour Women's Ignite Slide	electronics	9/1/2017 8:59	Sep	8	footwear	7.178.104.99	/department/footwear/category/electronics/product/Under%20Armour%20Women's%20Ignite%20Slide
Nike Men's Free TR 5.0 TB Training Shoe	as seen on tv!	9/1/2017 8:59	Sep	8	footwear	208.123.225.211	/department/footwear/category/as%20seen%20on%20%20tv!/product/Nike%20Men's%20Free%20TR%205.0%20TB%20Training%20Shoe/add_to_cart
The North Face Women's Recon Backpack	hunting & shooting	9/1/2017 8:59	Sep	8	fan shop	49.117.20.143	/department/fan%20shop/category/hunting%20&%20shooting/product/The%20North%20Face%20Women's%20Recon%20Backpack/add_to_cart
SOLE E35 Elliptical	strength training	9/1/2017 8:59	Sep	8	footwear	207.181.111.244	/department/footwear/category/strength%20training/product/SOLE%20E35%20Elliptical
Glove It Urban Brick Golf Towel	trade-in	9/1/2017 8:59	Sep	8	outdoors	120.216.58.143	/department/outdoors/category/trade-in/product/Glove%20It%20Urban%20Brick%20Golf%20Towel
Perfect Fitness Perfect Rip Deck	cleats	9/1/2017 9:01	Sep	9	apparel	120.216.58.143	/department/apparel/category/cleats/product/Perfect%20Fitness%20Perfect%20Rip%20Deck/add_to_cart
Cleveland Golf Women's 588 RTX CB Satin Chrom	golf apparel	9/1/2017 9:01	Sep	9	outdoors	63.241.234.226	/department/outdoors/category/golf%20apparel/product/Cleveland%20Golf%20Women's%20588%20RTX%20CB%20Satin%20Chrom/add_to_cart
Garmin Approach S3 Golf GPS Watch	trade-in	9/1/2017 9:02	Sep	9	outdoors	154.37.72.59	/department/outdoors/category/trade-in/product/Garmin%20Approach%20S3%20Golf%20GPS%20Watch/add_to_cart
Yakima DoubleDown Ace Hitch Mount 4-Bike Rack	strength training	9/1/2017 9:02	Sep	9	footwear	95.60.0.190	/department/footwear/category/strength%20training/product/Yakima%20DoubleDown%20Ace%20Hitch%20Mount%204-Bike%20Rack
Garmin Approach S3 Golf GPS Watch	trade-in	9/1/2017 9:02	Sep	9	outdoors	207.181.111.244	/department/outdoors/category/trade-in/product/Garmin%20Approach%20S3%20Golf%20GPS%20Watch/add_to_cart
Under Armour Women's Ignite Slide	electronics	9/1/2017 9:03	Sep	9	footwear	7.178.104.99	/department/footwear/category/electronics/product/Under%20Armour%20Women's%20Ignite%20Slide
Columbia Men's PFG Anchor Tough T-Shirt	shop by sport	9/1/2017 9:03	Sep	9	golf	196.74.159.244	/department/golf/category/shop%20by%20sport/product/Columbia%20Men's%20PFG%20Anchor%20Tough%20T-Shirt
Glove It Urban Brick Golf Towel	trade-in	9/1/2017 9:04	Sep	9	outdoors	95.60.0.190	/department/outdoors/category/trade-in/product/Glove%20It%20Urban%20Brick%20Golf%20Towel
SOLE E25 Elliptical	basketball	9/1/2017 9:04	Sep	9	fitness	207.181.111.244	/department/fitness/category/basketball/product/SOLE%20E25%20Elliptical
Pelican Sunstream 100 Kayak	water sports	9/1/2017 9:04	Sep	9	fan shop	25.13.126.141	/department/fan%20shop/category/water%20sports/product/Pelican%20Sunstream%20100%20Kayak/add_to_cart
Columbia Men's PFG Anchor Tough T-Shirt	shop by sport	9/1/2017 9:05	Sep	9	golf	10.187.175.65	/department/golf/category/shop%20by%20sport/product/Columbia%20Men's%20PFG%20Anchor%20Tough%20T-Shirt
Pelican Sunstream 100 Kayak	water sports	9/1/2017 9:06	Sep	9	fan shop	53.120.136.227	/department/fan%20shop/category/water%20sports/product/Pelican%20Sunstream%20100%20Kayak
MDGolf Pittsburgh Penguins Putter	women's golf clubs	9/1/2017 9:07	Sep	9	outdoors	90.236.173.169	/department/outdoors/category/women's%20golf%20clubs/product/MDGolf%20Pittsburgh%20Penguins%20Putter/add_to_cart
Nike Men's CJ Elite 2 TD Football Cleat	men's footwear	9/1/2017 9:07	Sep	9	apparel	130.130.149.74	/department/apparel/category/men's%20footwear/product/Nike%20Men's%20CJ%20Elite%202%20TD%20Football%20Cleat
Nike Men's CJ Elite 2 TD Football Cleat	men's footwear	9/1/2017 9:08	Sep	9	apparel	171.218.47.35	/department/apparel/category/men's%20footwear/product/Nike%20Men's%20CJ%20Elite%202%20TD%20Football%20Cleat/add_to_cart
adidas Kids' RG III Mid Football Cleat	featured shops	9/1/2017 9:08	Sep	9	apparel	211.223.16.247	/department/apparel/category/featured%20shops/product/adidas%20Kids'%20RG%20III%20Mid%20Football%20Cleat/add_to_cart
Nike Men's Free TR 5.0 TB Training Shoe	as seen on tv!	9/1/2017 9:08	Sep	9	footwear	102.243.86.248	/department/footwear/category/as%20seen%20on%20%20tv!/product/Nike%20Men's%20Free%20TR%205.0%20TB%20Training%20Shoe
Columbia Men's PFG Anchor Tough T-Shirt	shop by sport	9/1/2017 9:08	Sep	9	golf	216.45.143.120	/department/golf/category/shop%20by%20sport/product/Columbia%20Men's%20PFG%20Anchor%20Tough%20T-Shirt
TYR Boys' Team Digi Jammer	girls' apparel	9/1/2017 9:08	Sep	9	golf	213.20.140.246	/department/golf/category/girls'%20apparel/product/TYR%20Boys'%20Team%20Digi%20Jammer
SOLE E35 Elliptical	strength training	9/1/2017 9:09	Sep	9	footwear	61.237.4.104	/department/footwear/category/strength%20training/product/SOLE%20E35%20Elliptical/add_to_cart
Bridgestone e6 Straight Distance NFL Carolina	electronics	9/1/2017 9:09	Sep	9	outdoors	101.4.169.154	/department/outdoors/category/electronics/product/Bridgestone%20e6%20Straight%20Distance%20NFL%20Carolina/add_to_cart
Perfect Fitness Perfect Rip Deck	cleats	9/1/2017 9:10	Sep	9	apparel	213.20.140.246	/department/apparel/category/cleats/product/Perfect%20Fitness%20Perfect%20Rip%20Deck/add_to_cart
Diamondback Women's Serene Classic Comfort Bi	camping & hiking	9/1/2017 9:11	Sep	9	fan shop	56.236.85.9	/department/fan%20shop/category/camping%20&%20hiking/product/Diamondback%20Women's%20Serene%20Classic%20Comfort%20Bi/add_to_cart
Glove It Urban Brick Golf Towel	trade-in	9/1/2017 9:11	Sep	9	outdoors	213.20.140.246	/department/outdoors/category/trade-in/product/Glove%20It%20Urban%20Brick%20Golf%20Towel/add_to_cart
adidas Youth Germany Black/Red Away Match Soc	girls' apparel	9/1/2017 9:11	Sep	9	golf	46.223.252.42	/department/golf/category/girls'%20apparel/product/adidas%20Youth%20Germany%20Black/Red%20Away%20Match%20Soc/add_to_cart
Field & Stream Sportsman 16 Gun Fire Safe	fishing	9/1/2017 9:12	Sep	9	fan shop	73.70.250.75	/department/fan%20shop/category/fishing/product/Field%20&%20Stream%20Sportsman%2016%20Gun%20Fire%20Safe
Field & Stream Sportsman 16 Gun Fire Safe	fishing	9/1/2017 9:12	Sep	9	fan shop	208.123.225.211	/department/fan%20shop/category/fishing/product/Field%20&%20Stream%20Sportsman%2016%20Gun%20Fire%20Safe
Under Armour Hustle Storm Medium Duffle Bag	fitness accessories	9/1/2017 9:13	Sep	9	footwear	171.218.47.35	/department/footwear/category/fitness%20accessories/product/Under%20Armour%20Hustle%20Storm%20Medium%20Duffle%20Bag
Bridgestone e6 Straight Distance NFL Carolina	electronics	9/1/2017 9:13	Sep	9	outdoors	61.237.4.104	/department/outdoors/category/electronics/product/Bridgestone%20e6%20Straight%20Distance%20NFL%20Carolina
Pelican Sunstream 100 Kayak	water sports	9/1/2017 9:13	Sep	9	fan shop	154.237.22.202	/department/fan%20shop/category/water%20sports/product/Pelican%20Sunstream%20100%20Kayak
The North Face Women's Recon Backpack	hunting & shooting	9/1/2017 9:14	Sep	9	fan shop	61.237.4.104	/department/fan%20shop/category/hunting%20&%20shooting/product/The%20North%20Face%20Women's%20Recon%20Backpack
Nike Men's Comfort 2 Slide	tennis & racquet	9/1/2017 9:15	Sep	9	fitness	217.154.105.170	/department/fitness/category/tennis%20&%20racquet/product/Nike%20Men's%20Comfort%202%20Slide
adidas Kids' RG III Mid Football Cleat	featured shops	9/1/2017 9:15	Sep	9	apparel	194.78.95.39	/department/apparel/category/featured%20shops/product/adidas%20Kids'%20RG%20III%20Mid%20Football%20Cleat
adidas Kids' RG III Mid Football Cleat	featured shops	9/1/2017 9:15	Sep	9	apparel	108.167.119.184	/department/apparel/category/featured%20shops/product/adidas%20Kids'%20RG%20III%20Mid%20Football%20Cleat
adidas Kids' RG III Mid Football Cleat	featured shops	9/1/2017 9:15	Sep	9	apparel	221.160.70.14	/department/apparel/category/featured%20shops/product/adidas%20Kids'%20RG%20III%20Mid%20Football%20Cleat
Nike Men's Fingertrap Max Training Shoe	soccer	9/1/2017 9:16	Sep	9	fitness	128.71.105.141	/department/fitness/category/soccer/product/Nike%20Men's%20Fingertrap%20Max%20Training%20Shoe
Nike Men's Dri-FIT Victory Golf Polo	women's apparel	9/1/2017 9:17	Sep	9	golf	194.226.56.166	/department/golf/category/women's%20apparel/product/Nike%20Men's%20Dri-FIT%20Victory%20Golf%20Polo
adidas Kids' RG III Mid Football Cleat	featured shops	9/1/2017 9:17	Sep	9	apparel	203.204.80.21	/department/apparel/category/featured%20shops/product/adidas%20Kids'%20RG%20III%20Mid%20Football%20Cleat
Perfect Fitness Perfect Rip Deck	cleats	9/1/2017 9:17	Sep	9	apparel	130.130.149.74	/department/apparel/category/cleats/product/Perfect%20Fitness%20Perfect%20Rip%20Deck
Nike Men's CJ Elite 2 TD Football Cleat	men's footwear	9/1/2017 9:17	Sep	9	apparel	56.236.85.9	/department/apparel/category/men's%20footwear/product/Nike%20Men's%20CJ%20Elite%202%20TD%20Football%20Cleat/add_to_cart
Perfect Fitness Perfect Rip Deck	cleats	9/1/2017 9:17	Sep	9	apparel	130.130.149.74	/department/apparel/category/cleats/product/Perfect%20Fitness%20Perfect%20Rip%20Deck
Stiga Master Series ST3100 Competition Indoor	hockey	9/1/2017 9:17	Sep	9	fitness	203.204.80.21	/department/fitness/category/hockey/product/Stiga%20Master%20Series%20ST3100%20Competition%20Indoor
adidas Brazuca 2017 Official Match Ball	baseball & softball	9/1/2017 9:18	Sep	9	fitness	173.253.223.50	/department/fitness/category/baseball%20&%20softball/product/adidas%20Brazuca%202017%20Official%20Match%20Ball
adidas Men's Germany Black Crest Away Tee	girls' apparel	9/1/2017 9:19	Sep	9	golf	171.218.47.35	/department/golf/category/girls'%20apparel/product/adidas%20Men's%20Germany%20Black%20Crest%20Away%20Tee
Yakima DoubleDown Ace Hitch Mount 4-Bike Rack	strength training	9/1/2017 9:19	Sep	9	footwear	190.151.48.150	/department/footwear/category/strength%20training/product/Yakima%20DoubleDown%20Ace%20Hitch%20Mount%204-Bike%20Rack/add_to_cart
Team Golf New England Patriots Putter Grip	accessories	9/1/2017 9:20	Sep	9	outdoors	148.228.220.24	/department/outdoors/category/accessories/product/Team%20Golf%20New%20England%20Patriots%20Putter%20Grip
Bushnell Pro X7 Jolt Slope Rangefinder	kids' golf clubs	9/1/2017 9:20	Sep	9	outdoors	44.129.92.158	/department/outdoors/category/kids'%20golf%20clubs/product/Bushnell%20Pro%20X7%20Jolt%20Slope%20Rangefinder
Field & Stream Sportsman 16 Gun Fire Safe	fishing	9/1/2017 9:20	Sep	9	fan shop	208.123.225.211	/department/fan%20shop/category/fishing/product/Field%20&%20Stream%20Sportsman%2016%20Gun%20Fire%20Safe
Cleveland Golf Women's 588 RTX CB Satin Chrom	golf apparel	9/1/2017 9:20	Sep	9	outdoors	61.237.4.104	/department/outdoors/category/golf%20apparel/product/Cleveland%20Golf%20Women's%20588%20RTX%20CB%20Satin%20Chrom
adidas Kids' RG III Mid Football Cleat	featured shops	9/1/2017 9:21	Sep	9	apparel	52.162.102.240	/department/apparel/category/featured%20shops/product/adidas%20Kids'%20RG%20III%20Mid%20Football%20Cleat
Yakima DoubleDown Ace Hitch Mount 4-Bike Rack	strength training	9/1/2017 9:21	Sep	9	footwear	208.123.225.211	/department/footwear/category/strength%20training/product/Yakima%20DoubleDown%20Ace%20Hitch%20Mount%204-Bike%20Rack
adidas Youth Germany Black/Red Away Match Soc	girls' apparel	9/1/2017 9:21	Sep	9	golf	145.8.77.90	/department/golf/category/girls'%20apparel/product/adidas%20Youth%20Germany%20Black/Red%20Away%20Match%20Soc
Under Armour Men's Compression EV SL Slide	electronics	9/1/2017 9:22	Sep	9	footwear	171.218.47.35	/department/footwear/category/electronics/product/Under%20Armour%20Men's%20Compression%20EV%20SL%20Slide
Nike Men's Free 5.0+ Running Shoe	cardio equipment	9/1/2017 9:22	Sep	9	footwear	208.123.225.211	/department/footwear/category/cardio%20equipment/product/Nike%20Men's%20Free%205.0+%20Running%20Shoe
Nike Men's Free TR 5.0 TB Training Shoe	as seen on tv!	9/1/2017 9:23	Sep	9	footwear	49.117.20.143	/department/footwear/category/as%20seen%20on%20%20tv!/product/Nike%20Men's%20Free%20TR%205.0%20TB%20Training%20Shoe
Nike Men's Free TR 5.0 TB Training Shoe	as seen on tv!	9/1/2017 9:23	Sep	9	footwear	194.226.56.166	/department/footwear/category/as%20seen%20on%20%20tv!/product/Nike%20Men's%20Free%20TR%205.0%20TB%20Training%20Shoe/add_to_cart
adidas Kids' RG III Mid Football Cleat	featured shops	9/1/2017 9:23	Sep	9	apparel	171.218.47.35	/department/apparel/category/featured%20shops/product/adidas%20Kids'%20RG%20III%20Mid%20Football%20Cleat
adidas Men's Germany Black Crest Away Tee	girls' apparel	9/1/2017 9:23	Sep	9	golf	213.20.140.246	/department/golf/category/girls'%20apparel/product/adidas%20Men's%20Germany%20Black%20Crest%20Away%20Tee
Nike Men's Dri-FIT Victory Golf Polo	women's apparel	9/1/2017 9:24	Sep	9	golf	73.70.250.75	/department/golf/category/women's%20apparel/product/Nike%20Men's%20Dri-FIT%20Victory%20Golf%20Polo/add_to_cart
adidas Youth Germany Black/Red Away Match Soc	girls' apparel	9/1/2017 9:24	Sep	9	golf	61.237.4.104	/department/golf/category/girls'%20apparel/product/adidas%20Youth%20Germany%20Black/Red%20Away%20Match%20Soc
adidas Kids' RG III Mid Football Cleat	featured shops	9/1/2017 9:24	Sep	9	apparel	102.243.86.248	/department/apparel/category/featured%20shops/product/adidas%20Kids'%20RG%20III%20Mid%20Football%20Cleat
Columbia Men's PFG Anchor Tough T-Shirt	shop by sport	9/1/2017 9:25	Sep	9	golf	56.236.85.9	/department/golf/category/shop%20by%20sport/product/Columbia%20Men's%20PFG%20Anchor%20Tough%20T-Shirt
Under Armour Women's Micro G Skulpt Running S	boxing & mma	9/1/2017 9:25	Sep	9	footwear	128.71.105.141	/department/footwear/category/boxing%20&%20mma/product/Under%20Armour%20Women's%20Micro%20G%20Skulpt%20Running%20S/add_to_cart
Bridgestone e6 Straight Distance NFL Carolina	electronics	9/1/2017 9:25	Sep	9	outdoors	206.115.13.152	/department/outdoors/category/electronics/product/Bridgestone%20e6%20Straight%20Distance%20NFL%20Carolina
Bushnell Pro X7 Jolt Slope Rangefinder	kids' golf clubs	9/1/2017 9:25	Sep	9	outdoors	190.151.48.150	/department/outdoors/category/kids'%20golf%20clubs/product/Bushnell%20Pro%20X7%20Jolt%20Slope%20Rangefinder
Diamondback Women's Serene Classic Comfort Bi	camping & hiking	9/1/2017 9:26	Sep	9	fan shop	130.130.149.74	/department/fan%20shop/category/camping%20&%20hiking/product/Diamondback%20Women's%20Serene%20Classic%20Comfort%20Bi
Field & Stream Sportsman 16 Gun Fire Safe	fishing	9/1/2017 9:27	Sep	9	fan shop	213.20.140.246	/department/fan%20shop/category/fishing/product/Field%20&%20Stream%20Sportsman%2016%20Gun%20Fire%20Safe/add_to_cart
Pelican Sunstream 100 Kayak	water sports	9/1/2017 9:27	Sep	9	fan shop	194.226.56.166	/department/fan%20shop/category/water%20sports/product/Pelican%20Sunstream%20100%20Kayak
Under Armour Women's Ignite Slide	electronics	9/1/2017 9:27	Sep	9	footwear	28.84.236.182	/department/footwear/category/electronics/product/Under%20Armour%20Women's%20Ignite%20Slide
Nike Men's Free TR 5.0 TB Training Shoe	as seen on tv!	9/1/2017 9:28	Sep	9	footwear	101.4.169.154	/department/footwear/category/as%20seen%20on%20%20tv!/product/Nike%20Men's%20Free%20TR%205.0%20TB%20Training%20Shoe
Nike Men's CJ Elite 2 TD Football Cleat	men's footwear	9/1/2017 9:28	Sep	9	apparel	61.237.4.104	/department/apparel/category/men's%20footwear/product/Nike%20Men's%20CJ%20Elite%202%20TD%20Football%20Cleat
Nike Men's Free TR 5.0 TB Training Shoe	as seen on tv!	9/1/2017 9:29	Sep	9	footwear	142.236.237.204	/department/footwear/category/as%20seen%20on%20%20tv!/product/Nike%20Men's%20Free%20TR%205.0%20TB%20Training%20Shoe
Clicgear Rovic Cooler Bag	golf gloves	9/1/2017 9:29	Sep	9	outdoors	171.218.47.35	/department/outdoors/category/golf%20gloves/product/Clicgear%20Rovic%20Cooler%20Bag
Ogio Race Golf Shoes	golf bags & carts	9/1/2017 9:29	Sep	9	outdoors	44.129.92.158	/department/outdoors/category/golf%20bags%20&%20carts/product/Ogio%20Race%20Golf%20Shoes
adidas Kids' RG III Mid Football Cleat	featured shops	9/1/2017 9:29	Sep	9	apparel	190.151.48.150	/department/apparel/category/featured%20shops/product/adidas%20Kids'%20RG%20III%20Mid%20Football%20Cleat
Nike Men's Dri-FIT Victory Golf Polo	women's apparel	9/1/2017 9:30	Sep	9	golf	211.223.16.247	/department/golf/category/women's%20apparel/product/Nike%20Men's%20Dri-FIT%20Victory%20Golf%20Polo/add_to_cart
TYR Boys' Team Digi Jammer	girls' apparel	9/1/2017 9:30	Sep	9	golf	216.45.143.120	/department/golf/category/girls'%20apparel/product/TYR%20Boys'%20Team%20Digi%20Jammer
Nike Men's CJ Elite 2 TD Football Cleat	men's footwear	9/1/2017 9:30	Sep	9	apparel	171.218.47.35	/department/apparel/category/men's%20footwear/product/Nike%20Men's%20CJ%20Elite%202%20TD%20Football%20Cleat/add_to_cart
Nike Men's CJ Elite 2 TD Football Cleat	men's footwear	9/1/2017 9:30	Sep	9	apparel	52.162.102.240	/department/apparel/category/men's%20footwear/product/Nike%20Men's%20CJ%20Elite%202%20TD%20Football%20Cleat
Nike Men's CJ Elite 2 TD Football Cleat	men's footwear	9/1/2017 9:31	Sep	9	apparel	171.218.47.35	/department/apparel/category/men's%20footwear/product/Nike%20Men's%20CJ%20Elite%202%20TD%20Football%20Cleat
MDGolf Pittsburgh Penguins Putter	women's golf clubs	9/1/2017 9:32	Sep	9	outdoors	206.115.13.152	/department/outdoors/category/women's%20golf%20clubs/product/MDGolf%20Pittsburgh%20Penguins%20Putter
MDGolf Pittsburgh Penguins Putter	women's golf clubs	9/1/2017 9:33	Sep	9	outdoors	211.223.16.247	/department/outdoors/category/women's%20golf%20clubs/product/MDGolf%20Pittsburgh%20Penguins%20Putter
Stiga Master Series ST3100 Competition Indoor	hockey	9/1/2017 9:33	Sep	9	fitness	153.134.55.205	/department/fitness/category/hockey/product/Stiga%20Master%20Series%20ST3100%20Competition%20Indoor
Cleveland Golf Women's 588 RTX CB Satin Chrom	golf apparel	9/1/2017 9:33	Sep	9	outdoors	60.70.253.43	/department/outdoors/category/golf%20apparel/product/Cleveland%20Golf%20Women's%20588%20RTX%20CB%20Satin%20Chrom/add_to_cart
TYR Boys' Team Digi Jammer	girls' apparel	9/1/2017 9:35	Sep	9	golf	62.164.176.196	/department/golf/category/girls'%20apparel/product/TYR%20Boys'%20Team%20Digi%20Jammer
adidas Kids' RG III Mid Football Cleat	featured shops	9/1/2017 9:35	Sep	9	apparel	62.164.176.196	/department/apparel/category/featured%20shops/product/adidas%20Kids'%20RG%20III%20Mid%20Football%20Cleat
Bushnell Pro X7 Jolt Slope Rangefinder	kids' golf clubs	9/1/2017 9:35	Sep	9	outdoors	154.237.22.202	/department/outdoors/category/kids'%20golf%20clubs/product/Bushnell%20Pro%20X7%20Jolt%20Slope%20Rangefinder
adidas Kids' RG III Mid Football Cleat	featured shops	9/1/2017 9:35	Sep	9	apparel	153.134.55.205	/department/apparel/category/featured%20shops/product/adidas%20Kids'%20RG%20III%20Mid%20Football%20Cleat/add_to_cart
adidas Men's Germany Black Crest Away Tee	girls' apparel	9/1/2017 9:36	Sep	9	golf	60.70.253.43	/department/golf/category/girls'%20apparel/product/adidas%20Men's%20Germany%20Black%20Crest%20Away%20Tee/add_to_cart
Stiga Master Series ST3100 Competition Indoor	hockey	9/1/2017 9:37	Sep	9	fitness	142.67.48.114	/department/fitness/category/hockey/product/Stiga%20Master%20Series%20ST3100%20Competition%20Indoor
adidas Youth Germany Black/Red Away Match Soc	girls' apparel	9/1/2017 9:37	Sep	9	golf	210.138.158.124	/department/golf/category/girls'%20apparel/product/adidas%20Youth%20Germany%20Black/Red%20Away%20Match%20Soc
Nike Men's CJ Elite 2 TD Football Cleat	men's footwear	9/1/2017 9:37	Sep	9	apparel	102.172.170.187	/department/apparel/category/men's%20footwear/product/Nike%20Men's%20CJ%20Elite%202%20TD%20Football%20Cleat/add_to_cart
Perfect Fitness Perfect Rip Deck	cleats	9/1/2017 9:38	Sep	9	apparel	211.223.16.247	/department/apparel/category/cleats/product/Perfect%20Fitness%20Perfect%20Rip%20Deck
Nike Men's CJ Elite 2 TD Football Cleat	men's footwear	9/1/2017 9:38	Sep	9	apparel	102.172.170.187	/department/apparel/category/men's%20footwear/product/Nike%20Men's%20CJ%20Elite%202%20TD%20Football%20Cleat
Nike Men's Dri-FIT Victory Golf Polo	women's apparel	9/1/2017 9:38	Sep	9	golf	149.80.45.147	/department/golf/category/women's%20apparel/product/Nike%20Men's%20Dri-FIT%20Victory%20Golf%20Polo
adidas Kids' RG III Mid Football Cleat	featured shops	9/1/2017 9:39	Sep	9	apparel	196.74.159.244	/department/apparel/category/featured%20shops/product/adidas%20Kids'%20RG%20III%20Mid%20Football%20Cleat/add_to_cart
Columbia Men's PFG Anchor Tough T-Shirt	shop by sport	9/1/2017 9:39	Sep	9	golf	60.70.253.43	/department/golf/category/shop%20by%20sport/product/Columbia%20Men's%20PFG%20Anchor%20Tough%20T-Shirt/add_to_cart
Nike Women's Free 5.0 TR FIT PRT 4 Training S	boxing & mma	9/1/2017 9:40	Sep	9	footwear	154.237.22.202	/department/footwear/category/boxing%20&%20mma/product/Nike%20Women's%20Free%205.0%20TR%20FIT%20PRT%204%20Training%20S
Garmin Approach S3 Golf GPS Watch	trade-in	9/1/2017 9:40	Sep	9	outdoors	219.252.175.214	/department/outdoors/category/trade-in/product/Garmin%20Approach%20S3%20Golf%20GPS%20Watch
Under Armour Men's Tech II T-Shirt	lacrosse	9/1/2017 9:40	Sep	9	fitness	142.67.48.114	/department/fitness/category/lacrosse/product/Under%20Armour%20Men's%20Tech%20II%20T-Shirt
MDGolf Pittsburgh Penguins Putter	women's golf clubs	9/1/2017 9:41	Sep	9	outdoors	194.78.95.39	/department/outdoors/category/women's%20golf%20clubs/product/MDGolf%20Pittsburgh%20Penguins%20Putter/add_to_cart
adidas Brazuca 2017 Official Match Ball	baseball & softball	9/1/2017 9:41	Sep	9	fitness	153.134.55.205	/department/fitness/category/baseball%20&%20softball/product/adidas%20Brazuca%202017%20Official%20Match%20Ball
Nike Men's Free TR 5.0 TB Training Shoe	as seen on tv!	9/1/2017 9:42	Sep	9	footwear	219.252.175.214	/department/footwear/category/as%20seen%20on%20%20tv!/product/Nike%20Men's%20Free%20TR%205.0%20TB%20Training%20Shoe/add_to_cart
Under Armour Men's Tech II T-Shirt	lacrosse	9/1/2017 9:42	Sep	9	fitness	215.143.180.0	/department/fitness/category/lacrosse/product/Under%20Armour%20Men's%20Tech%20II%20T-Shirt
MDGolf Pittsburgh Penguins Putter	women's golf clubs	9/1/2017 9:43	Sep	9	outdoors	154.237.22.202	/department/outdoors/category/women's%20golf%20clubs/product/MDGolf%20Pittsburgh%20Penguins%20Putter
Nike Men's CJ Elite 2 TD Football Cleat	men's footwear	9/1/2017 9:43	Sep	9	apparel	118.237.132.74	/department/apparel/category/men's%20footwear/product/Nike%20Men's%20CJ%20Elite%202%20TD%20Football%20Cleat
LIJA Women's Button Golf Dress	golf shoes	9/1/2017 9:44	Sep	9	outdoors	165.93.7.96	/department/outdoors/category/golf%20shoes/product/LIJA%20Women's%20Button%20Golf%20Dress
O'Brien Men's Neoprene Life Vest	indoor outdoor games	9/1/2017 9:45	Sep	9	fan shop	89.48.190.13	/department/fan%20shop/category/indoor/outdoor%20games/product/O'Brien%20Men's%20Neoprene%20Life%20Vest
Diamondback Women's Serene Classic Comfort Bi	camping & hiking	9/1/2017 9:45	Sep	9	fan shop	205.67.238.132	/department/fan%20shop/category/camping%20&%20hiking/product/Diamondback%20Women's%20Serene%20Classic%20Comfort%20Bi
adidas Kids' RG III Mid Football Cleat	featured shops	9/1/2017 9:46	Sep	9	apparel	190.134.131.64	/department/apparel/category/featured%20shops/product/adidas%20Kids'%20RG%20III%20Mid%20Football%20Cleat
Nike Men's Dri-FIT Victory Golf Polo	women's apparel	9/1/2017 9:46	Sep	9	golf	151.147.36.98	/department/golf/category/women's%20apparel/product/Nike%20Men's%20Dri-FIT%20Victory%20Golf%20Polo
Yakima DoubleDown Ace Hitch Mount 4-Bike Rack	strength training	9/1/2017 9:47	Sep	9	footwear	190.134.131.64	/department/footwear/category/strength%20training/product/Yakima%20DoubleDown%20Ace%20Hitch%20Mount%204-Bike%20Rack
Field & Stream Sportsman 16 Gun Fire Safe	fishing	9/1/2017 9:47	Sep	9	fan shop	219.252.175.214	/department/fan%20shop/category/fishing/product/Field%20&%20Stream%20Sportsman%2016%20Gun%20Fire%20Safe
Diamondback Women's Serene Classic Comfort Bi	camping & hiking	9/1/2017 9:47	Sep	9	fan shop	153.134.55.205	/department/fan%20shop/category/camping%20&%20hiking/product/Diamondback%20Women's%20Serene%20Classic%20Comfort%20Bi/add_to_cart
Nike Men's Dri-FIT Victory Golf Polo	women's apparel	9/1/2017 9:48	Sep	9	golf	205.67.238.132	/department/golf/category/women's%20apparel/product/Nike%20Men's%20Dri-FIT%20Victory%20Golf%20Polo
TYR Boys' Team Digi Jammer	girls' apparel	9/1/2017 9:48	Sep	9	golf	89.48.190.13	/department/golf/category/girls'%20apparel/product/TYR%20Boys'%20Team%20Digi%20Jammer/add_to_cart
adidas Kids' RG III Mid Football Cleat	featured shops	9/1/2017 9:48	Sep	9	apparel	215.143.180.0	/department/apparel/category/featured%20shops/product/adidas%20Kids'%20RG%20III%20Mid%20Football%20Cleat
Diamondback Women's Serene Classic Comfort Bi	camping & hiking	9/1/2017 9:48	Sep	9	fan shop	61.237.4.104	/department/fan%20shop/category/camping%20&%20hiking/product/Diamondback%20Women's%20Serene%20Classic%20Comfort%20Bi
Nike Men's CJ Elite 2 TD Football Cleat	men's footwear	9/1/2017 9:48	Sep	9	apparel	194.78.95.39	/department/apparel/category/men's%20footwear/product/Nike%20Men's%20CJ%20Elite%202%20TD%20Football%20Cleat/add_to_cart
Nike Men's Dri-FIT Victory Golf Polo	women's apparel	9/1/2017 9:49	Sep	9	golf	215.143.180.0	/department/golf/category/women's%20apparel/product/Nike%20Men's%20Dri-FIT%20Victory%20Golf%20Polo
Clicgear Rovic Cooler Bag	golf gloves	9/1/2017 9:50	Sep	9	outdoors	102.172.170.187	/department/outdoors/category/golf%20gloves/product/Clicgear%20Rovic%20Cooler%20Bag/add_to_cart
Yakima DoubleDown Ace Hitch Mount 4-Bike Rack	strength training	9/1/2017 9:50	Sep	9	footwear	151.147.36.98	/department/footwear/category/strength%20training/product/Yakima%20DoubleDown%20Ace%20Hitch%20Mount%204-Bike%20Rack
Team Golf New England Patriots Putter Grip	accessories	9/1/2017 9:50	Sep	9	outdoors	47.132.201.37	/department/outdoors/category/accessories/product/Team%20Golf%20New%20England%20Patriots%20Putter%20Grip
Pelican Sunstream 100 Kayak	water sports	9/1/2017 9:50	Sep	9	fan shop	61.237.4.104	/department/fan%20shop/category/water%20sports/product/Pelican%20Sunstream%20100%20Kayak
adidas Men's Germany Black Crest Away Tee	girls' apparel	9/1/2017 9:50	Sep	9	golf	154.237.22.202	/department/golf/category/girls'%20apparel/product/adidas%20Men's%20Germany%20Black%20Crest%20Away%20Tee
Yakima DoubleDown Ace Hitch Mount 4-Bike Rack	strength training	9/1/2017 9:51	Sep	9	footwear	102.172.170.187	/department/footwear/category/strength%20training/product/Yakima%20DoubleDown%20Ace%20Hitch%20Mount%204-Bike%20Rack
Field & Stream Sportsman 16 Gun Fire Safe	fishing	9/1/2017 9:51	Sep	9	fan shop	60.70.253.43	/department/fan%20shop/category/fishing/product/Field%20&%20Stream%20Sportsman%2016%20Gun%20Fire%20Safe
Pelican Sunstream 100 Kayak	water sports	9/1/2017 9:51	Sep	9	fan shop	71.166.244.224	/department/fan%20shop/category/water%20sports/product/Pelican%20Sunstream%20100%20Kayak/add_to_cart
Field & Stream Sportsman 16 Gun Fire Safe	fishing	9/1/2017 9:51	Sep	9	fan shop	213.20.140.246	/department/fan%20shop/category/fishing/product/Field%20&%20Stream%20Sportsman%2016%20Gun%20Fire%20Safe
Yakima DoubleDown Ace Hitch Mount 4-Bike Rack	strength training	9/1/2017 9:52	Sep	9	footwear	210.138.158.124	/department/footwear/category/strength%20training/product/Yakima%20DoubleDown%20Ace%20Hitch%20Mount%204-Bike%20Rack
Nike Men's Free 5.0+ Running Shoe	cardio equipment	9/1/2017 9:53	Sep	9	footwear	64.233.242.248	/department/footwear/category/cardio%20equipment/product/Nike%20Men's%20Free%205.0+%20Running%20Shoe
Field & Stream Sportsman 16 Gun Fire Safe	fishing	9/1/2017 9:53	Sep	9	fan shop	196.74.159.244	/department/fan%20shop/category/fishing/product/Field%20&%20Stream%20Sportsman%2016%20Gun%20Fire%20Safe
Nike Men's Dri-FIT Victory Golf Polo	women's apparel	9/1/2017 9:53	Sep	9	golf	52.162.102.240	/department/golf/category/women's%20apparel/product/Nike%20Men's%20Dri-FIT%20Victory%20Golf%20Polo/add_to_cart
Nike Women's Free 5.0 TR FIT PRT 4 Training S	boxing & mma	9/1/2017 9:53	Sep	9	footwear	190.134.131.64	/department/footwear/category/boxing%20&%20mma/product/Nike%20Women's%20Free%205.0%20TR%20FIT%20PRT%204%20Training%20S
Stiga Master Series ST3100 Competition Indoor	hockey	9/1/2017 9:54	Sep	9	fitness	151.147.36.98	/department/fitness/category/hockey/product/Stiga%20Master%20Series%20ST3100%20Competition%20Indoor/add_to_cart
Glove It Women's Mod Oval Golf Glove	golf balls	9/1/2017 9:54	Sep	9	outdoors	206.115.13.152	/department/outdoors/category/golf%20balls/product/Glove%20It%20Women's%20Mod%20Oval%20Golf%20Glove
Nike Men's Free 5.0+ Running Shoe	cardio equipment	9/1/2017 9:55	Sep	9	footwear	151.147.36.98	/department/footwear/category/cardio%20equipment/product/Nike%20Men's%20Free%205.0+%20Running%20Shoe
Mio ALPHA Heart Rate Monitor/Sport Watch	kids' golf clubs	9/1/2017 9:55	Sep	9	outdoors	196.74.159.244	/department/outdoors/category/kids'%20golf%20clubs/product/Mio%20ALPHA%20Heart%20Rate%20Monitor/Sport%20Watch
Under Armour Women's Micro G Skulpt Running S	boxing & mma	9/1/2017 9:56	Sep	9	footwear	151.147.36.98	/department/footwear/category/boxing%20&%20mma/product/Under%20Armour%20Women's%20Micro%20G%20Skulpt%20Running%20S
O'Brien Men's Neoprene Life Vest	indoor outdoor games	9/1/2017 9:56	Sep	9	fan shop	145.8.77.90	/department/fan%20shop/category/indoor/outdoor%20games/product/O'Brien%20Men's%20Neoprene%20Life%20Vest
Nike Men's Comfort 2 Slide	tennis & racquet	9/1/2017 9:57	Sep	9	fitness	60.70.253.43	/department/fitness/category/tennis%20&%20racquet/product/Nike%20Men's%20Comfort%202%20Slide
Diamondback Women's Serene Classic Comfort Bi	camping & hiking	9/1/2017 9:57	Sep	9	fan shop	219.252.175.214	/department/fan%20shop/category/camping%20&%20hiking/product/Diamondback%20Women's%20Serene%20Classic%20Comfort%20Bi
Nike Men's Dri-FIT Victory Golf Polo	women's apparel	9/1/2017 9:57	Sep	9	golf	76.194.28.175	/department/golf/category/women's%20apparel/product/Nike%20Men's%20Dri-FIT%20Victory%20Golf%20Polo
Pelican Sunstream 100 Kayak	water sports	9/1/2017 9:58	Sep	9	fan shop	116.234.83.212	/department/fan%20shop/category/water%20sports/product/Pelican%20Sunstream%20100%20Kayak/add_to_cart
MDGolf Pittsburgh Penguins Putter	women's golf clubs	9/1/2017 9:58	Sep	9	outdoors	116.234.83.212	/department/outdoors/category/women's%20golf%20clubs/product/MDGolf%20Pittsburgh%20Penguins%20Putter
Nike Men's Dri-FIT Victory Golf Polo	women's apparel	9/1/2017 9:58	Sep	9	golf	19.149.225.61	/department/golf/category/women's%20apparel/product/Nike%20Men's%20Dri-FIT%20Victory%20Golf%20Polo/add_to_cart
Nike Men's Dri-FIT Victory Golf Polo	women's apparel	9/1/2017 9:58	Sep	9	golf	51.131.22.105	/department/golf/category/women's%20apparel/product/Nike%20Men's%20Dri-FIT%20Victory%20Golf%20Polo
Nike Men's Dri-FIT Victory Golf Polo	women's apparel	9/1/2017 9:58	Sep	9	golf	76.194.28.175	/department/golf/category/women's%20apparel/product/Nike%20Men's%20Dri-FIT%20Victory%20Golf%20Polo
Nike Men's Dri-FIT Victory Golf Polo	women's apparel	9/1/2017 9:59	Sep	9	golf	148.228.220.24	/department/golf/category/women's%20apparel/product/Nike%20Men's%20Dri-FIT%20Victory%20Golf%20Polo/add_to_cart
adidas Kids' RG III Mid Football Cleat	featured shops	9/1/2017 9:59	Sep	9	apparel	138.46.82.98	/department/apparel/category/featured%20shops/product/adidas%20Kids'%20RG%20III%20Mid%20Football%20Cleat
Glove It Urban Brick Golf Towel	trade-in	9/1/2017 10:00	Sep	10	outdoors	219.252.175.214	/department/outdoors/category/trade-in/product/Glove%20It%20Urban%20Brick%20Golf%20Towel
Nike Men's Dri-FIT Victory Golf Polo	women's apparel	9/1/2017 10:00	Sep	10	golf	209.139.38.243	/department/golf/category/women's%20apparel/product/Nike%20Men's%20Dri-FIT%20Victory%20Golf%20Polo/add_to_cart
Pelican Sunstream 100 Kayak	water sports	9/1/2017 10:01	Sep	10	fan shop	206.115.13.152	/department/fan%20shop/category/water%20sports/product/Pelican%20Sunstream%20100%20Kayak/add_to_cart
Nike Men's CJ Elite 2 TD Football Cleat	men's footwear	9/1/2017 10:01	Sep	10	apparel	118.237.132.74	/department/apparel/category/men's%20footwear/product/Nike%20Men's%20CJ%20Elite%202%20TD%20Football%20Cleat
Nike Men's CJ Elite 2 TD Football Cleat	men's footwear	9/1/2017 10:01	Sep	10	apparel	203.204.80.21	/department/apparel/category/men's%20footwear/product/Nike%20Men's%20CJ%20Elite%202%20TD%20Football%20Cleat
Cleveland Golf Women's 588 RTX CB Satin Chrom	golf apparel	9/1/2017 10:01	Sep	10	outdoors	118.237.132.74	/department/outdoors/category/golf%20apparel/product/Cleveland%20Golf%20Women's%20588%20RTX%20CB%20Satin%20Chrom
Nike Men's Fingertrap Max Training Shoe	soccer	9/1/2017 10:02	Sep	10	fitness	86.170.86.207	/department/fitness/category/soccer/product/Nike%20Men's%20Fingertrap%20Max%20Training%20Shoe
Nike Men's CJ Elite 2 TD Football Cleat	men's footwear	9/1/2017 10:02	Sep	10	apparel	63.241.234.226	/department/apparel/category/men's%20footwear/product/Nike%20Men's%20CJ%20Elite%202%20TD%20Football%20Cleat
TYR Boys' Team Digi Jammer	girls' apparel	9/1/2017 10:02	Sep	10	golf	7.178.104.99	/department/golf/category/girls'%20apparel/product/TYR%20Boys'%20Team%20Digi%20Jammer
MDGolf Pittsburgh Penguins Putter	women's golf clubs	9/1/2017 10:02	Sep	10	outdoors	90.236.173.169	/department/outdoors/category/women's%20golf%20clubs/product/MDGolf%20Pittsburgh%20Penguins%20Putter/add_to_cart
Garmin Approach S3 Golf GPS Watch	trade-in	9/1/2017 10:03	Sep	10	outdoors	63.241.234.226	/department/outdoors/category/trade-in/product/Garmin%20Approach%20S3%20Golf%20GPS%20Watch
Cleveland Golf Women's 588 RTX CB Satin Chrom	golf apparel	9/1/2017 10:03	Sep	10	outdoors	121.64.117.248	/department/outdoors/category/golf%20apparel/product/Cleveland%20Golf%20Women's%20588%20RTX%20CB%20Satin%20Chrom/add_to_cart
Under Armour Hustle Storm Medium Duffle Bag	fitness accessories	9/1/2017 10:03	Sep	10	footwear	190.134.131.64	/department/footwear/category/fitness%20accessories/product/Under%20Armour%20Hustle%20Storm%20Medium%20Duffle%20Bag
Perfect Fitness Perfect Rip Deck	cleats	9/1/2017 10:04	Sep	10	apparel	108.167.119.184	/department/apparel/category/cleats/product/Perfect%20Fitness%20Perfect%20Rip%20Deck
MDGolf Pittsburgh Penguins Putter	women's golf clubs	9/1/2017 10:04	Sep	10	outdoors	76.194.28.175	/department/outdoors/category/women's%20golf%20clubs/product/MDGolf%20Pittsburgh%20Penguins%20Putter
Perfect Fitness Perfect Rip Deck	cleats	9/1/2017 10:05	Sep	10	apparel	193.151.170.120	/department/apparel/category/cleats/product/Perfect%20Fitness%20Perfect%20Rip%20Deck
Under Armour Men's Compression EV SL Slide	electronics	9/1/2017 10:05	Sep	10	footwear	116.234.83.212	/department/footwear/category/electronics/product/Under%20Armour%20Men's%20Compression%20EV%20SL%20Slide
The North Face Women's Recon Backpack	hunting & shooting	9/1/2017 10:05	Sep	10	fan shop	73.70.250.75	/department/fan%20shop/category/hunting%20&%20shooting/product/The%20North%20Face%20Women's%20Recon%20Backpack
SOLE E35 Elliptical	strength training	9/1/2017 10:06	Sep	10	footwear	85.135.134.214	/department/footwear/category/strength%20training/product/SOLE%20E35%20Elliptical/add_to_cart
Under Armour Girls' Toddler Spine Surge Runni	shop by sport	9/1/2017 10:06	Sep	10	golf	86.170.86.207	/department/golf/category/shop%20by%20sport/product/Under%20Armour%20Girls'%20Toddler%20Spine%20Surge%20Runni
O'Brien Men's Neoprene Life Vest	indoor outdoor games	9/1/2017 10:06	Sep	10	fan shop	73.70.250.75	/department/fan%20shop/category/indoor/outdoor%20games/product/O'Brien%20Men's%20Neoprene%20Life%20Vest
Pelican Sunstream 100 Kayak	water sports	9/1/2017 10:06	Sep	10	fan shop	193.151.170.120	/department/fan%20shop/category/water%20sports/product/Pelican%20Sunstream%20100%20Kayak/add_to_cart
Merrell Men's All Out Flash Trail Running Sho	men's golf clubs	9/1/2017 10:06	Sep	10	outdoors	193.151.170.120	/department/outdoors/category/men's%20golf%20clubs/product/Merrell%20Men's%20All%20Out%20Flash%20Trail%20Running%20Sho
adidas Kids' F5 Messi FG Soccer Cleat	baseball & softball	9/1/2017 10:07	Sep	10	fitness	90.236.173.169	/department/fitness/category/baseball%20&%20softball/product/adidas%20Kids'%20F5%20Messi%20FG%20Soccer%20Cleat
Nike Men's CJ Elite 2 TD Football Cleat	men's footwear	9/1/2017 10:08	Sep	10	apparel	33.247.17.92	/department/apparel/category/men's%20footwear/product/Nike%20Men's%20CJ%20Elite%202%20TD%20Football%20Cleat/add_to_cart
adidas Youth Germany Black/Red Away Match Soc	girls' apparel	9/1/2017 10:08	Sep	10	golf	76.194.28.175	/department/golf/category/girls'%20apparel/product/adidas%20Youth%20Germany%20Black/Red%20Away%20Match%20Soc
Top Flite Women's 2017 XL Hybrid	golf apparel	9/1/2017 10:08	Sep	10	outdoors	67.33.149.24	/department/outdoors/category/golf%20apparel/product/Top%20Flite%20Women's%202017%20XL%20Hybrid
Perfect Fitness Perfect Rip Deck	cleats	9/1/2017 10:08	Sep	10	apparel	190.134.131.64	/department/apparel/category/cleats/product/Perfect%20Fitness%20Perfect%20Rip%20Deck
Garmin Forerunner 910XT GPS Watch	kids' golf clubs	9/1/2017 10:09	Sep	10	outdoors	116.234.83.212	/department/outdoors/category/kids'%20golf%20clubs/product/Garmin%20Forerunner%20910XT%20GPS%20Watch
Diamondback Women's Serene Classic Comfort Bi	camping & hiking	9/1/2017 10:09	Sep	10	fan shop	121.64.117.248	/department/fan%20shop/category/camping%20&%20hiking/product/Diamondback%20Women's%20Serene%20Classic%20Comfort%20Bi
SOLE E35 Elliptical	strength training	9/1/2017 10:10	Sep	10	footwear	90.236.173.169	/department/footwear/category/strength%20training/product/SOLE%20E35%20Elliptical
Columbia Men's PFG Anchor Tough T-Shirt	shop by sport	9/1/2017 10:10	Sep	10	golf	67.207.60.176	/department/golf/category/shop%20by%20sport/product/Columbia%20Men's%20PFG%20Anchor%20Tough%20T-Shirt/add_to_cart
Nike Men's Free 5.0+ Running Shoe	cardio equipment	9/1/2017 10:11	Sep	10	footwear	33.247.17.92	/department/footwear/category/cardio%20equipment/product/Nike%20Men's%20Free%205.0+%20Running%20Shoe
Stiga Master Series ST3100 Competition Indoor	hockey	9/1/2017 10:11	Sep	10	fitness	95.60.0.190	/department/fitness/category/hockey/product/Stiga%20Master%20Series%20ST3100%20Competition%20Indoor
Perfect Fitness Perfect Rip Deck	cleats	9/1/2017 10:11	Sep	10	apparel	138.46.82.98	/department/apparel/category/cleats/product/Perfect%20Fitness%20Perfect%20Rip%20Deck
Field & Stream Sportsman 16 Gun Fire Safe	fishing	9/1/2017 10:12	Sep	10	fan shop	33.247.17.92	/department/fan%20shop/category/fishing/product/Field%20&%20Stream%20Sportsman%2016%20Gun%20Fire%20Safe/add_to_cart
Perfect Fitness Perfect Rip Deck	cleats	9/1/2017 10:12	Sep	10	apparel	121.64.117.248	/department/apparel/category/cleats/product/Perfect%20Fitness%20Perfect%20Rip%20Deck/add_to_cart
Merrell Men's All Out Flash Trail Running Sho	men's golf clubs	9/1/2017 10:12	Sep	10	outdoors	219.252.175.214	/department/outdoors/category/men's%20golf%20clubs/product/Merrell%20Men's%20All%20Out%20Flash%20Trail%20Running%20Sho
Nike Men's Comfort 2 Slide	tennis & racquet	9/1/2017 10:12	Sep	10	fitness	63.241.234.226	/department/fitness/category/tennis%20&%20racquet/product/Nike%20Men's%20Comfort%202%20Slide/add_to_cart
Nike Men's Comfort 2 Slide	tennis & racquet	9/1/2017 10:12	Sep	10	fitness	197.41.145.14	/department/fitness/category/tennis%20&%20racquet/product/Nike%20Men's%20Comfort%202%20Slide
Field & Stream Sportsman 16 Gun Fire Safe	fishing	9/1/2017 10:12	Sep	10	fan shop	219.252.175.214	/department/fan%20shop/category/fishing/product/Field%20&%20Stream%20Sportsman%2016%20Gun%20Fire%20Safe/add_to_cart
The North Face Women's Recon Backpack	hunting & shooting	9/1/2017 10:13	Sep	10	fan shop	51.131.22.105	/department/fan%20shop/category/hunting%20&%20shooting/product/The%20North%20Face%20Women's%20Recon%20Backpack/add_to_cart
Nike Men's Dri-FIT Victory Golf Polo	women's apparel	9/1/2017 10:13	Sep	10	golf	108.167.119.184	/department/golf/category/women's%20apparel/product/Nike%20Men's%20Dri-FIT%20Victory%20Golf%20Polo/add_to_cart
adidas Kids' RG III Mid Football Cleat	featured shops	9/1/2017 10:13	Sep	10	apparel	86.170.86.207	/department/apparel/category/featured%20shops/product/adidas%20Kids'%20RG%20III%20Mid%20Football%20Cleat
Nike Men's Dri-FIT Victory Golf Polo	women's apparel	9/1/2017 10:14	Sep	10	golf	37.97.182.65	/department/golf/category/women's%20apparel/product/Nike%20Men's%20Dri-FIT%20Victory%20Golf%20Polo
Diamondback Women's Serene Classic Comfort Bi	camping & hiking	9/1/2017 10:14	Sep	10	fan shop	118.237.132.74	/department/fan%20shop/category/camping%20&%20hiking/product/Diamondback%20Women's%20Serene%20Classic%20Comfort%20Bi/add_to_cart
Nike Men's Fingertrap Max Training Shoe	soccer	9/1/2017 10:15	Sep	10	fitness	148.228.220.24	/department/fitness/category/soccer/product/Nike%20Men's%20Fingertrap%20Max%20Training%20Shoe
Columbia Men's PFG Anchor Tough T-Shirt	shop by sport	9/1/2017 10:15	Sep	10	golf	9.146.85.217	/department/golf/category/shop%20by%20sport/product/Columbia%20Men's%20PFG%20Anchor%20Tough%20T-Shirt
Nike Men's Dri-FIT Victory Golf Polo	women's apparel	9/1/2017 10:15	Sep	10	golf	95.60.0.190	/department/golf/category/women's%20apparel/product/Nike%20Men's%20Dri-FIT%20Victory%20Golf%20Polo
Nike Men's Fingertrap Max Training Shoe	soccer	9/1/2017 10:16	Sep	10	fitness	190.134.131.64	/department/fitness/category/soccer/product/Nike%20Men's%20Fingertrap%20Max%20Training%20Shoe
Team Golf Texas Longhorns Putter Grip	accessories	9/1/2017 10:16	Sep	10	outdoors	95.234.113.98	/department/outdoors/category/accessories/product/Team%20Golf%20Texas%20Longhorns%20Putter%20Grip
Diamondback Boys' Insight 24 Performance Hybr	basketball	9/1/2017 10:16	Sep	10	fitness	76.194.28.175	/department/fitness/category/basketball/product/Diamondback%20Boys'%20Insight%2024%20Performance%20Hybr
TYR Boys' Team Digi Jammer	girls' apparel	9/1/2017 10:17	Sep	10	golf	86.170.86.207	/department/golf/category/girls'%20apparel/product/TYR%20Boys'%20Team%20Digi%20Jammer
Garmin Forerunner 910XT GPS Watch	kids' golf clubs	9/1/2017 10:17	Sep	10	outdoors	37.97.182.65	/department/outdoors/category/kids'%20golf%20clubs/product/Garmin%20Forerunner%20910XT%20GPS%20Watch/add_to_cart
Perfect Fitness Perfect Rip Deck	cleats	9/1/2017 10:17	Sep	10	apparel	73.70.250.75	/department/apparel/category/cleats/product/Perfect%20Fitness%20Perfect%20Rip%20Deck
Field & Stream Sportsman 16 Gun Fire Safe	fishing	9/1/2017 10:18	Sep	10	fan shop	67.33.149.24	/department/fan%20shop/category/fishing/product/Field%20&%20Stream%20Sportsman%2016%20Gun%20Fire%20Safe
adidas Kids' RG III Mid Football Cleat	featured shops	9/1/2017 10:18	Sep	10	apparel	67.33.149.24	/department/apparel/category/featured%20shops/product/adidas%20Kids'%20RG%20III%20Mid%20Football%20Cleat
adidas Men's Germany Black Crest Away Tee	girls' apparel	9/1/2017 10:18	Sep	10	golf	154.37.72.59	/department/golf/category/girls'%20apparel/product/adidas%20Men's%20Germany%20Black%20Crest%20Away%20Tee
Perfect Fitness Perfect Rip Deck	cleats	9/1/2017 10:18	Sep	10	apparel	165.93.7.96	/department/apparel/category/cleats/product/Perfect%20Fitness%20Perfect%20Rip%20Deck
SOLE E25 Elliptical	basketball	9/1/2017 10:19	Sep	10	fitness	37.97.182.65	/department/fitness/category/basketball/product/SOLE%20E25%20Elliptical
Cleveland Golf Collegiate My Custom Wedge 588	women's golf clubs	9/1/2017 10:19	Sep	10	outdoors	85.135.134.214	/department/outdoors/category/women's%20golf%20clubs/product/Cleveland%20Golf%20Collegiate%20My%20Custom%20Wedge%20588
Cleveland Golf Collegiate My Custom Wedge 588	women's golf clubs	9/1/2017 10:19	Sep	10	outdoors	67.33.149.24	/department/outdoors/category/women's%20golf%20clubs/product/Cleveland%20Golf%20Collegiate%20My%20Custom%20Wedge%20588
Nike Men's CJ Elite 2 TD Football Cleat	men's footwear	9/1/2017 10:20	Sep	10	apparel	193.151.170.120	/department/apparel/category/men's%20footwear/product/Nike%20Men's%20CJ%20Elite%202%20TD%20Football%20Cleat
adidas Kids' RG III Mid Football Cleat	featured shops	9/1/2017 10:20	Sep	10	apparel	73.70.250.75	/department/apparel/category/featured%20shops/product/adidas%20Kids'%20RG%20III%20Mid%20Football%20Cleat
Nike Men's Free TR 5.0 TB Training Shoe	as seen on tv!	9/1/2017 10:21	Sep	10	footwear	86.170.86.207	/department/footwear/category/as%20seen%20on%20%20tv!/product/Nike%20Men's%20Free%20TR%205.0%20TB%20Training%20Shoe
Perfect Fitness Perfect Rip Deck	cleats	9/1/2017 10:21	Sep	10	apparel	9.146.85.217	/department/apparel/category/cleats/product/Perfect%20Fitness%20Perfect%20Rip%20Deck/add_to_cart
Pelican Sunstream 100 Kayak	water sports	9/1/2017 10:22	Sep	10	fan shop	138.46.82.98	/department/fan%20shop/category/water%20sports/product/Pelican%20Sunstream%20100%20Kayak
The North Face Women's Recon Backpack	hunting & shooting	9/1/2017 10:22	Sep	10	fan shop	197.41.145.14	/department/fan%20shop/category/hunting%20&%20shooting/product/The%20North%20Face%20Women's%20Recon%20Backpack/add_to_cart
Nike Men's Free 5.0+ Running Shoe	cardio equipment	9/1/2017 10:23	Sep	10	footwear	37.97.182.65	/department/footwear/category/cardio%20equipment/product/Nike%20Men's%20Free%205.0+%20Running%20Shoe/add_to_cart
Under Armour Women's Micro G Skulpt Running S	boxing & mma	9/1/2017 10:23	Sep	10	footwear	102.172.170.187	/department/footwear/category/boxing%20&%20mma/product/Under%20Armour%20Women's%20Micro%20G%20Skulpt%20Running%20S/add_to_cart
Nike Men's Dri-FIT Victory Golf Polo	women's apparel	9/1/2017 10:23	Sep	10	golf	145.8.77.90	/department/golf/category/women's%20apparel/product/Nike%20Men's%20Dri-FIT%20Victory%20Golf%20Polo
Under Armour Hustle Storm Medium Duffle Bag	fitness accessories	9/1/2017 10:23	Sep	10	footwear	192.252.16.122	/department/footwear/category/fitness%20accessories/product/Under%20Armour%20Hustle%20Storm%20Medium%20Duffle%20Bag
O'Brien Men's Neoprene Life Vest	indoor outdoor games	9/1/2017 10:24	Sep	10	fan shop	28.84.236.182	/department/fan%20shop/category/indoor/outdoor%20games/product/O'Brien%20Men's%20Neoprene%20Life%20Vest/add_to_cart
O'Brien Men's Neoprene Life Vest	indoor outdoor games	9/1/2017 10:24	Sep	10	fan shop	194.234.155.155	/department/fan%20shop/category/indoor/outdoor%20games/product/O'Brien%20Men's%20Neoprene%20Life%20Vest/add_to_cart
Team Golf New England Patriots Putter Grip	accessories	9/1/2017 10:24	Sep	10	outdoors	192.252.16.122	/department/outdoors/category/accessories/product/Team%20Golf%20New%20England%20Patriots%20Putter%20Grip
Nike Men's Fingertrap Max Training Shoe	soccer	9/1/2017 10:25	Sep	10	fitness	145.8.77.90	/department/fitness/category/soccer/product/Nike%20Men's%20Fingertrap%20Max%20Training%20Shoe
The North Face Women's Recon Backpack	hunting & shooting	9/1/2017 10:25	Sep	10	fan shop	205.138.187.143	/department/fan%20shop/category/hunting%20&%20shooting/product/The%20North%20Face%20Women's%20Recon%20Backpack
SOLE E25 Elliptical	basketball	9/1/2017 10:27	Sep	10	fitness	182.121.253.3	/department/fitness/category/basketball/product/SOLE%20E25%20Elliptical
Nike Men's Free TR 5.0 TB Training Shoe	as seen on tv!	9/1/2017 10:27	Sep	10	footwear	39.224.29.50	/department/footwear/category/as%20seen%20on%20%20tv!/product/Nike%20Men's%20Free%20TR%205.0%20TB%20Training%20Shoe/add_to_cart
adidas Kids' F5 Messi FG Soccer Cleat	baseball & softball	9/1/2017 10:27	Sep	10	fitness	190.134.131.64	/department/fitness/category/baseball%20&%20softball/product/adidas%20Kids'%20F5%20Messi%20FG%20Soccer%20Cleat
Nike Men's CJ Elite 2 TD Football Cleat	men's footwear	9/1/2017 10:30	Sep	10	apparel	154.237.22.202	/department/apparel/category/men's%20footwear/product/Nike%20Men's%20CJ%20Elite%202%20TD%20Football%20Cleat
Pelican Sunstream 100 Kayak	water sports	9/1/2017 10:30	Sep	10	fan shop	211.122.14.29	/department/fan%20shop/category/water%20sports/product/Pelican%20Sunstream%20100%20Kayak
LIJA Women's Eyelet Sleeveless Golf Polo	golf shoes	9/1/2017 10:30	Sep	10	outdoors	205.138.187.143	/department/outdoors/category/golf%20shoes/product/LIJA%20Women's%20Eyelet%20Sleeveless%20Golf%20Polo
adidas Youth Germany Black/Red Away Match Soc	girls' apparel	9/1/2017 10:31	Sep	10	golf	86.170.86.207	/department/golf/category/girls'%20apparel/product/adidas%20Youth%20Germany%20Black/Red%20Away%20Match%20Soc/add_to_cart
Under Armour Women's Micro G Skulpt Running S	boxing & mma	9/1/2017 10:31	Sep	10	footwear	95.234.113.98	/department/footwear/category/boxing%20&%20mma/product/Under%20Armour%20Women's%20Micro%20G%20Skulpt%20Running%20S
Nike Men's CJ Elite 2 TD Football Cleat	men's footwear	9/1/2017 10:32	Sep	10	apparel	101.4.169.154	/department/apparel/category/men's%20footwear/product/Nike%20Men's%20CJ%20Elite%202%20TD%20Football%20Cleat/add_to_cart
Field & Stream Sportsman 16 Gun Fire Safe	fishing	9/1/2017 10:32	Sep	10	fan shop	194.234.155.155	/department/fan%20shop/category/fishing/product/Field%20&%20Stream%20Sportsman%2016%20Gun%20Fire%20Safe
Titleist Pro V1x High Numbers Golf Balls	electronics	9/1/2017 10:33	Sep	10	outdoors	102.172.170.187	/department/outdoors/category/electronics/product/Titleist%20Pro%20V1x%20High%20Numbers%20Golf%20Balls/add_to_cart
TYR Boys' Team Digi Jammer	girls' apparel	9/1/2017 10:33	Sep	10	golf	190.134.131.64	/department/golf/category/girls'%20apparel/product/TYR%20Boys'%20Team%20Digi%20Jammer
Columbia Men's PFG Anchor Tough T-Shirt	shop by sport	9/1/2017 10:35	Sep	10	golf	95.234.113.98	/department/golf/category/shop%20by%20sport/product/Columbia%20Men's%20PFG%20Anchor%20Tough%20T-Shirt
Titleist Pro V1x High Numbers Golf Balls	electronics	9/1/2017 10:35	Sep	10	outdoors	39.224.29.50	/department/outdoors/category/electronics/product/Titleist%20Pro%20V1x%20High%20Numbers%20Golf%20Balls
Under Armour Men's Tech II T-Shirt	lacrosse	9/1/2017 10:36	Sep	10	fitness	130.130.149.74	/department/fitness/category/lacrosse/product/Under%20Armour%20Men's%20Tech%20II%20T-Shirt
Cleveland Golf Collegiate My Custom Wedge 588	women's golf clubs	9/1/2017 10:36	Sep	10	outdoors	28.84.236.182	/department/outdoors/category/women's%20golf%20clubs/product/Cleveland%20Golf%20Collegiate%20My%20Custom%20Wedge%20588
Nike Men's Dri-FIT Victory Golf Polo	women's apparel	9/1/2017 10:36	Sep	10	golf	216.33.39.145	/department/golf/category/women's%20apparel/product/Nike%20Men's%20Dri-FIT%20Victory%20Golf%20Polo
O'Brien Men's Neoprene Life Vest	indoor outdoor games	9/1/2017 10:37	Sep	10	fan shop	182.121.253.3	/department/fan%20shop/category/indoor/outdoor%20games/product/O'Brien%20Men's%20Neoprene%20Life%20Vest
TYR Boys' Team Digi Jammer	girls' apparel	9/1/2017 10:37	Sep	10	golf	116.202.25.156	/department/golf/category/girls'%20apparel/product/TYR%20Boys'%20Team%20Digi%20Jammer
TYR Boys' Team Digi Jammer	girls' apparel	9/1/2017 10:37	Sep	10	golf	190.134.131.64	/department/golf/category/girls'%20apparel/product/TYR%20Boys'%20Team%20Digi%20Jammer
Nike Men's Comfort 2 Slide	tennis & racquet	9/1/2017 10:38	Sep	10	fitness	95.234.113.98	/department/fitness/category/tennis%20&%20racquet/product/Nike%20Men's%20Comfort%202%20Slide
Perfect Fitness Perfect Rip Deck	cleats	9/1/2017 10:38	Sep	10	apparel	125.117.200.10	/department/apparel/category/cleats/product/Perfect%20Fitness%20Perfect%20Rip%20Deck
adidas Brazuca 2017 Official Match Ball	baseball & softball	9/1/2017 10:39	Sep	10	fitness	130.130.149.74	/department/fitness/category/baseball%20&%20softball/product/adidas%20Brazuca%202017%20Official%20Match%20Ball
Nike Men's Fingertrap Max Training Shoe	soccer	9/1/2017 10:39	Sep	10	fitness	116.202.25.156	/department/fitness/category/soccer/product/Nike%20Men's%20Fingertrap%20Max%20Training%20Shoe
Perfect Fitness Perfect Rip Deck	cleats	9/1/2017 10:39	Sep	10	apparel	61.237.4.104	/department/apparel/category/cleats/product/Perfect%20Fitness%20Perfect%20Rip%20Deck
Field & Stream Sportsman 16 Gun Fire Safe	fishing	9/1/2017 10:40	Sep	10	fan shop	217.154.105.170	/department/fan%20shop/category/fishing/product/Field%20&%20Stream%20Sportsman%2016%20Gun%20Fire%20Safe
Merrell Women's Siren Mid Waterproof Hiking B	men's golf clubs	9/1/2017 10:41	Sep	10	outdoors	192.252.16.122	/department/outdoors/category/men's%20golf%20clubs/product/Merrell%20Women's%20Siren%20Mid%20Waterproof%20Hiking%20B
Nike Men's Dri-FIT Victory Golf Polo	women's apparel	9/1/2017 10:42	Sep	10	golf	194.234.155.155	/department/golf/category/women's%20apparel/product/Nike%20Men's%20Dri-FIT%20Victory%20Golf%20Polo
O'Brien Men's Neoprene Life Vest	indoor outdoor games	9/1/2017 10:42	Sep	10	fan shop	108.167.119.184	/department/fan%20shop/category/indoor/outdoor%20games/product/O'Brien%20Men's%20Neoprene%20Life%20Vest
Diamondback Women's Serene Classic Comfort Bi	camping & hiking	9/1/2017 10:42	Sep	10	fan shop	206.115.13.152	/department/fan%20shop/category/camping%20&%20hiking/product/Diamondback%20Women's%20Serene%20Classic%20Comfort%20Bi
O'Brien Men's Neoprene Life Vest	indoor outdoor games	9/1/2017 10:42	Sep	10	fan shop	145.8.77.90	/department/fan%20shop/category/indoor/outdoor%20games/product/O'Brien%20Men's%20Neoprene%20Life%20Vest
Perfect Fitness Perfect Rip Deck	cleats	9/1/2017 10:43	Sep	10	apparel	194.234.155.155	/department/apparel/category/cleats/product/Perfect%20Fitness%20Perfect%20Rip%20Deck
Nike Men's Free 5.0+ Running Shoe	cardio equipment	9/1/2017 10:43	Sep	10	footwear	61.32.230.136	/department/footwear/category/cardio%20equipment/product/Nike%20Men's%20Free%205.0+%20Running%20Shoe
Top Flite Women's 2017 XL Hybrid	golf apparel	9/1/2017 10:44	Sep	10	outdoors	52.162.102.240	/department/outdoors/category/golf%20apparel/product/Top%20Flite%20Women's%202017%20XL%20Hybrid/add_to_cart
adidas Kids' RG III Mid Football Cleat	featured shops	9/1/2017 10:44	Sep	10	apparel	182.121.253.3	/department/apparel/category/featured%20shops/product/adidas%20Kids'%20RG%20III%20Mid%20Football%20Cleat
Under Armour Girls' Toddler Spine Surge Runni	shop by sport	9/1/2017 10:45	Sep	10	golf	190.134.131.64	/department/golf/category/shop%20by%20sport/product/Under%20Armour%20Girls'%20Toddler%20Spine%20Surge%20Runni
The North Face Women's Recon Backpack	hunting & shooting	9/1/2017 10:45	Sep	10	fan shop	145.8.77.90	/department/fan%20shop/category/hunting%20&%20shooting/product/The%20North%20Face%20Women's%20Recon%20Backpack/add_to_cart
Bridgestone e6 Straight Distance NFL San Dieg	electronics	9/1/2017 10:46	Sep	10	outdoors	130.130.149.74	/department/outdoors/category/electronics/product/Bridgestone%20e6%20Straight%20Distance%20NFL%20San%20Dieg
Stiga Master Series ST3100 Competition Indoor	hockey	9/1/2017 10:47	Sep	10	fitness	154.237.22.202	/department/fitness/category/hockey/product/Stiga%20Master%20Series%20ST3100%20Competition%20Indoor
adidas Kids' F5 Messi FG Soccer Cleat	baseball & softball	9/1/2017 10:47	Sep	10	fitness	71.166.244.224	/department/fitness/category/baseball%20&%20softball/product/adidas%20Kids'%20F5%20Messi%20FG%20Soccer%20Cleat
Field & Stream Sportsman 16 Gun Fire Safe	fishing	9/1/2017 10:48	Sep	10	fan shop	63.241.234.226	/department/fan%20shop/category/fishing/product/Field%20&%20Stream%20Sportsman%2016%20Gun%20Fire%20Safe/add_to_cart
Nike Men's CJ Elite 2 TD Football Cleat	men's footwear	9/1/2017 10:49	Sep	10	apparel	210.138.158.124	/department/apparel/category/men's%20footwear/product/Nike%20Men's%20CJ%20Elite%202%20TD%20Football%20Cleat
O'Brien Men's Neoprene Life Vest	indoor outdoor games	9/1/2017 10:49	Sep	10	fan shop	139.109.118.7	/department/fan%20shop/category/indoor/outdoor%20games/product/O'Brien%20Men's%20Neoprene%20Life%20Vest
adidas Brazuca 2017 Official Match Ball	baseball & softball	9/1/2017 10:49	Sep	10	fitness	116.202.25.156	/department/fitness/category/baseball%20&%20softball/product/adidas%20Brazuca%202017%20Official%20Match%20Ball/add_to_cart
Titleist Pro V1x High Numbers Personalized Go	electronics	9/1/2017 10:50	Sep	10	outdoors	197.41.145.14	/department/outdoors/category/electronics/product/Titleist%20Pro%20V1x%20High%20Numbers%20Personalized%20Go
Team Golf St. Louis Cardinals Putter Grip	accessories	9/1/2017 10:50	Sep	10	outdoors	52.162.102.240	/department/outdoors/category/accessories/product/Team%20Golf%20St.%20Louis%20Cardinals%20Putter%20Grip/add_to_cart
Columbia Men's PFG Anchor Tough T-Shirt	shop by sport	9/1/2017 10:51	Sep	10	golf	199.5.107.210	/department/golf/category/shop%20by%20sport/product/Columbia%20Men's%20PFG%20Anchor%20Tough%20T-Shirt
Nike Men's Dri-FIT Victory Golf Polo	women's apparel	9/1/2017 10:51	Sep	10	golf	46.223.252.42	/department/golf/category/women's%20apparel/product/Nike%20Men's%20Dri-FIT%20Victory%20Golf%20Polo
Diamondback Women's Serene Classic Comfort Bi	camping & hiking	9/1/2017 10:52	Sep	10	fan shop	63.241.234.226	/department/fan%20shop/category/camping%20&%20hiking/product/Diamondback%20Women's%20Serene%20Classic%20Comfort%20Bi
adidas Kids' F5 Messi FG Soccer Cleat	baseball & softball	9/1/2017 10:52	Sep	10	fitness	216.33.39.145	/department/fitness/category/baseball%20&%20softball/product/adidas%20Kids'%20F5%20Messi%20FG%20Soccer%20Cleat
adidas Youth Germany Black/Red Away Match Soc	girls' apparel	9/1/2017 10:52	Sep	10	golf	47.132.201.37	/department/golf/category/girls'%20apparel/product/adidas%20Youth%20Germany%20Black/Red%20Away%20Match%20Soc
Titleist Pro V1x High Numbers Personalized Go	electronics	9/1/2017 10:53	Sep	10	outdoors	196.74.159.244	/department/outdoors/category/electronics/product/Titleist%20Pro%20V1x%20High%20Numbers%20Personalized%20Go
Perfect Fitness Perfect Rip Deck	cleats	9/1/2017 10:53	Sep	10	apparel	196.74.159.244	/department/apparel/category/cleats/product/Perfect%20Fitness%20Perfect%20Rip%20Deck/add_to_cart
Nike Men's Free TR 5.0 TB Training Shoe	as seen on tv!	9/1/2017 10:54	Sep	10	footwear	210.138.158.124	/department/footwear/category/as%20seen%20on%20%20tv!/product/Nike%20Men's%20Free%20TR%205.0%20TB%20Training%20Shoe
Diamondback Women's Serene Classic Comfort Bi	camping & hiking	9/1/2017 10:54	Sep	10	fan shop	29.69.203.57	/department/fan%20shop/category/camping%20&%20hiking/product/Diamondback%20Women's%20Serene%20Classic%20Comfort%20Bi
adidas Kids' RG III Mid Football Cleat	featured shops	9/1/2017 10:54	Sep	10	apparel	221.160.70.14	/department/apparel/category/featured%20shops/product/adidas%20Kids'%20RG%20III%20Mid%20Football%20Cleat
SOLE E25 Elliptical	basketball	9/1/2017 10:55	Sep	10	fitness	150.197.222.233	/department/fitness/category/basketball/product/SOLE%20E25%20Elliptical
Under Armour Women's Ignite Slide	electronics	9/1/2017 10:55	Sep	10	footwear	216.33.39.145	/department/footwear/category/electronics/product/Under%20Armour%20Women's%20Ignite%20Slide
Bridgestone e6 Straight Distance NFL San Dieg	electronics	9/1/2017 10:56	Sep	10	outdoors	116.202.25.156	/department/outdoors/category/electronics/product/Bridgestone%20e6%20Straight%20Distance%20NFL%20San%20Dieg
Pelican Sunstream 100 Kayak	water sports	9/1/2017 10:56	Sep	10	fan shop	47.132.201.37	/department/fan%20shop/category/water%20sports/product/Pelican%20Sunstream%20100%20Kayak
Perfect Fitness Perfect Rip Deck	cleats	9/1/2017 10:57	Sep	10	apparel	193.151.170.120	/department/apparel/category/cleats/product/Perfect%20Fitness%20Perfect%20Rip%20Deck
Nike Men's Dri-FIT Victory Golf Polo	women's apparel	9/1/2017 10:57	Sep	10	golf	34.175.52.9	/department/golf/category/women's%20apparel/product/Nike%20Men's%20Dri-FIT%20Victory%20Golf%20Polo
Nike Men's Free TR 5.0 TB Training Shoe	as seen on tv!	9/1/2017 10:58	Sep	10	footwear	194.234.155.155	/department/footwear/category/as%20seen%20on%20%20tv!/product/Nike%20Men's%20Free%20TR%205.0%20TB%20Training%20Shoe
Pelican Sunstream 100 Kayak	water sports	9/1/2017 10:58	Sep	10	fan shop	210.138.158.124	/department/fan%20shop/category/water%20sports/product/Pelican%20Sunstream%20100%20Kayak/add_to_cart
Columbia Men's PFG Anchor Tough T-Shirt	shop by sport	9/1/2017 10:58	Sep	10	golf	220.170.162.248	/department/golf/category/shop%20by%20sport/product/Columbia%20Men's%20PFG%20Anchor%20Tough%20T-Shirt
Nike Men's Dri-FIT Victory Golf Polo	women's apparel	9/1/2017 10:58	Sep	10	golf	213.20.140.246	/department/golf/category/women's%20apparel/product/Nike%20Men's%20Dri-FIT%20Victory%20Golf%20Polo
Titleist Pro V1x High Numbers Golf Balls	electronics	9/1/2017 10:59	Sep	10	outdoors	205.138.187.143	/department/outdoors/category/electronics/product/Titleist%20Pro%20V1x%20High%20Numbers%20Golf%20Balls
Diamondback Women's Serene Classic Comfort Bi	camping & hiking	9/1/2017 11:00	Sep	11	fan shop	194.234.155.155	/department/fan%20shop/category/camping%20&%20hiking/product/Diamondback%20Women's%20Serene%20Classic%20Comfort%20Bi/add_to_cart
Stiga Master Series ST3100 Competition Indoor	hockey	9/1/2017 11:00	Sep	11	fitness	67.207.60.176	/department/fitness/category/hockey/product/Stiga%20Master%20Series%20ST3100%20Competition%20Indoor
Nike Men's Comfort 2 Slide	tennis & racquet	9/1/2017 11:00	Sep	11	fitness	34.175.52.9	/department/fitness/category/tennis%20&%20racquet/product/Nike%20Men's%20Comfort%202%20Slide
Merrell Women's Siren Mid Waterproof Hiking B	men's golf clubs	9/1/2017 11:00	Sep	11	outdoors	34.175.52.9	/department/outdoors/category/men's%20golf%20clubs/product/Merrell%20Women's%20Siren%20Mid%20Waterproof%20Hiking%20B
Team Golf St. Louis Cardinals Putter Grip	accessories	9/1/2017 11:00	Sep	11	outdoors	150.197.222.233	/department/outdoors/category/accessories/product/Team%20Golf%20St.%20Louis%20Cardinals%20Putter%20Grip
Nike Men's Fingertrap Max Training Shoe	soccer	9/1/2017 11:01	Sep	11	fitness	142.67.48.114	/department/fitness/category/soccer/product/Nike%20Men's%20Fingertrap%20Max%20Training%20Shoe
insta-bed Neverflat Air Mattress	hunting & shooting	9/1/2017 11:01	Sep	11	fan shop	61.237.4.104	/department/fan%20shop/category/hunting%20&%20shooting/product/insta-bed%20Neverflat%20Air%20Mattress
Under Armour Hustle Storm Medium Duffle Bag	fitness accessories	9/1/2017 11:03	Sep	11	footwear	116.202.25.156	/department/footwear/category/fitness%20accessories/product/Under%20Armour%20Hustle%20Storm%20Medium%20Duffle%20Bag
Under Armour Women's Micro G Skulpt Running S	boxing & mma	9/1/2017 11:04	Sep	11	footwear	46.223.252.42	/department/footwear/category/boxing%20&%20mma/product/Under%20Armour%20Women's%20Micro%20G%20Skulpt%20Running%20S
Nike Men's Free TR 5.0 TB Training Shoe	as seen on tv!	9/1/2017 11:04	Sep	11	footwear	58.20.180.169	/department/footwear/category/as%20seen%20on%20%20tv!/product/Nike%20Men's%20Free%20TR%205.0%20TB%20Training%20Shoe
adidas Brazuca 2017 Official Match Ball	baseball & softball	9/1/2017 11:04	Sep	11	fitness	210.138.158.124	/department/fitness/category/baseball%20&%20softball/product/adidas%20Brazuca%202017%20Official%20Match%20Ball/add_to_cart
Top Flite Women's 2017 XL Hybrid	golf apparel	9/1/2017 11:04	Sep	11	outdoors	47.132.201.37	/department/outdoors/category/golf%20apparel/product/Top%20Flite%20Women's%202017%20XL%20Hybrid
O'Brien Men's Neoprene Life Vest	indoor outdoor games	9/1/2017 11:04	Sep	11	fan shop	71.166.244.224	/department/fan%20shop/category/indoor/outdoor%20games/product/O'Brien%20Men's%20Neoprene%20Life%20Vest/add_to_cart
O'Brien Men's Neoprene Life Vest	indoor outdoor games	9/1/2017 11:05	Sep	11	fan shop	194.234.155.155	/department/fan%20shop/category/indoor/outdoor%20games/product/O'Brien%20Men's%20Neoprene%20Life%20Vest
Nike Men's Free TR 5.0 TB Training Shoe	as seen on tv!	9/1/2017 11:05	Sep	11	footwear	102.172.170.187	/department/footwear/category/as%20seen%20on%20%20tv!/product/Nike%20Men's%20Free%20TR%205.0%20TB%20Training%20Shoe
Titleist Pro V1x High Numbers Personalized Go	electronics	9/1/2017 11:05	Sep	11	outdoors	206.253.23.51	/department/outdoors/category/electronics/product/Titleist%20Pro%20V1x%20High%20Numbers%20Personalized%20Go
Nike Men's Dri-FIT Victory Golf Polo	women's apparel	9/1/2017 11:06	Sep	11	golf	47.132.201.37	/department/golf/category/women's%20apparel/product/Nike%20Men's%20Dri-FIT%20Victory%20Golf%20Polo/add_to_cart
Team Golf Texas Longhorns Putter Grip	accessories	9/1/2017 11:07	Sep	11	outdoors	102.172.170.187	/department/outdoors/category/accessories/product/Team%20Golf%20Texas%20Longhorns%20Putter%20Grip/add_to_cart
Stiga Master Series ST3100 Competition Indoor	hockey	9/1/2017 11:07	Sep	11	fitness	199.52.45.6	/department/fitness/category/hockey/product/Stiga%20Master%20Series%20ST3100%20Competition%20Indoor/add_to_cart
Field & Stream Sportsman 16 Gun Fire Safe	fishing	9/1/2017 11:07	Sep	11	fan shop	142.67.48.114	/department/fan%20shop/category/fishing/product/Field%20&%20Stream%20Sportsman%2016%20Gun%20Fire%20Safe
TYR Boys' Team Digi Jammer	girls' apparel	9/1/2017 11:08	Sep	11	golf	116.202.25.156	/department/golf/category/girls'%20apparel/product/TYR%20Boys'%20Team%20Digi%20Jammer/add_to_cart
Ogio Race Golf Shoes	golf bags & carts	9/1/2017 11:08	Sep	11	outdoors	193.151.170.120	/department/outdoors/category/golf%20bags%20&%20carts/product/Ogio%20Race%20Golf%20Shoes/add_to_cart
TYR Boys' Team Digi Jammer	girls' apparel	9/1/2017 11:08	Sep	11	golf	102.172.170.187	/department/golf/category/girls'%20apparel/product/TYR%20Boys'%20Team%20Digi%20Jammer
The North Face Women's Recon Backpack	hunting & shooting	9/1/2017 11:08	Sep	11	fan shop	213.20.140.246	/department/fan%20shop/category/hunting%20&%20shooting/product/The%20North%20Face%20Women's%20Recon%20Backpack/add_to_cart
Titleist Pro V1x High Numbers Golf Balls	electronics	9/1/2017 11:09	Sep	11	outdoors	128.252.195.215	/department/outdoors/category/electronics/product/Titleist%20Pro%20V1x%20High%20Numbers%20Golf%20Balls/add_to_cart
Team Golf New England Patriots Putter Grip	accessories	9/1/2017 11:10	Sep	11	outdoors	71.166.244.224	/department/outdoors/category/accessories/product/Team%20Golf%20New%20England%20Patriots%20Putter%20Grip/add_to_cart
Nike Men's Free TR 5.0 TB Training Shoe	as seen on tv!	9/1/2017 11:11	Sep	11	footwear	210.138.158.124	/department/footwear/category/as%20seen%20on%20%20tv!/product/Nike%20Men's%20Free%20TR%205.0%20TB%20Training%20Shoe/add_to_cart
Merrell Men's All Out Flash Trail Running Sho	men's golf clubs	9/1/2017 11:11	Sep	11	outdoors	102.172.170.187	/department/outdoors/category/men's%20golf%20clubs/product/Merrell%20Men's%20All%20Out%20Flash%20Trail%20Running%20Sho
adidas Kids' F5 Messi FG Soccer Cleat	baseball & softball	9/1/2017 11:11	Sep	11	fitness	46.223.252.42	/department/fitness/category/baseball%20&%20softball/product/adidas%20Kids'%20F5%20Messi%20FG%20Soccer%20Cleat
Nike Men's Fingertrap Max Training Shoe	soccer	9/1/2017 11:12	Sep	11	fitness	102.172.170.187	/department/fitness/category/soccer/product/Nike%20Men's%20Fingertrap%20Max%20Training%20Shoe
Perfect Fitness Perfect Rip Deck	cleats	9/1/2017 11:12	Sep	11	apparel	139.109.118.7	/department/apparel/category/cleats/product/Perfect%20Fitness%20Perfect%20Rip%20Deck/add_to_cart
Under Armour Men's Tech II T-Shirt	lacrosse	9/1/2017 11:12	Sep	11	fitness	116.202.25.156	/department/fitness/category/lacrosse/product/Under%20Armour%20Men's%20Tech%20II%20T-Shirt
LIJA Women's Eyelet Sleeveless Golf Polo	golf shoes	9/1/2017 11:12	Sep	11	outdoors	181.48.20.117	/department/outdoors/category/golf%20shoes/product/LIJA%20Women's%20Eyelet%20Sleeveless%20Golf%20Polo/add_to_cart
Nike Men's Free TR 5.0 TB Training Shoe	as seen on tv!	9/1/2017 11:12	Sep	11	footwear	199.5.107.210	/department/footwear/category/as%20seen%20on%20%20tv!/product/Nike%20Men's%20Free%20TR%205.0%20TB%20Training%20Shoe/add_to_cart
adidas Kids' RG III Mid Football Cleat	featured shops	9/1/2017 11:13	Sep	11	apparel	142.67.48.114	/department/apparel/category/featured%20shops/product/adidas%20Kids'%20RG%20III%20Mid%20Football%20Cleat
SOLE E35 Elliptical	strength training	9/1/2017 11:13	Sep	11	footwear	210.138.158.124	/department/footwear/category/strength%20training/product/SOLE%20E35%20Elliptical
Nike Men's Free TR 5.0 TB Training Shoe	as seen on tv!	9/1/2017 11:13	Sep	11	footwear	116.202.25.156	/department/footwear/category/as%20seen%20on%20%20tv!/product/Nike%20Men's%20Free%20TR%205.0%20TB%20Training%20Shoe
Under Armour Girls' Toddler Spine Surge Runni	shop by sport	9/1/2017 11:13	Sep	11	golf	188.145.164.234	/department/golf/category/shop%20by%20sport/product/Under%20Armour%20Girls'%20Toddler%20Spine%20Surge%20Runni/add_to_cart
The North Face Women's Recon Backpack	hunting & shooting	9/1/2017 11:15	Sep	11	fan shop	204.151.79.250	/department/fan%20shop/category/hunting%20&%20shooting/product/The%20North%20Face%20Women's%20Recon%20Backpack
Cleveland Golf Collegiate My Custom Wedge 588	women's golf clubs	9/1/2017 11:16	Sep	11	outdoors	41.201.207.213	/department/outdoors/category/women's%20golf%20clubs/product/Cleveland%20Golf%20Collegiate%20My%20Custom%20Wedge%20588/add_to_cart
Nike Men's Dri-FIT Victory Golf Polo	women's apparel	9/1/2017 11:17	Sep	11	golf	197.41.145.14	/department/golf/category/women's%20apparel/product/Nike%20Men's%20Dri-FIT%20Victory%20Golf%20Polo
Columbia Men's PFG Anchor Tough T-Shirt	shop by sport	9/1/2017 11:17	Sep	11	golf	194.226.56.166	/department/golf/category/shop%20by%20sport/product/Columbia%20Men's%20PFG%20Anchor%20Tough%20T-Shirt/add_to_cart
Perfect Fitness Perfect Rip Deck	cleats	9/1/2017 11:17	Sep	11	apparel	41.201.207.213	/department/apparel/category/cleats/product/Perfect%20Fitness%20Perfect%20Rip%20Deck
Nike Men's CJ Elite 2 TD Football Cleat	men's footwear	9/1/2017 11:18	Sep	11	apparel	61.32.230.136	/department/apparel/category/men's%20footwear/product/Nike%20Men's%20CJ%20Elite%202%20TD%20Football%20Cleat
Perfect Fitness Perfect Rip Deck	cleats	9/1/2017 11:18	Sep	11	apparel	102.172.170.187	/department/apparel/category/cleats/product/Perfect%20Fitness%20Perfect%20Rip%20Deck
Team Golf New England Patriots Putter Grip	accessories	9/1/2017 11:18	Sep	11	outdoors	102.172.170.187	/department/outdoors/category/accessories/product/Team%20Golf%20New%20England%20Patriots%20Putter%20Grip
Perfect Fitness Perfect Rip Deck	cleats	9/1/2017 11:19	Sep	11	apparel	199.52.45.6	/department/apparel/category/cleats/product/Perfect%20Fitness%20Perfect%20Rip%20Deck/add_to_cart
Diamondback Women's Serene Classic Comfort Bi	camping & hiking	9/1/2017 11:19	Sep	11	fan shop	116.202.25.156	/department/fan%20shop/category/camping%20&%20hiking/product/Diamondback%20Women's%20Serene%20Classic%20Comfort%20Bi
adidas Brazuca 2017 Official Match Ball	baseball & softball	9/1/2017 11:19	Sep	11	fitness	47.132.201.37	/department/fitness/category/baseball%20&%20softball/product/adidas%20Brazuca%202017%20Official%20Match%20Ball
Titleist Pro V1x High Numbers Golf Balls	electronics	9/1/2017 11:20	Sep	11	outdoors	86.170.86.207	/department/outdoors/category/electronics/product/Titleist%20Pro%20V1x%20High%20Numbers%20Golf%20Balls
Nike Men's Dri-FIT Victory Golf Polo	women's apparel	9/1/2017 11:20	Sep	11	golf	199.52.45.6	/department/golf/category/women's%20apparel/product/Nike%20Men's%20Dri-FIT%20Victory%20Golf%20Polo
Merrell Women's Siren Mid Waterproof Hiking B	men's golf clubs	9/1/2017 11:20	Sep	11	outdoors	86.170.86.207	/department/outdoors/category/men's%20golf%20clubs/product/Merrell%20Women's%20Siren%20Mid%20Waterproof%20Hiking%20B/add_to_cart
O'Brien Men's Neoprene Life Vest	indoor outdoor games	9/1/2017 11:21	Sep	11	fan shop	186.163.223.91	/department/fan%20shop/category/indoor/outdoor%20games/product/O'Brien%20Men's%20Neoprene%20Life%20Vest
Perfect Fitness Perfect Rip Deck	cleats	9/1/2017 11:21	Sep	11	apparel	108.167.119.184	/department/apparel/category/cleats/product/Perfect%20Fitness%20Perfect%20Rip%20Deck
Diamondback Women's Serene Classic Comfort Bi	camping & hiking	9/1/2017 11:22	Sep	11	fan shop	142.67.48.114	/department/fan%20shop/category/camping%20&%20hiking/product/Diamondback%20Women's%20Serene%20Classic%20Comfort%20Bi
Diamondback Women's Serene Classic Comfort Bi	camping & hiking	9/1/2017 11:22	Sep	11	fan shop	139.109.118.7	/department/fan%20shop/category/camping%20&%20hiking/product/Diamondback%20Women's%20Serene%20Classic%20Comfort%20Bi
Nike Men's Comfort 2 Slide	tennis & racquet	9/1/2017 11:24	Sep	11	fitness	203.204.80.21	/department/fitness/category/tennis%20&%20racquet/product/Nike%20Men's%20Comfort%202%20Slide
The North Face Women's Recon Backpack	hunting & shooting	9/1/2017 11:24	Sep	11	fan shop	206.115.13.152	/department/fan%20shop/category/hunting%20&%20shooting/product/The%20North%20Face%20Women's%20Recon%20Backpack/add_to_cart
Titleist Pro V1x High Numbers Golf Balls	electronics	9/1/2017 11:25	Sep	11	outdoors	41.201.207.213	/department/outdoors/category/electronics/product/Titleist%20Pro%20V1x%20High%20Numbers%20Golf%20Balls/add_to_cart
Nike Men's CJ Elite 2 TD Football Cleat	men's footwear	9/1/2017 11:26	Sep	11	apparel	76.194.28.175	/department/apparel/category/men's%20footwear/product/Nike%20Men's%20CJ%20Elite%202%20TD%20Football%20Cleat/add_to_cart
Glove It Urban Brick Golf Towel	trade-in	9/1/2017 11:27	Sep	11	outdoors	199.52.45.6	/department/outdoors/category/trade-in/product/Glove%20It%20Urban%20Brick%20Golf%20Towel
adidas Kids' RG III Mid Football Cleat	featured shops	9/1/2017 11:27	Sep	11	apparel	88.79.0.120	/department/apparel/category/featured%20shops/product/adidas%20Kids'%20RG%20III%20Mid%20Football%20Cleat/add_to_cart
Nike Women's Free 5.0 TR FIT PRT 4 Training S	boxing & mma	9/1/2017 11:27	Sep	11	footwear	215.143.180.0	/department/footwear/category/boxing%20&%20mma/product/Nike%20Women's%20Free%205.0%20TR%20FIT%20PRT%204%20Training%20S/add_to_cart
Nike Men's CJ Elite 2 TD Football Cleat	men's footwear	9/1/2017 11:28	Sep	11	apparel	221.160.70.14	/department/apparel/category/men's%20footwear/product/Nike%20Men's%20CJ%20Elite%202%20TD%20Football%20Cleat/add_to_cart
Under Armour Women's Ignite Slide	electronics	9/1/2017 11:28	Sep	11	footwear	42.127.123.164	/department/footwear/category/electronics/product/Under%20Armour%20Women's%20Ignite%20Slide/add_to_cart
Nike Men's Free TR 5.0 TB Training Shoe	as seen on tv!	9/1/2017 11:28	Sep	11	footwear	16.231.175.0	/department/footwear/category/as%20seen%20on%20%20tv!/product/Nike%20Men's%20Free%20TR%205.0%20TB%20Training%20Shoe
The North Face Women's Recon Backpack	hunting & shooting	9/1/2017 11:28	Sep	11	fan shop	61.32.230.136	/department/fan%20shop/category/hunting%20&%20shooting/product/The%20North%20Face%20Women's%20Recon%20Backpack
Nike Men's Fingertrap Max Training Shoe	soccer	9/1/2017 11:29	Sep	11	fitness	221.160.70.14	/department/fitness/category/soccer/product/Nike%20Men's%20Fingertrap%20Max%20Training%20Shoe
Nike Men's Dri-FIT Victory Golf Polo	women's apparel	9/1/2017 11:29	Sep	11	golf	88.79.0.120	/department/golf/category/women's%20apparel/product/Nike%20Men's%20Dri-FIT%20Victory%20Golf%20Polo
Nike Men's Fingertrap Max Training Shoe	soccer	9/1/2017 11:29	Sep	11	fitness	125.117.200.10	/department/fitness/category/soccer/product/Nike%20Men's%20Fingertrap%20Max%20Training%20Shoe/add_to_cart
Nike Men's Fingertrap Max Training Shoe	soccer	9/1/2017 11:29	Sep	11	fitness	61.32.230.136	/department/fitness/category/soccer/product/Nike%20Men's%20Fingertrap%20Max%20Training%20Shoe/add_to_cart
Nike Men's CJ Elite 2 TD Football Cleat	men's footwear	9/1/2017 11:29	Sep	11	apparel	85.135.134.214	/department/apparel/category/men's%20footwear/product/Nike%20Men's%20CJ%20Elite%202%20TD%20Football%20Cleat/add_to_cart
adidas Youth Germany Black/Red Away Match Soc	girls' apparel	9/1/2017 11:30	Sep	11	golf	47.132.201.37	/department/golf/category/girls'%20apparel/product/adidas%20Youth%20Germany%20Black/Red%20Away%20Match%20Soc/add_to_cart
Glove It Urban Brick Golf Towel	trade-in	9/1/2017 11:30	Sep	11	outdoors	88.79.0.120	/department/outdoors/category/trade-in/product/Glove%20It%20Urban%20Brick%20Golf%20Towel
Nike Women's Free 5.0 TR FIT PRT 4 Training S	boxing & mma	9/1/2017 11:31	Sep	11	footwear	41.201.207.213	/department/footwear/category/boxing%20&%20mma/product/Nike%20Women's%20Free%205.0%20TR%20FIT%20PRT%204%20Training%20S
Pelican Sunstream 100 Kayak	water sports	9/1/2017 11:32	Sep	11	fan shop	215.143.180.0	/department/fan%20shop/category/water%20sports/product/Pelican%20Sunstream%20100%20Kayak
Ogio Race Golf Shoes	golf bags & carts	9/1/2017 11:32	Sep	11	outdoors	42.127.123.164	/department/outdoors/category/golf%20bags%20&%20carts/product/Ogio%20Race%20Golf%20Shoes
insta-bed Neverflat Air Mattress	hunting & shooting	9/1/2017 11:32	Sep	11	fan shop	61.32.230.136	/department/fan%20shop/category/hunting%20&%20shooting/product/insta-bed%20Neverflat%20Air%20Mattress
Nike Men's CJ Elite 2 TD Football Cleat	men's footwear	9/1/2017 11:33	Sep	11	apparel	220.170.162.248	/department/apparel/category/men's%20footwear/product/Nike%20Men's%20CJ%20Elite%202%20TD%20Football%20Cleat
LIJA Women's Eyelet Sleeveless Golf Polo	golf shoes	9/1/2017 11:33	Sep	11	outdoors	142.67.48.114	/department/outdoors/category/golf%20shoes/product/LIJA%20Women's%20Eyelet%20Sleeveless%20Golf%20Polo
Yakima DoubleDown Ace Hitch Mount 4-Bike Rack	strength training	9/1/2017 11:34	Sep	11	footwear	14.237.63.159	/department/footwear/category/strength%20training/product/Yakima%20DoubleDown%20Ace%20Hitch%20Mount%204-Bike%20Rack
Nike Men's Free 5.0+ Running Shoe	cardio equipment	9/1/2017 11:34	Sep	11	footwear	194.22.243.107	/department/footwear/category/cardio%20equipment/product/Nike%20Men's%20Free%205.0+%20Running%20Shoe
Garmin Forerunner 910XT GPS Watch	kids' golf clubs	9/1/2017 11:34	Sep	11	outdoors	188.145.164.234	/department/outdoors/category/kids'%20golf%20clubs/product/Garmin%20Forerunner%20910XT%20GPS%20Watch
Nike Men's CJ Elite 2 TD Football Cleat	men's footwear	9/1/2017 11:34	Sep	11	apparel	47.132.201.37	/department/apparel/category/men's%20footwear/product/Nike%20Men's%20CJ%20Elite%202%20TD%20Football%20Cleat
Field & Stream Sportsman 16 Gun Fire Safe	fishing	9/1/2017 11:34	Sep	11	fan shop	197.41.145.14	/department/fan%20shop/category/fishing/product/Field%20&%20Stream%20Sportsman%2016%20Gun%20Fire%20Safe/add_to_cart
adidas Brazuca 2017 Official Match Ball	baseball & softball	9/1/2017 11:35	Sep	11	fitness	194.22.243.107	/department/fitness/category/baseball%20&%20softball/product/adidas%20Brazuca%202017%20Official%20Match%20Ball
Nike Men's Fingertrap Max Training Shoe	soccer	9/1/2017 11:35	Sep	11	fitness	42.127.123.164	/department/fitness/category/soccer/product/Nike%20Men's%20Fingertrap%20Max%20Training%20Shoe
Diamondback Boys' Insight 24 Performance Hybr	basketball	9/1/2017 11:35	Sep	11	fitness	41.201.207.213	/department/fitness/category/basketball/product/Diamondback%20Boys'%20Insight%2024%20Performance%20Hybr
Under Armour Women's Ignite Slide	electronics	9/1/2017 11:35	Sep	11	footwear	88.79.0.120	/department/footwear/category/electronics/product/Under%20Armour%20Women's%20Ignite%20Slide
Perfect Fitness Perfect Rip Deck	cleats	9/1/2017 11:36	Sep	11	apparel	199.52.45.6	/department/apparel/category/cleats/product/Perfect%20Fitness%20Perfect%20Rip%20Deck
Perfect Fitness Perfect Rip Deck	cleats	9/1/2017 11:37	Sep	11	apparel	41.201.207.213	/department/apparel/category/cleats/product/Perfect%20Fitness%20Perfect%20Rip%20Deck
Nike Men's Dri-FIT Victory Golf Polo	women's apparel	9/1/2017 11:38	Sep	11	golf	210.138.158.124	/department/golf/category/women's%20apparel/product/Nike%20Men's%20Dri-FIT%20Victory%20Golf%20Polo/add_to_cart
TYR Boys' Team Digi Jammer	girls' apparel	9/1/2017 11:38	Sep	11	golf	206.253.23.51	/department/golf/category/girls'%20apparel/product/TYR%20Boys'%20Team%20Digi%20Jammer/add_to_cart
The North Face Women's Recon Backpack	hunting & shooting	9/1/2017 11:39	Sep	11	fan shop	102.172.170.187	/department/fan%20shop/category/hunting%20&%20shooting/product/The%20North%20Face%20Women's%20Recon%20Backpack
adidas Brazuca 2017 Official Match Ball	baseball & softball	9/1/2017 11:39	Sep	11	fitness	73.70.250.75	/department/fitness/category/baseball%20&%20softball/product/adidas%20Brazuca%202017%20Official%20Match%20Ball
Columbia Men's PFG Anchor Tough T-Shirt	shop by sport	9/1/2017 11:39	Sep	11	golf	128.71.105.141	/department/golf/category/shop%20by%20sport/product/Columbia%20Men's%20PFG%20Anchor%20Tough%20T-Shirt
Nike Men's Dri-FIT Victory Golf Polo	women's apparel	9/1/2017 11:39	Sep	11	golf	206.253.23.51	/department/golf/category/women's%20apparel/product/Nike%20Men's%20Dri-FIT%20Victory%20Golf%20Polo
Merrell Women's Siren Mid Waterproof Hiking B	men's golf clubs	9/1/2017 11:40	Sep	11	outdoors	205.67.238.132	/department/outdoors/category/men's%20golf%20clubs/product/Merrell%20Women's%20Siren%20Mid%20Waterproof%20Hiking%20B/add_to_cart
Nike Men's CJ Elite 2 TD Football Cleat	men's footwear	9/1/2017 11:41	Sep	11	apparel	150.197.222.233	/department/apparel/category/men's%20footwear/product/Nike%20Men's%20CJ%20Elite%202%20TD%20Football%20Cleat
Nike Women's Free 5.0 TR FIT PRT 4 Training S	boxing & mma	9/1/2017 11:41	Sep	11	footwear	188.145.164.234	/department/footwear/category/boxing%20&%20mma/product/Nike%20Women's%20Free%205.0%20TR%20FIT%20PRT%204%20Training%20S
insta-bed Neverflat Air Mattress	hunting & shooting	9/1/2017 11:42	Sep	11	fan shop	205.67.238.132	/department/fan%20shop/category/hunting%20&%20shooting/product/insta-bed%20Neverflat%20Air%20Mattress
TYR Boys' Team Digi Jammer	girls' apparel	9/1/2017 11:43	Sep	11	golf	42.127.123.164	/department/golf/category/girls'%20apparel/product/TYR%20Boys'%20Team%20Digi%20Jammer
Nike Men's CJ Elite 2 TD Football Cleat	men's footwear	9/1/2017 11:43	Sep	11	apparel	211.223.16.247	/department/apparel/category/men's%20footwear/product/Nike%20Men's%20CJ%20Elite%202%20TD%20Football%20Cleat
Diamondback Women's Serene Classic Comfort Bi	camping & hiking	9/1/2017 11:43	Sep	11	fan shop	188.145.164.234	/department/fan%20shop/category/camping%20&%20hiking/product/Diamondback%20Women's%20Serene%20Classic%20Comfort%20Bi
Under Armour Men's Tech II T-Shirt	lacrosse	9/1/2017 11:43	Sep	11	fitness	160.7.164.106	/department/fitness/category/lacrosse/product/Under%20Armour%20Men's%20Tech%20II%20T-Shirt/add_to_cart
Nike Men's Dri-FIT Victory Golf Polo	women's apparel	9/1/2017 11:43	Sep	11	golf	194.226.56.166	/department/golf/category/women's%20apparel/product/Nike%20Men's%20Dri-FIT%20Victory%20Golf%20Polo/add_to_cart
Nike Women's Free 5.0 TR FIT PRT 4 Training S	boxing & mma	9/1/2017 11:44	Sep	11	footwear	204.151.79.250	/department/footwear/category/boxing%20&%20mma/product/Nike%20Women's%20Free%205.0%20TR%20FIT%20PRT%204%20Training%20S
Cleveland Golf Collegiate My Custom Wedge 588	women's golf clubs	9/1/2017 11:44	Sep	11	outdoors	79.59.101.63	/department/outdoors/category/women's%20golf%20clubs/product/Cleveland%20Golf%20Collegiate%20My%20Custom%20Wedge%20588/add_to_cart
Nike Men's Free TR 5.0 TB Training Shoe	as seen on tv!	9/1/2017 11:44	Sep	11	footwear	90.236.173.169	/department/footwear/category/as%20seen%20on%20%20tv!/product/Nike%20Men's%20Free%20TR%205.0%20TB%20Training%20Shoe
Field & Stream Sportsman 16 Gun Fire Safe	fishing	9/1/2017 11:44	Sep	11	fan shop	205.67.238.132	/department/fan%20shop/category/fishing/product/Field%20&%20Stream%20Sportsman%2016%20Gun%20Fire%20Safe
Titleist Pro V1x High Numbers Golf Balls	electronics	9/1/2017 11:45	Sep	11	outdoors	128.71.105.141	/department/outdoors/category/electronics/product/Titleist%20Pro%20V1x%20High%20Numbers%20Golf%20Balls
Diamondback Women's Serene Classic Comfort Bi	camping & hiking	9/1/2017 11:45	Sep	11	fan shop	211.223.16.247	/department/fan%20shop/category/camping%20&%20hiking/product/Diamondback%20Women's%20Serene%20Classic%20Comfort%20Bi
Titleist Pro V1x High Numbers Personalized Go	electronics	9/1/2017 11:45	Sep	11	outdoors	177.177.108.135	/department/outdoors/category/electronics/product/Titleist%20Pro%20V1x%20High%20Numbers%20Personalized%20Go
Top Flite Women's 2017 XL Hybrid	golf apparel	9/1/2017 11:46	Sep	11	outdoors	220.170.162.248	/department/outdoors/category/golf%20apparel/product/Top%20Flite%20Women's%202017%20XL%20Hybrid
Garmin Approach S4 Golf GPS Watch	kids' golf clubs	9/1/2017 11:47	Sep	11	outdoors	193.151.170.120	/department/outdoors/category/kids'%20golf%20clubs/product/Garmin%20Approach%20S4%20Golf%20GPS%20Watch
Diamondback Women's Serene Classic Comfort Bi	camping & hiking	9/1/2017 11:47	Sep	11	fan shop	51.131.22.105	/department/fan%20shop/category/camping%20&%20hiking/product/Diamondback%20Women's%20Serene%20Classic%20Comfort%20Bi/add_to_cart
SOLE E35 Elliptical	strength training	9/1/2017 11:48	Sep	11	footwear	205.67.238.132	/department/footwear/category/strength%20training/product/SOLE%20E35%20Elliptical/add_to_cart
Under Armour Women's Ignite Slide	electronics	9/1/2017 11:48	Sep	11	footwear	95.234.113.98	/department/footwear/category/electronics/product/Under%20Armour%20Women's%20Ignite%20Slide/add_to_cart
LIJA Women's Mid-Length Panel Golf Shorts	golf shoes	9/1/2017 11:49	Sep	11	outdoors	102.172.170.187	/department/outdoors/category/golf%20shoes/product/LIJA%20Women's%20Mid-Length%20Panel%20Golf%20Shorts
Top Flite Women's 2017 XL Hybrid	golf apparel	9/1/2017 11:50	Sep	11	outdoors	194.226.56.166	/department/outdoors/category/golf%20apparel/product/Top%20Flite%20Women's%202017%20XL%20Hybrid
O'Brien Men's Neoprene Life Vest	indoor outdoor games	9/1/2017 11:50	Sep	11	fan shop	175.236.33.152	/department/fan%20shop/category/indoor/outdoor%20games/product/O'Brien%20Men's%20Neoprene%20Life%20Vest
Perfect Fitness Perfect Rip Deck	cleats	9/1/2017 11:51	Sep	11	apparel	42.127.123.164	/department/apparel/category/cleats/product/Perfect%20Fitness%20Perfect%20Rip%20Deck/add_to_cart
Under Armour Girls' Toddler Spine Surge Runni	shop by sport	9/1/2017 11:51	Sep	11	golf	76.194.28.175	/department/golf/category/shop%20by%20sport/product/Under%20Armour%20Girls'%20Toddler%20Spine%20Surge%20Runni/add_to_cart
Perfect Fitness Perfect Rip Deck	cleats	9/1/2017 11:52	Sep	11	apparel	204.151.79.250	/department/apparel/category/cleats/product/Perfect%20Fitness%20Perfect%20Rip%20Deck
Nike Men's Free 5.0+ Running Shoe	cardio equipment	9/1/2017 11:52	Sep	11	footwear	154.37.72.59	/department/footwear/category/cardio%20equipment/product/Nike%20Men's%20Free%205.0+%20Running%20Shoe
adidas Kids' F5 Messi FG Soccer Cleat	baseball & softball	9/1/2017 11:52	Sep	11	fitness	211.223.16.247	/department/fitness/category/baseball%20&%20softball/product/adidas%20Kids'%20F5%20Messi%20FG%20Soccer%20Cleat/add_to_cart
Under Armour Hustle Storm Medium Duffle Bag	fitness accessories	9/1/2017 11:53	Sep	11	footwear	21.45.244.105	/department/footwear/category/fitness%20accessories/product/Under%20Armour%20Hustle%20Storm%20Medium%20Duffle%20Bag
Nike Men's Fingertrap Max Training Shoe	soccer	9/1/2017 11:54	Sep	11	fitness	182.121.253.3	/department/fitness/category/soccer/product/Nike%20Men's%20Fingertrap%20Max%20Training%20Shoe
Under Armour Hustle Storm Medium Duffle Bag	fitness accessories	9/1/2017 11:54	Sep	11	footwear	37.97.182.65	/department/footwear/category/fitness%20accessories/product/Under%20Armour%20Hustle%20Storm%20Medium%20Duffle%20Bag/add_to_cart
Nike Men's Comfort 2 Slide	tennis & racquet	9/1/2017 11:54	Sep	11	fitness	108.167.119.184	/department/fitness/category/tennis%20&%20racquet/product/Nike%20Men's%20Comfort%202%20Slide/add_to_cart
Under Armour Kids' Mercenary Slide	electronics	9/1/2017 11:54	Sep	11	footwear	139.109.118.7	/department/footwear/category/electronics/product/Under%20Armour%20Kids'%20Mercenary%20Slide/add_to_cart
Nike Men's CJ Elite 2 TD Football Cleat	men's footwear	9/1/2017 11:55	Sep	11	apparel	44.129.92.158	/department/apparel/category/men's%20footwear/product/Nike%20Men's%20CJ%20Elite%202%20TD%20Football%20Cleat
Nike Men's Dri-FIT Victory Golf Polo	women's apparel	9/1/2017 11:55	Sep	11	golf	88.79.0.120	/department/golf/category/women's%20apparel/product/Nike%20Men's%20Dri-FIT%20Victory%20Golf%20Polo
adidas Brazuca 2017 Official Match Ball	baseball & softball	9/1/2017 11:55	Sep	11	fitness	126.194.197.8	/department/fitness/category/baseball%20&%20softball/product/adidas%20Brazuca%202017%20Official%20Match%20Ball/add_to_cart
Field & Stream Sportsman 16 Gun Fire Safe	fishing	9/1/2017 11:55	Sep	11	fan shop	51.131.22.105	/department/fan%20shop/category/fishing/product/Field%20&%20Stream%20Sportsman%2016%20Gun%20Fire%20Safe
adidas Men's Germany Black Crest Away Tee	girls' apparel	9/1/2017 11:56	Sep	11	golf	51.219.249.191	/department/golf/category/girls'%20apparel/product/adidas%20Men's%20Germany%20Black%20Crest%20Away%20Tee
Pelican Sunstream 100 Kayak	water sports	9/1/2017 11:56	Sep	11	fan shop	73.70.250.75	/department/fan%20shop/category/water%20sports/product/Pelican%20Sunstream%20100%20Kayak
SOLE E35 Elliptical	strength training	9/1/2017 11:56	Sep	11	footwear	51.131.22.105	/department/footwear/category/strength%20training/product/SOLE%20E35%20Elliptical
Diamondback Women's Serene Classic Comfort Bi	camping & hiking	9/1/2017 11:56	Sep	11	fan shop	220.170.162.248	/department/fan%20shop/category/camping%20&%20hiking/product/Diamondback%20Women's%20Serene%20Classic%20Comfort%20Bi
adidas Kids' F5 Messi FG Soccer Cleat	baseball & softball	9/1/2017 11:57	Sep	11	fitness	205.67.238.132	/department/fitness/category/baseball%20&%20softball/product/adidas%20Kids'%20F5%20Messi%20FG%20Soccer%20Cleat/add_to_cart
Under Armour Girls' Toddler Spine Surge Runni	shop by sport	9/1/2017 11:57	Sep	11	golf	42.127.123.164	/department/golf/category/shop%20by%20sport/product/Under%20Armour%20Girls'%20Toddler%20Spine%20Surge%20Runni/add_to_cart
adidas Kids' RG III Mid Football Cleat	featured shops	9/1/2017 11:57	Sep	11	apparel	206.253.23.51	/department/apparel/category/featured%20shops/product/adidas%20Kids'%20RG%20III%20Mid%20Football%20Cleat
Nike Men's CJ Elite 2 TD Football Cleat	men's footwear	9/1/2017 11:57	Sep	11	apparel	128.71.105.141	/department/apparel/category/men's%20footwear/product/Nike%20Men's%20CJ%20Elite%202%20TD%20Football%20Cleat
Glove It Women's Mod Oval Golf Glove	golf balls	9/1/2017 11:58	Sep	11	outdoors	126.194.197.8	/department/outdoors/category/golf%20balls/product/Glove%20It%20Women's%20Mod%20Oval%20Golf%20Glove
Perfect Fitness Perfect Rip Deck	cleats	9/1/2017 11:59	Sep	11	apparel	204.151.79.250	/department/apparel/category/cleats/product/Perfect%20Fitness%20Perfect%20Rip%20Deck
Nike Men's Fingertrap Max Training Shoe	soccer	9/1/2017 11:59	Sep	11	fitness	37.97.182.65	/department/fitness/category/soccer/product/Nike%20Men's%20Fingertrap%20Max%20Training%20Shoe
Perfect Fitness Perfect Rip Deck	cleats	9/1/2017 11:59	Sep	11	apparel	177.177.108.135	/department/apparel/category/cleats/product/Perfect%20Fitness%20Perfect%20Rip%20Deck
Nike Men's CJ Elite 2 TD Football Cleat	men's footwear	9/1/2017 11:59	Sep	11	apparel	51.131.22.105	/department/apparel/category/men's%20footwear/product/Nike%20Men's%20CJ%20Elite%202%20TD%20Football%20Cleat/add_to_cart
Under Armour Girls' Toddler Spine Surge Runni	shop by sport	9/1/2017 11:59	Sep	11	golf	160.7.164.106	/department/golf/category/shop%20by%20sport/product/Under%20Armour%20Girls'%20Toddler%20Spine%20Surge%20Runni
Under Armour Girls' Toddler Spine Surge Runni	shop by sport	9/1/2017 12:00	Sep	12	golf	37.97.182.65	/department/golf/category/shop%20by%20sport/product/Under%20Armour%20Girls'%20Toddler%20Spine%20Surge%20Runni
Mio ALPHA Heart Rate Monitor/Sport Watch	kids' golf clubs	9/1/2017 12:00	Sep	12	outdoors	211.122.14.29	/department/outdoors/category/kids'%20golf%20clubs/product/Mio%20ALPHA%20Heart%20Rate%20Monitor/Sport%20Watch/add_to_cart
Nike Men's Free 5.0+ Running Shoe	cardio equipment	9/1/2017 12:00	Sep	12	footwear	51.131.22.105	/department/footwear/category/cardio%20equipment/product/Nike%20Men's%20Free%205.0+%20Running%20Shoe
adidas Kids' F5 Messi FG Soccer Cleat	baseball & softball	9/1/2017 12:00	Sep	12	fitness	139.109.118.7	/department/fitness/category/baseball%20&%20softball/product/adidas%20Kids'%20F5%20Messi%20FG%20Soccer%20Cleat
adidas Men's Germany Black Crest Away Tee	girls' apparel	9/1/2017 12:01	Sep	12	golf	88.79.0.120	/department/golf/category/girls'%20apparel/product/adidas%20Men's%20Germany%20Black%20Crest%20Away%20Tee
Nike Men's CJ Elite 2 TD Football Cleat	men's footwear	9/1/2017 12:01	Sep	12	apparel	76.194.28.175	/department/apparel/category/men's%20footwear/product/Nike%20Men's%20CJ%20Elite%202%20TD%20Football%20Cleat
Stiga Master Series ST3100 Competition Indoor	hockey	9/1/2017 12:01	Sep	12	fitness	205.67.238.132	/department/fitness/category/hockey/product/Stiga%20Master%20Series%20ST3100%20Competition%20Indoor
Nike Men's Fingertrap Max Training Shoe	soccer	9/1/2017 12:02	Sep	12	fitness	128.71.105.141	/department/fitness/category/soccer/product/Nike%20Men's%20Fingertrap%20Max%20Training%20Shoe/add_to_cart
Under Armour Girls' Toddler Spine Surge Runni	shop by sport	9/1/2017 12:02	Sep	12	golf	37.97.182.65	/department/golf/category/shop%20by%20sport/product/Under%20Armour%20Girls'%20Toddler%20Spine%20Surge%20Runni
Nike Men's Fingertrap Max Training Shoe	soccer	9/1/2017 12:02	Sep	12	fitness	194.226.56.166	/department/fitness/category/soccer/product/Nike%20Men's%20Fingertrap%20Max%20Training%20Shoe/add_to_cart
Nike Men's CJ Elite 2 TD Football Cleat	men's footwear	9/1/2017 12:03	Sep	12	apparel	211.122.14.29	/department/apparel/category/men's%20footwear/product/Nike%20Men's%20CJ%20Elite%202%20TD%20Football%20Cleat
Mio ALPHA Heart Rate Monitor/Sport Watch	kids' golf clubs	9/1/2017 12:03	Sep	12	outdoors	203.204.80.21	/department/outdoors/category/kids'%20golf%20clubs/product/Mio%20ALPHA%20Heart%20Rate%20Monitor/Sport%20Watch
adidas Youth Germany Black/Red Away Match Soc	girls' apparel	9/1/2017 12:04	Sep	12	golf	109.143.94.143	/department/golf/category/girls'%20apparel/product/adidas%20Youth%20Germany%20Black/Red%20Away%20Match%20Soc
adidas Brazuca 2017 Official Match Ball	baseball & softball	9/1/2017 12:04	Sep	12	fitness	192.165.169.107	/department/fitness/category/baseball%20&%20softball/product/adidas%20Brazuca%202017%20Official%20Match%20Ball
Diamondback Boys' Insight 24 Performance Hybr	basketball	9/1/2017 12:05	Sep	12	fitness	168.185.213.44	/department/fitness/category/basketball/product/Diamondback%20Boys'%20Insight%2024%20Performance%20Hybr/add_to_cart
adidas Kids' RG III Mid Football Cleat	featured shops	9/1/2017 12:05	Sep	12	apparel	145.8.77.90	/department/apparel/category/featured%20shops/product/adidas%20Kids'%20RG%20III%20Mid%20Football%20Cleat
insta-bed Neverflat Air Mattress	hunting & shooting	9/1/2017 12:05	Sep	12	fan shop	60.70.253.43	/department/fan%20shop/category/hunting%20&%20shooting/product/insta-bed%20Neverflat%20Air%20Mattress
adidas Kids' F5 Messi FG Soccer Cleat	baseball & softball	9/1/2017 12:05	Sep	12	fitness	90.236.173.169	/department/fitness/category/baseball%20&%20softball/product/adidas%20Kids'%20F5%20Messi%20FG%20Soccer%20Cleat
adidas Kids' RG III Mid Football Cleat	featured shops	9/1/2017 12:05	Sep	12	apparel	204.151.79.250	/department/apparel/category/featured%20shops/product/adidas%20Kids'%20RG%20III%20Mid%20Football%20Cleat
Pelican Sunstream 100 Kayak	water sports	9/1/2017 12:06	Sep	12	fan shop	85.135.134.214	/department/fan%20shop/category/water%20sports/product/Pelican%20Sunstream%20100%20Kayak
Bridgestone e6 Straight Distance NFL San Dieg	electronics	9/1/2017 12:07	Sep	12	outdoors	142.236.237.204	/department/outdoors/category/electronics/product/Bridgestone%20e6%20Straight%20Distance%20NFL%20San%20Dieg/add_to_cart
Garmin Approach S4 Golf GPS Watch	kids' golf clubs	9/1/2017 12:07	Sep	12	outdoors	109.143.94.143	/department/outdoors/category/kids'%20golf%20clubs/product/Garmin%20Approach%20S4%20Golf%20GPS%20Watch
adidas Kids' F5 Messi FG Soccer Cleat	baseball & softball	9/1/2017 12:07	Sep	12	fitness	47.132.201.37	/department/fitness/category/baseball%20&%20softball/product/adidas%20Kids'%20F5%20Messi%20FG%20Soccer%20Cleat/add_to_cart
Under Armour Kids' Mercenary Slide	electronics	9/1/2017 12:08	Sep	12	footwear	52.162.102.240	/department/footwear/category/electronics/product/Under%20Armour%20Kids'%20Mercenary%20Slide
adidas Youth Germany Black/Red Away Match Soc	girls' apparel	9/1/2017 12:08	Sep	12	golf	90.236.173.169	/department/golf/category/girls'%20apparel/product/adidas%20Youth%20Germany%20Black/Red%20Away%20Match%20Soc/add_to_cart
Pelican Sunstream 100 Kayak	water sports	9/1/2017 12:08	Sep	12	fan shop	109.143.94.143	/department/fan%20shop/category/water%20sports/product/Pelican%20Sunstream%20100%20Kayak
MDGolf Pittsburgh Penguins Putter	women's golf clubs	9/1/2017 12:08	Sep	12	outdoors	196.74.159.244	/department/outdoors/category/women's%20golf%20clubs/product/MDGolf%20Pittsburgh%20Penguins%20Putter
Under Armour Girls' Toddler Spine Surge Runni	shop by sport	9/1/2017 12:09	Sep	12	golf	196.74.159.244	/department/golf/category/shop%20by%20sport/product/Under%20Armour%20Girls'%20Toddler%20Spine%20Surge%20Runni
Under Armour Girls' Toddler Spine Surge Runni	shop by sport	9/1/2017 12:10	Sep	12	golf	61.32.230.136	/department/golf/category/shop%20by%20sport/product/Under%20Armour%20Girls'%20Toddler%20Spine%20Surge%20Runni/add_to_cart
Perfect Fitness Perfect Rip Deck	cleats	9/1/2017 12:11	Sep	12	apparel	90.236.173.169	/department/apparel/category/cleats/product/Perfect%20Fitness%20Perfect%20Rip%20Deck
Under Armour Hustle Storm Medium Duffle Bag	fitness accessories	9/1/2017 12:11	Sep	12	footwear	51.131.22.105	/department/footwear/category/fitness%20accessories/product/Under%20Armour%20Hustle%20Storm%20Medium%20Duffle%20Bag
Nike Men's CJ Elite 2 TD Football Cleat	men's footwear	9/1/2017 12:11	Sep	12	apparel	90.236.173.169	/department/apparel/category/men's%20footwear/product/Nike%20Men's%20CJ%20Elite%202%20TD%20Football%20Cleat/add_to_cart
Field & Stream Sportsman 16 Gun Fire Safe	fishing	9/1/2017 12:11	Sep	12	fan shop	82.127.92.234	/department/fan%20shop/category/fishing/product/Field%20&%20Stream%20Sportsman%2016%20Gun%20Fire%20Safe/add_to_cart
Under Armour Women's Micro G Skulpt Running S	boxing & mma	9/1/2017 12:11	Sep	12	footwear	192.165.169.107	/department/footwear/category/boxing%20&%20mma/product/Under%20Armour%20Women's%20Micro%20G%20Skulpt%20Running%20S
Garmin Approach S4 Golf GPS Watch	kids' golf clubs	9/1/2017 12:12	Sep	12	outdoors	82.127.92.234	/department/outdoors/category/kids'%20golf%20clubs/product/Garmin%20Approach%20S4%20Golf%20GPS%20Watch
Under Armour Girls' Toddler Spine Surge Runni	shop by sport	9/1/2017 12:12	Sep	12	golf	85.135.134.214	/department/golf/category/shop%20by%20sport/product/Under%20Armour%20Girls'%20Toddler%20Spine%20Surge%20Runni/add_to_cart
Nike Men's CJ Elite 2 TD Football Cleat	men's footwear	9/1/2017 12:13	Sep	12	apparel	175.236.33.152	/department/apparel/category/men's%20footwear/product/Nike%20Men's%20CJ%20Elite%202%20TD%20Football%20Cleat/add_to_cart
LIJA Women's Eyelet Sleeveless Golf Polo	golf shoes	9/1/2017 12:14	Sep	12	outdoors	159.68.72.26	/department/outdoors/category/golf%20shoes/product/LIJA%20Women's%20Eyelet%20Sleeveless%20Golf%20Polo
Top Flite Women's 2017 XL Hybrid	golf apparel	9/1/2017 12:14	Sep	12	outdoors	51.131.22.105	/department/outdoors/category/golf%20apparel/product/Top%20Flite%20Women's%202017%20XL%20Hybrid/add_to_cart
Top Flite Women's 2017 XL Hybrid	golf apparel	9/1/2017 12:14	Sep	12	outdoors	25.13.126.141	/department/outdoors/category/golf%20apparel/product/Top%20Flite%20Women's%202017%20XL%20Hybrid
Nike Men's Free 5.0+ Running Shoe	cardio equipment	9/1/2017 12:14	Sep	12	footwear	90.236.173.169	/department/footwear/category/cardio%20equipment/product/Nike%20Men's%20Free%205.0+%20Running%20Shoe
Garmin Approach S4 Golf GPS Watch	kids' golf clubs	9/1/2017 12:15	Sep	12	outdoors	132.9.150.102	/department/outdoors/category/kids'%20golf%20clubs/product/Garmin%20Approach%20S4%20Golf%20GPS%20Watch
Nike Men's CJ Elite 2 TD Football Cleat	men's footwear	9/1/2017 12:15	Sep	12	apparel	142.236.237.204	/department/apparel/category/men's%20footwear/product/Nike%20Men's%20CJ%20Elite%202%20TD%20Football%20Cleat
Nike Men's Comfort 2 Slide	tennis & racquet	9/1/2017 12:15	Sep	12	fitness	182.121.253.3	/department/fitness/category/tennis%20&%20racquet/product/Nike%20Men's%20Comfort%202%20Slide/add_to_cart
adidas Kids' RG III Mid Football Cleat	featured shops	9/1/2017 12:16	Sep	12	apparel	109.143.94.143	/department/apparel/category/featured%20shops/product/adidas%20Kids'%20RG%20III%20Mid%20Football%20Cleat
Nike Men's Fingertrap Max Training Shoe	soccer	9/1/2017 12:16	Sep	12	fitness	82.127.92.234	/department/fitness/category/soccer/product/Nike%20Men's%20Fingertrap%20Max%20Training%20Shoe/add_to_cart
SOLE E35 Elliptical	strength training	9/1/2017 12:17	Sep	12	footwear	41.201.207.213	/department/footwear/category/strength%20training/product/SOLE%20E35%20Elliptical
Nike Men's Dri-FIT Victory Golf Polo	women's apparel	9/1/2017 12:17	Sep	12	golf	29.69.203.57	/department/golf/category/women's%20apparel/product/Nike%20Men's%20Dri-FIT%20Victory%20Golf%20Polo
Perfect Fitness Perfect Rip Deck	cleats	9/1/2017 12:17	Sep	12	apparel	120.216.58.143	/department/apparel/category/cleats/product/Perfect%20Fitness%20Perfect%20Rip%20Deck/add_to_cart
LIJA Women's Mid-Length Panel Golf Shorts	golf shoes	9/1/2017 12:17	Sep	12	outdoors	90.236.173.169	/department/outdoors/category/golf%20shoes/product/LIJA%20Women's%20Mid-Length%20Panel%20Golf%20Shorts
Cleveland Golf Collegiate My Custom Wedge 588	women's golf clubs	9/1/2017 12:18	Sep	12	outdoors	192.165.169.107	/department/outdoors/category/women's%20golf%20clubs/product/Cleveland%20Golf%20Collegiate%20My%20Custom%20Wedge%20588
Garmin Approach S4 Golf GPS Watch	kids' golf clubs	9/1/2017 12:19	Sep	12	outdoors	120.216.58.143	/department/outdoors/category/kids'%20golf%20clubs/product/Garmin%20Approach%20S4%20Golf%20GPS%20Watch
insta-bed Neverflat Air Mattress	hunting & shooting	9/1/2017 12:19	Sep	12	fan shop	56.236.85.9	/department/fan%20shop/category/hunting%20&%20shooting/product/insta-bed%20Neverflat%20Air%20Mattress/add_to_cart
Bridgestone e6 Straight Distance NFL San Dieg	electronics	9/1/2017 12:19	Sep	12	outdoors	109.143.94.143	/department/outdoors/category/electronics/product/Bridgestone%20e6%20Straight%20Distance%20NFL%20San%20Dieg
Diamondback Women's Serene Classic Comfort Bi	camping & hiking	9/1/2017 12:19	Sep	12	fan shop	52.162.102.240	/department/fan%20shop/category/camping%20&%20hiking/product/Diamondback%20Women's%20Serene%20Classic%20Comfort%20Bi
O'Brien Men's Neoprene Life Vest	indoor outdoor games	9/1/2017 12:19	Sep	12	fan shop	194.234.155.155	/department/fan%20shop/category/indoor/outdoor%20games/product/O'Brien%20Men's%20Neoprene%20Life%20Vest/add_to_cart
Ogio Race Golf Shoes	golf bags & carts	9/1/2017 12:20	Sep	12	outdoors	51.131.22.105	/department/outdoors/category/golf%20bags%20&%20carts/product/Ogio%20Race%20Golf%20Shoes
Cleveland Golf Collegiate My Custom Wedge 588	women's golf clubs	9/1/2017 12:20	Sep	12	outdoors	132.9.150.102	/department/outdoors/category/women's%20golf%20clubs/product/Cleveland%20Golf%20Collegiate%20My%20Custom%20Wedge%20588/add_to_cart
TYR Boys' Team Digi Jammer	girls' apparel	9/1/2017 12:20	Sep	12	golf	194.234.155.155	/department/golf/category/girls'%20apparel/product/TYR%20Boys'%20Team%20Digi%20Jammer/add_to_cart
Perfect Fitness Perfect Rip Deck	cleats	9/1/2017 12:21	Sep	12	apparel	159.68.72.26	/department/apparel/category/cleats/product/Perfect%20Fitness%20Perfect%20Rip%20Deck/add_to_cart
Under Armour Men's Compression EV SL Slide	electronics	9/1/2017 12:21	Sep	12	footwear	159.68.72.26	/department/footwear/category/electronics/product/Under%20Armour%20Men's%20Compression%20EV%20SL%20Slide/add_to_cart
Nike Men's Dri-FIT Victory Golf Polo	women's apparel	9/1/2017 12:21	Sep	12	golf	61.32.230.136	/department/golf/category/women's%20apparel/product/Nike%20Men's%20Dri-FIT%20Victory%20Golf%20Polo/add_to_cart
Pelican Sunstream 100 Kayak	water sports	9/1/2017 12:22	Sep	12	fan shop	47.132.201.37	/department/fan%20shop/category/water%20sports/product/Pelican%20Sunstream%20100%20Kayak
Field & Stream Sportsman 16 Gun Fire Safe	fishing	9/1/2017 12:22	Sep	12	fan shop	196.74.159.244	/department/fan%20shop/category/fishing/product/Field%20&%20Stream%20Sportsman%2016%20Gun%20Fire%20Safe/add_to_cart
Under Armour Women's Ignite Slide	electronics	9/1/2017 12:23	Sep	12	footwear	132.9.150.102	/department/footwear/category/electronics/product/Under%20Armour%20Women's%20Ignite%20Slide
adidas Kids' F5 Messi FG Soccer Cleat	baseball & softball	9/1/2017 12:23	Sep	12	fitness	29.69.203.57	/department/fitness/category/baseball%20&%20softball/product/adidas%20Kids'%20F5%20Messi%20FG%20Soccer%20Cleat
Diamondback Women's Serene Classic Comfort Bi	camping & hiking	9/1/2017 12:24	Sep	12	fan shop	145.8.77.90	/department/fan%20shop/category/camping%20&%20hiking/product/Diamondback%20Women's%20Serene%20Classic%20Comfort%20Bi
Perfect Fitness Perfect Rip Deck	cleats	9/1/2017 12:24	Sep	12	apparel	51.131.22.105	/department/apparel/category/cleats/product/Perfect%20Fitness%20Perfect%20Rip%20Deck/add_to_cart
Pelican Sunstream 100 Kayak	water sports	9/1/2017 12:24	Sep	12	fan shop	120.223.10.50	/department/fan%20shop/category/water%20sports/product/Pelican%20Sunstream%20100%20Kayak/add_to_cart
Nike Men's Dri-FIT Victory Golf Polo	women's apparel	9/1/2017 12:24	Sep	12	golf	159.68.72.26	/department/golf/category/women's%20apparel/product/Nike%20Men's%20Dri-FIT%20Victory%20Golf%20Polo/add_to_cart
adidas Kids' RG III Mid Football Cleat	featured shops	9/1/2017 12:25	Sep	12	apparel	145.8.77.90	/department/apparel/category/featured%20shops/product/adidas%20Kids'%20RG%20III%20Mid%20Football%20Cleat/add_to_cart
Diamondback Women's Serene Classic Comfort Bi	camping & hiking	9/1/2017 12:26	Sep	12	fan shop	60.70.253.43	/department/fan%20shop/category/camping%20&%20hiking/product/Diamondback%20Women's%20Serene%20Classic%20Comfort%20Bi
Under Armour Women's Ignite Slide	electronics	9/1/2017 12:26	Sep	12	footwear	108.167.119.184	/department/footwear/category/electronics/product/Under%20Armour%20Women's%20Ignite%20Slide
Glove It Women's Mod Oval Golf Glove	golf balls	9/1/2017 12:26	Sep	12	outdoors	182.121.253.3	/department/outdoors/category/golf%20balls/product/Glove%20It%20Women's%20Mod%20Oval%20Golf%20Glove
Nike Men's Free 5.0+ Running Shoe	cardio equipment	9/1/2017 12:27	Sep	12	footwear	52.162.102.240	/department/footwear/category/cardio%20equipment/product/Nike%20Men's%20Free%205.0+%20Running%20Shoe
adidas Kids' F5 Messi FG Soccer Cleat	baseball & softball	9/1/2017 12:28	Sep	12	fitness	194.234.155.155	/department/fitness/category/baseball%20&%20softball/product/adidas%20Kids'%20F5%20Messi%20FG%20Soccer%20Cleat
TYR Boys' Team Digi Jammer	girls' apparel	9/1/2017 12:28	Sep	12	golf	193.151.170.120	/department/golf/category/girls'%20apparel/product/TYR%20Boys'%20Team%20Digi%20Jammer
SOLE E25 Elliptical	basketball	9/1/2017 12:28	Sep	12	fitness	82.127.92.234	/department/fitness/category/basketball/product/SOLE%20E25%20Elliptical/add_to_cart
Perfect Fitness Perfect Rip Deck	cleats	9/1/2017 12:29	Sep	12	apparel	108.167.119.184	/department/apparel/category/cleats/product/Perfect%20Fitness%20Perfect%20Rip%20Deck
Nike Men's Free TR 5.0 TB Training Shoe	as seen on tv!	9/1/2017 12:29	Sep	12	footwear	44.129.92.158	/department/footwear/category/as%20seen%20on%20%20tv!/product/Nike%20Men's%20Free%20TR%205.0%20TB%20Training%20Shoe/add_to_cart
Diamondback Women's Serene Classic Comfort Bi	camping & hiking	9/1/2017 12:29	Sep	12	fan shop	56.68.42.25	/department/fan%20shop/category/camping%20&%20hiking/product/Diamondback%20Women's%20Serene%20Classic%20Comfort%20Bi
adidas Kids' RG III Mid Football Cleat	featured shops	9/1/2017 12:29	Sep	12	apparel	47.207.237.120	/department/apparel/category/featured%20shops/product/adidas%20Kids'%20RG%20III%20Mid%20Football%20Cleat
adidas Kids' RG III Mid Football Cleat	featured shops	9/1/2017 12:29	Sep	12	apparel	41.74.154.160	/department/apparel/category/featured%20shops/product/adidas%20Kids'%20RG%20III%20Mid%20Football%20Cleat
Nike Men's Dri-FIT Victory Golf Polo	women's apparel	9/1/2017 12:30	Sep	12	golf	197.221.161.51	/department/golf/category/women's%20apparel/product/Nike%20Men's%20Dri-FIT%20Victory%20Golf%20Polo
Nike Men's Comfort 2 Slide	tennis & racquet	9/1/2017 12:30	Sep	12	fitness	175.76.240.216	/department/fitness/category/tennis%20&%20racquet/product/Nike%20Men's%20Comfort%202%20Slide
Nike Men's Dri-FIT Victory Golf Polo	women's apparel	9/1/2017 12:30	Sep	12	golf	216.45.143.120	/department/golf/category/women's%20apparel/product/Nike%20Men's%20Dri-FIT%20Victory%20Golf%20Polo
Hirzl Women's Soffft Flex Golf Glove	golf balls	9/1/2017 12:30	Sep	12	outdoors	175.76.240.216	/department/outdoors/category/golf%20balls/product/Hirzl%20Women's%20Soffft%20Flex%20Golf%20Glove
Nike Men's Dri-FIT Victory Golf Polo	women's apparel	9/1/2017 12:31	Sep	12	golf	37.97.182.65	/department/golf/category/women's%20apparel/product/Nike%20Men's%20Dri-FIT%20Victory%20Golf%20Polo
Nike Men's Dri-FIT Victory Golf Polo	women's apparel	9/1/2017 12:31	Sep	12	golf	206.253.23.51	/department/golf/category/women's%20apparel/product/Nike%20Men's%20Dri-FIT%20Victory%20Golf%20Polo/add_to_cart
Ogio Race Golf Shoes	golf bags & carts	9/1/2017 12:31	Sep	12	outdoors	154.237.22.202	/department/outdoors/category/golf%20bags%20&%20carts/product/Ogio%20Race%20Golf%20Shoes
Under Armour Hustle Storm Medium Duffle Bag	fitness accessories	9/1/2017 12:32	Sep	12	footwear	219.252.175.214	/department/footwear/category/fitness%20accessories/product/Under%20Armour%20Hustle%20Storm%20Medium%20Duffle%20Bag
Perfect Fitness Perfect Rip Deck	cleats	9/1/2017 12:32	Sep	12	apparel	149.95.217.202	/department/apparel/category/cleats/product/Perfect%20Fitness%20Perfect%20Rip%20Deck
Under Armour Women's Micro G Skulpt Running S	boxing & mma	9/1/2017 12:32	Sep	12	footwear	197.221.161.51	/department/footwear/category/boxing%20&%20mma/product/Under%20Armour%20Women's%20Micro%20G%20Skulpt%20Running%20S
adidas Kids' RG III Mid Football Cleat	featured shops	9/1/2017 12:32	Sep	12	apparel	154.237.22.202	/department/apparel/category/featured%20shops/product/adidas%20Kids'%20RG%20III%20Mid%20Football%20Cleat/add_to_cart
Nike Men's Comfort 2 Slide	tennis & racquet	9/1/2017 12:32	Sep	12	fitness	37.97.182.65	/department/fitness/category/tennis%20&%20racquet/product/Nike%20Men's%20Comfort%202%20Slide/add_to_cart
Garmin Approach S4 Golf GPS Watch	kids' golf clubs	9/1/2017 12:32	Sep	12	outdoors	128.252.195.215	/department/outdoors/category/kids'%20golf%20clubs/product/Garmin%20Approach%20S4%20Golf%20GPS%20Watch
Ogio Race Golf Shoes	golf bags & carts	9/1/2017 12:33	Sep	12	outdoors	216.45.143.120	/department/outdoors/category/golf%20bags%20&%20carts/product/Ogio%20Race%20Golf%20Shoes
Nike Men's Dri-FIT Victory Golf Polo	women's apparel	9/1/2017 12:33	Sep	12	golf	138.46.82.98	/department/golf/category/women's%20apparel/product/Nike%20Men's%20Dri-FIT%20Victory%20Golf%20Polo
Under Armour Girls' Toddler Spine Surge Runni	shop by sport	9/1/2017 12:34	Sep	12	golf	150.197.222.233	/department/golf/category/shop%20by%20sport/product/Under%20Armour%20Girls'%20Toddler%20Spine%20Surge%20Runni
Under Armour Women's Ignite Slide	electronics	9/1/2017 12:34	Sep	12	footwear	44.129.92.158	/department/footwear/category/electronics/product/Under%20Armour%20Women's%20Ignite%20Slide/add_to_cart
Nike Men's Free 5.0+ Running Shoe	cardio equipment	9/1/2017 12:34	Sep	12	footwear	14.145.32.182	/department/footwear/category/cardio%20equipment/product/Nike%20Men's%20Free%205.0+%20Running%20Shoe
Bridgestone e6 Straight Distance NFL San Dieg	electronics	9/1/2017 12:34	Sep	12	outdoors	215.143.180.0	/department/outdoors/category/electronics/product/Bridgestone%20e6%20Straight%20Distance%20NFL%20San%20Dieg
Pelican Sunstream 100 Kayak	water sports	9/1/2017 12:35	Sep	12	fan shop	175.76.240.216	/department/fan%20shop/category/water%20sports/product/Pelican%20Sunstream%20100%20Kayak/add_to_cart
Nike Men's CJ Elite 2 TD Football Cleat	men's footwear	9/1/2017 12:35	Sep	12	apparel	192.165.169.107	/department/apparel/category/men's%20footwear/product/Nike%20Men's%20CJ%20Elite%202%20TD%20Football%20Cleat
Ogio Race Golf Shoes	golf bags & carts	9/1/2017 12:35	Sep	12	outdoors	194.22.243.107	/department/outdoors/category/golf%20bags%20&%20carts/product/Ogio%20Race%20Golf%20Shoes
Field & Stream Sportsman 16 Gun Fire Safe	fishing	9/1/2017 12:36	Sep	12	fan shop	132.9.150.102	/department/fan%20shop/category/fishing/product/Field%20&%20Stream%20Sportsman%2016%20Gun%20Fire%20Safe
MDGolf Pittsburgh Penguins Putter	women's golf clubs	9/1/2017 12:36	Sep	12	outdoors	128.252.195.215	/department/outdoors/category/women's%20golf%20clubs/product/MDGolf%20Pittsburgh%20Penguins%20Putter
O'Brien Men's Neoprene Life Vest	indoor outdoor games	9/1/2017 12:36	Sep	12	fan shop	108.167.119.184	/department/fan%20shop/category/indoor/outdoor%20games/product/O'Brien%20Men's%20Neoprene%20Life%20Vest/add_to_cart
TYR Boys' Team Digi Jammer	girls' apparel	9/1/2017 12:37	Sep	12	golf	42.127.123.164	/department/golf/category/girls'%20apparel/product/TYR%20Boys'%20Team%20Digi%20Jammer
adidas Brazuca 2017 Official Match Ball	baseball & softball	9/1/2017 12:38	Sep	12	fitness	62.206.64.9	/department/fitness/category/baseball%20&%20softball/product/adidas%20Brazuca%202017%20Official%20Match%20Ball
Pelican Sunstream 100 Kayak	water sports	9/1/2017 12:38	Sep	12	fan shop	19.239.13.199	/department/fan%20shop/category/water%20sports/product/Pelican%20Sunstream%20100%20Kayak
adidas Kids' RG III Mid Football Cleat	featured shops	9/1/2017 12:39	Sep	12	apparel	197.221.161.51	/department/apparel/category/featured%20shops/product/adidas%20Kids'%20RG%20III%20Mid%20Football%20Cleat/add_to_cart
Nike Men's Dri-FIT Victory Golf Polo	women's apparel	9/1/2017 12:39	Sep	12	golf	41.74.154.160	/department/golf/category/women's%20apparel/product/Nike%20Men's%20Dri-FIT%20Victory%20Golf%20Polo
Under Armour Kids' Mercenary Slide	electronics	9/1/2017 12:40	Sep	12	footwear	128.252.195.215	/department/footwear/category/electronics/product/Under%20Armour%20Kids'%20Mercenary%20Slide
Ogio Race Golf Shoes	golf bags & carts	9/1/2017 12:41	Sep	12	outdoors	132.9.150.102	/department/outdoors/category/golf%20bags%20&%20carts/product/Ogio%20Race%20Golf%20Shoes
Field & Stream Sportsman 16 Gun Fire Safe	fishing	9/1/2017 12:41	Sep	12	fan shop	194.234.155.155	/department/fan%20shop/category/fishing/product/Field%20&%20Stream%20Sportsman%2016%20Gun%20Fire%20Safe/add_to_cart
Yakima DoubleDown Ace Hitch Mount 4-Bike Rack	strength training	9/1/2017 12:41	Sep	12	footwear	56.68.42.25	/department/footwear/category/strength%20training/product/Yakima%20DoubleDown%20Ace%20Hitch%20Mount%204-Bike%20Rack
Under Armour Men's Compression EV SL Slide	electronics	9/1/2017 12:42	Sep	12	footwear	197.221.161.51	/department/footwear/category/electronics/product/Under%20Armour%20Men's%20Compression%20EV%20SL%20Slide
Nike Men's Dri-FIT Victory Golf Polo	women's apparel	9/1/2017 12:43	Sep	12	golf	42.127.123.164	/department/golf/category/women's%20apparel/product/Nike%20Men's%20Dri-FIT%20Victory%20Golf%20Polo
Nike Men's Comfort 2 Slide	tennis & racquet	9/1/2017 12:43	Sep	12	fitness	47.207.237.120	/department/fitness/category/tennis%20&%20racquet/product/Nike%20Men's%20Comfort%202%20Slide
adidas Brazuca 2017 Official Match Ball	baseball & softball	9/1/2017 12:43	Sep	12	fitness	19.239.13.199	/department/fitness/category/baseball%20&%20softball/product/adidas%20Brazuca%202017%20Official%20Match%20Ball
Ogio Race Golf Shoes	golf bags & carts	9/1/2017 12:43	Sep	12	outdoors	194.234.155.155	/department/outdoors/category/golf%20bags%20&%20carts/product/Ogio%20Race%20Golf%20Shoes/add_to_cart
Under Armour Girls' Toddler Spine Surge Runni	shop by sport	9/1/2017 12:43	Sep	12	golf	42.127.123.164	/department/golf/category/shop%20by%20sport/product/Under%20Armour%20Girls'%20Toddler%20Spine%20Surge%20Runni
Nike Men's Free 5.0+ Running Shoe	cardio equipment	9/1/2017 12:44	Sep	12	footwear	139.109.118.7	/department/footwear/category/cardio%20equipment/product/Nike%20Men's%20Free%205.0+%20Running%20Shoe
Nike Men's Comfort 2 Slide	tennis & racquet	9/1/2017 12:44	Sep	12	fitness	159.68.72.26	/department/fitness/category/tennis%20&%20racquet/product/Nike%20Men's%20Comfort%202%20Slide
adidas Kids' RG III Mid Football Cleat	featured shops	9/1/2017 12:45	Sep	12	apparel	206.253.23.51	/department/apparel/category/featured%20shops/product/adidas%20Kids'%20RG%20III%20Mid%20Football%20Cleat/add_to_cart
Nike Men's Comfort 2 Slide	tennis & racquet	9/1/2017 12:45	Sep	12	fitness	139.109.118.7	/department/fitness/category/tennis%20&%20racquet/product/Nike%20Men's%20Comfort%202%20Slide/add_to_cart
Pelican Sunstream 100 Kayak	water sports	9/1/2017 12:45	Sep	12	fan shop	175.76.240.216	/department/fan%20shop/category/water%20sports/product/Pelican%20Sunstream%20100%20Kayak
Ogio Race Golf Shoes	golf bags & carts	9/1/2017 12:46	Sep	12	outdoors	149.95.217.202	/department/outdoors/category/golf%20bags%20&%20carts/product/Ogio%20Race%20Golf%20Shoes/add_to_cart
Under Armour Girls' Toddler Spine Surge Runni	shop by sport	9/1/2017 12:46	Sep	12	golf	14.145.32.182	/department/golf/category/shop%20by%20sport/product/Under%20Armour%20Girls'%20Toddler%20Spine%20Surge%20Runni
adidas Men's Germany Black Crest Away Tee	girls' apparel	9/1/2017 12:46	Sep	12	golf	128.252.195.215	/department/golf/category/girls'%20apparel/product/adidas%20Men's%20Germany%20Black%20Crest%20Away%20Tee
Under Armour Girls' Toddler Spine Surge Runni	shop by sport	9/1/2017 12:46	Sep	12	golf	216.45.143.120	/department/golf/category/shop%20by%20sport/product/Under%20Armour%20Girls'%20Toddler%20Spine%20Surge%20Runni/add_to_cart
Field & Stream Sportsman 16 Gun Fire Safe	fishing	9/1/2017 12:46	Sep	12	fan shop	139.109.118.7	/department/fan%20shop/category/fishing/product/Field%20&%20Stream%20Sportsman%2016%20Gun%20Fire%20Safe
Pelican Sunstream 100 Kayak	water sports	9/1/2017 12:47	Sep	12	fan shop	216.45.143.120	/department/fan%20shop/category/water%20sports/product/Pelican%20Sunstream%20100%20Kayak
Cleveland Golf Collegiate My Custom Wedge 588	women's golf clubs	9/1/2017 12:47	Sep	12	outdoors	219.252.175.214	/department/outdoors/category/women's%20golf%20clubs/product/Cleveland%20Golf%20Collegiate%20My%20Custom%20Wedge%20588
Nike Men's CJ Elite 2 TD Football Cleat	men's footwear	9/1/2017 12:48	Sep	12	apparel	44.129.92.158	/department/apparel/category/men's%20footwear/product/Nike%20Men's%20CJ%20Elite%202%20TD%20Football%20Cleat
Nike Men's Free TR 5.0 TB Training Shoe	as seen on tv!	9/1/2017 12:48	Sep	12	footwear	139.109.118.7	/department/footwear/category/as%20seen%20on%20%20tv!/product/Nike%20Men's%20Free%20TR%205.0%20TB%20Training%20Shoe/add_to_cart
Nike Men's CJ Elite 2 TD Football Cleat	men's footwear	9/1/2017 12:48	Sep	12	apparel	175.236.33.152	/department/apparel/category/men's%20footwear/product/Nike%20Men's%20CJ%20Elite%202%20TD%20Football%20Cleat/add_to_cart
Nike Men's Fingertrap Max Training Shoe	soccer	9/1/2017 12:49	Sep	12	fitness	172.199.75.134	/department/fitness/category/soccer/product/Nike%20Men's%20Fingertrap%20Max%20Training%20Shoe
Perfect Fitness Perfect Rip Deck	cleats	9/1/2017 12:49	Sep	12	apparel	41.74.154.160	/department/apparel/category/cleats/product/Perfect%20Fitness%20Perfect%20Rip%20Deck
Top Flite Women's 2017 XL Hybrid	golf apparel	9/1/2017 12:49	Sep	12	outdoors	211.223.16.247	/department/outdoors/category/golf%20apparel/product/Top%20Flite%20Women's%202017%20XL%20Hybrid
Field & Stream Sportsman 16 Gun Fire Safe	fishing	9/1/2017 12:50	Sep	12	fan shop	186.163.223.91	/department/fan%20shop/category/fishing/product/Field%20&%20Stream%20Sportsman%2016%20Gun%20Fire%20Safe
MDGolf Pittsburgh Penguins Putter	women's golf clubs	9/1/2017 12:50	Sep	12	outdoors	194.22.243.107	/department/outdoors/category/women's%20golf%20clubs/product/MDGolf%20Pittsburgh%20Penguins%20Putter
Diamondback Women's Serene Classic Comfort Bi	camping & hiking	9/1/2017 12:50	Sep	12	fan shop	47.207.237.120	/department/fan%20shop/category/camping%20&%20hiking/product/Diamondback%20Women's%20Serene%20Classic%20Comfort%20Bi/add_to_cart
Nike Men's Dri-FIT Victory Golf Polo	women's apparel	9/1/2017 12:51	Sep	12	golf	216.45.143.120	/department/golf/category/women's%20apparel/product/Nike%20Men's%20Dri-FIT%20Victory%20Golf%20Polo
adidas Kids' RG III Mid Football Cleat	featured shops	9/1/2017 12:51	Sep	12	apparel	215.143.180.0	/department/apparel/category/featured%20shops/product/adidas%20Kids'%20RG%20III%20Mid%20Football%20Cleat
Garmin Approach S4 Golf GPS Watch	kids' golf clubs	9/1/2017 12:52	Sep	12	outdoors	206.253.23.51	/department/outdoors/category/kids'%20golf%20clubs/product/Garmin%20Approach%20S4%20Golf%20GPS%20Watch/add_to_cart
Nike Men's Free TR 5.0 TB Training Shoe	as seen on tv!	9/1/2017 12:52	Sep	12	footwear	138.46.82.98	/department/footwear/category/as%20seen%20on%20%20tv!/product/Nike%20Men's%20Free%20TR%205.0%20TB%20Training%20Shoe
Team Golf Pittsburgh Steelers Putter Grip	accessories	9/1/2017 12:53	Sep	12	outdoors	149.95.217.202	/department/outdoors/category/accessories/product/Team%20Golf%20Pittsburgh%20Steelers%20Putter%20Grip
LIJA Women's Mid-Length Panel Golf Shorts	golf shoes	9/1/2017 12:53	Sep	12	outdoors	149.95.217.202	/department/outdoors/category/golf%20shoes/product/LIJA%20Women's%20Mid-Length%20Panel%20Golf%20Shorts/add_to_cart
Nike Men's Free 5.0+ Running Shoe	cardio equipment	9/1/2017 12:53	Sep	12	footwear	215.143.180.0	/department/footwear/category/cardio%20equipment/product/Nike%20Men's%20Free%205.0+%20Running%20Shoe/add_to_cart
Under Armour Girls' Toddler Spine Surge Runni	shop by sport	9/1/2017 12:54	Sep	12	golf	128.252.195.215	/department/golf/category/shop%20by%20sport/product/Under%20Armour%20Girls'%20Toddler%20Spine%20Surge%20Runni
adidas Brazuca 2017 Official Match Ball	baseball & softball	9/1/2017 12:54	Sep	12	fitness	211.223.16.247	/department/fitness/category/baseball%20&%20softball/product/adidas%20Brazuca%202017%20Official%20Match%20Ball
SOLE E35 Elliptical	strength training	9/1/2017 12:55	Sep	12	footwear	138.46.82.98	/department/footwear/category/strength%20training/product/SOLE%20E35%20Elliptical
SOLE E25 Elliptical	basketball	9/1/2017 12:55	Sep	12	fitness	19.239.13.199	/department/fitness/category/basketball/product/SOLE%20E25%20Elliptical
MDGolf Pittsburgh Penguins Putter	women's golf clubs	9/1/2017 12:55	Sep	12	outdoors	211.223.16.247	/department/outdoors/category/women's%20golf%20clubs/product/MDGolf%20Pittsburgh%20Penguins%20Putter/add_to_cart
Nike Men's Dri-FIT Victory Golf Polo	women's apparel	9/1/2017 12:56	Sep	12	golf	211.223.16.247	/department/golf/category/women's%20apparel/product/Nike%20Men's%20Dri-FIT%20Victory%20Golf%20Polo
Under Armour Girls' Toddler Spine Surge Runni	shop by sport	9/1/2017 12:56	Sep	12	golf	138.46.82.98	/department/golf/category/shop%20by%20sport/product/Under%20Armour%20Girls'%20Toddler%20Spine%20Surge%20Runni
Merrell Women's Grassbow Sport Hiking Shoe	men's golf clubs	9/1/2017 12:56	Sep	12	outdoors	67.207.60.176	/department/outdoors/category/men's%20golf%20clubs/product/Merrell%20Women's%20Grassbow%20Sport%20Hiking%20Shoe/add_to_cart
Nike Men's CJ Elite 2 TD Football Cleat	men's footwear	9/1/2017 12:58	Sep	12	apparel	138.46.82.98	/department/apparel/category/men's%20footwear/product/Nike%20Men's%20CJ%20Elite%202%20TD%20Football%20Cleat
adidas Kids' F5 Messi FG Soccer Cleat	baseball & softball	9/1/2017 12:59	Sep	12	fitness	219.252.175.214	/department/fitness/category/baseball%20&%20softball/product/adidas%20Kids'%20F5%20Messi%20FG%20Soccer%20Cleat
Field & Stream Sportsman 16 Gun Fire Safe	fishing	9/1/2017 12:59	Sep	12	fan shop	220.170.162.248	/department/fan%20shop/category/fishing/product/Field%20&%20Stream%20Sportsman%2016%20Gun%20Fire%20Safe/add_to_cart
Hirzl Women's Soffft Flex Golf Glove	golf balls	9/1/2017 12:59	Sep	12	outdoors	197.221.161.51	/department/outdoors/category/golf%20balls/product/Hirzl%20Women's%20Soffft%20Flex%20Golf%20Glove
Nike Men's CJ Elite 2 TD Football Cleat	men's footwear	9/1/2017 12:59	Sep	12	apparel	67.207.60.176	/department/apparel/category/men's%20footwear/product/Nike%20Men's%20CJ%20Elite%202%20TD%20Football%20Cleat
adidas Youth Germany Black/Red Away Match Soc	girls' apparel	9/1/2017 13:00	Sep	13	golf	197.221.161.51	/department/golf/category/girls'%20apparel/product/adidas%20Youth%20Germany%20Black/Red%20Away%20Match%20Soc
Nike Men's CJ Elite 2 TD Football Cleat	men's footwear	9/1/2017 13:01	Sep	13	apparel	223.233.0.202	/department/apparel/category/men's%20footwear/product/Nike%20Men's%20CJ%20Elite%202%20TD%20Football%20Cleat/add_to_cart
Bridgestone e6 Straight Distance NFL San Dieg	electronics	9/1/2017 13:01	Sep	13	outdoors	138.46.82.98	/department/outdoors/category/electronics/product/Bridgestone%20e6%20Straight%20Distance%20NFL%20San%20Dieg
adidas Kids' F5 Messi FG Soccer Cleat	baseball & softball	9/1/2017 13:02	Sep	13	fitness	138.46.82.98	/department/fitness/category/baseball%20&%20softball/product/adidas%20Kids'%20F5%20Messi%20FG%20Soccer%20Cleat
Cleveland Golf Collegiate My Custom Wedge 588	women's golf clubs	9/1/2017 13:02	Sep	13	outdoors	188.145.164.234	/department/outdoors/category/women's%20golf%20clubs/product/Cleveland%20Golf%20Collegiate%20My%20Custom%20Wedge%20588
Field & Stream Sportsman 16 Gun Fire Safe	fishing	9/1/2017 13:03	Sep	13	fan shop	125.117.200.10	/department/fan%20shop/category/fishing/product/Field%20&%20Stream%20Sportsman%2016%20Gun%20Fire%20Safe
Pelican Sunstream 100 Kayak	water sports	9/1/2017 13:03	Sep	13	fan shop	51.219.249.191	/department/fan%20shop/category/water%20sports/product/Pelican%20Sunstream%20100%20Kayak
Perfect Fitness Perfect Rip Deck	cleats	9/1/2017 13:03	Sep	13	apparel	188.145.164.234	/department/apparel/category/cleats/product/Perfect%20Fitness%20Perfect%20Rip%20Deck/add_to_cart
Field & Stream Sportsman 16 Gun Fire Safe	fishing	9/1/2017 13:04	Sep	13	fan shop	211.223.16.247	/department/fan%20shop/category/fishing/product/Field%20&%20Stream%20Sportsman%2016%20Gun%20Fire%20Safe
MDGolf Pittsburgh Penguins Putter	women's golf clubs	9/1/2017 13:04	Sep	13	outdoors	138.46.82.98	/department/outdoors/category/women's%20golf%20clubs/product/MDGolf%20Pittsburgh%20Penguins%20Putter/add_to_cart
Nike Men's Comfort 2 Slide	tennis & racquet	9/1/2017 13:04	Sep	13	fitness	55.223.225.204	/department/fitness/category/tennis%20&%20racquet/product/Nike%20Men's%20Comfort%202%20Slide
Under Armour Kids' Mercenary Slide	electronics	9/1/2017 13:05	Sep	13	footwear	19.239.13.199	/department/footwear/category/electronics/product/Under%20Armour%20Kids'%20Mercenary%20Slide
Nike Men's Dri-FIT Victory Golf Polo	women's apparel	9/1/2017 13:05	Sep	13	golf	57.209.125.46	/department/golf/category/women's%20apparel/product/Nike%20Men's%20Dri-FIT%20Victory%20Golf%20Polo
Under Armour Hustle Storm Medium Duffle Bag	fitness accessories	9/1/2017 13:06	Sep	13	footwear	121.64.117.248	/department/footwear/category/fitness%20accessories/product/Under%20Armour%20Hustle%20Storm%20Medium%20Duffle%20Bag
SOLE E25 Elliptical	basketball	9/1/2017 13:06	Sep	13	fitness	154.37.72.59	/department/fitness/category/basketball/product/SOLE%20E25%20Elliptical/add_to_cart
Top Flite Women's 2017 XL Hybrid	golf apparel	9/1/2017 13:07	Sep	13	outdoors	223.233.0.202	/department/outdoors/category/golf%20apparel/product/Top%20Flite%20Women's%202017%20XL%20Hybrid/add_to_cart
Diamondback Women's Serene Classic Comfort Bi	camping & hiking	9/1/2017 13:07	Sep	13	fan shop	125.117.200.10	/department/fan%20shop/category/camping%20&%20hiking/product/Diamondback%20Women's%20Serene%20Classic%20Comfort%20Bi
Team Golf Pittsburgh Steelers Putter Grip	accessories	9/1/2017 13:08	Sep	13	outdoors	199.52.45.6	/department/outdoors/category/accessories/product/Team%20Golf%20Pittsburgh%20Steelers%20Putter%20Grip/add_to_cart
LIJA Women's Mid-Length Panel Golf Shorts	golf shoes	9/1/2017 13:08	Sep	13	outdoors	194.234.155.155	/department/outdoors/category/golf%20shoes/product/LIJA%20Women's%20Mid-Length%20Panel%20Golf%20Shorts
Diamondback Boys' Insight 24 Performance Hybr	basketball	9/1/2017 13:08	Sep	13	fitness	138.46.82.98	/department/fitness/category/basketball/product/Diamondback%20Boys'%20Insight%2024%20Performance%20Hybr
adidas Men's Germany Black Crest Away Tee	girls' apparel	9/1/2017 13:09	Sep	13	golf	154.37.72.59	/department/golf/category/girls'%20apparel/product/adidas%20Men's%20Germany%20Black%20Crest%20Away%20Tee/add_to_cart
Glove It Women's Mod Oval Golf Glove	golf balls	9/1/2017 13:09	Sep	13	outdoors	196.74.159.244	/department/outdoors/category/golf%20balls/product/Glove%20It%20Women's%20Mod%20Oval%20Golf%20Glove
Glove It Women's Mod Oval Golf Glove	golf balls	9/1/2017 13:09	Sep	13	outdoors	125.117.200.10	/department/outdoors/category/golf%20balls/product/Glove%20It%20Women's%20Mod%20Oval%20Golf%20Glove/add_to_cart
adidas Brazuca 2017 Official Match Ball	baseball & softball	9/1/2017 13:09	Sep	13	fitness	194.112.15.144	/department/fitness/category/baseball%20&%20softball/product/adidas%20Brazuca%202017%20Official%20Match%20Ball/add_to_cart
Diamondback Women's Serene Classic Comfort Bi	camping & hiking	9/1/2017 13:09	Sep	13	fan shop	121.64.117.248	/department/fan%20shop/category/camping%20&%20hiking/product/Diamondback%20Women's%20Serene%20Classic%20Comfort%20Bi/add_to_cart
MDGolf Pittsburgh Penguins Putter	women's golf clubs	9/1/2017 13:10	Sep	13	outdoors	216.33.39.145	/department/outdoors/category/women's%20golf%20clubs/product/MDGolf%20Pittsburgh%20Penguins%20Putter/add_to_cart
adidas Brazuca 2017 Official Match Ball	baseball & softball	9/1/2017 13:10	Sep	13	fitness	194.112.15.144	/department/fitness/category/baseball%20&%20softball/product/adidas%20Brazuca%202017%20Official%20Match%20Ball
Merrell Women's Grassbow Sport Hiking Shoe	men's golf clubs	9/1/2017 13:10	Sep	13	outdoors	220.170.162.248	/department/outdoors/category/men's%20golf%20clubs/product/Merrell%20Women's%20Grassbow%20Sport%20Hiking%20Shoe
Nike Men's Dri-FIT Victory Golf Polo	women's apparel	9/1/2017 13:10	Sep	13	golf	19.239.13.199	/department/golf/category/women's%20apparel/product/Nike%20Men's%20Dri-FIT%20Victory%20Golf%20Polo
Nike Men's CJ Elite 2 TD Football Cleat	men's footwear	9/1/2017 13:11	Sep	13	apparel	154.37.72.59	/department/apparel/category/men's%20footwear/product/Nike%20Men's%20CJ%20Elite%202%20TD%20Football%20Cleat
Pelican Sunstream 100 Kayak	water sports	9/1/2017 13:11	Sep	13	fan shop	132.9.150.102	/department/fan%20shop/category/water%20sports/product/Pelican%20Sunstream%20100%20Kayak
O'Brien Men's Neoprene Life Vest	indoor outdoor games	9/1/2017 13:12	Sep	13	fan shop	19.239.13.199	/department/fan%20shop/category/indoor/outdoor%20games/product/O'Brien%20Men's%20Neoprene%20Life%20Vest/add_to_cart
Nike Men's CJ Elite 2 TD Football Cleat	men's footwear	9/1/2017 13:12	Sep	13	apparel	19.239.13.199	/department/apparel/category/men's%20footwear/product/Nike%20Men's%20CJ%20Elite%202%20TD%20Football%20Cleat
Nike Men's CJ Elite 2 TD Football Cleat	men's footwear	9/1/2017 13:13	Sep	13	apparel	34.175.52.9	/department/apparel/category/men's%20footwear/product/Nike%20Men's%20CJ%20Elite%202%20TD%20Football%20Cleat
SOLE E25 Elliptical	basketball	9/1/2017 13:13	Sep	13	fitness	211.223.16.247	/department/fitness/category/basketball/product/SOLE%20E25%20Elliptical
The North Face Women's Recon Backpack	hunting & shooting	9/1/2017 13:13	Sep	13	fan shop	19.239.13.199	/department/fan%20shop/category/hunting%20&%20shooting/product/The%20North%20Face%20Women's%20Recon%20Backpack
Nike Men's CJ Elite 2 TD Football Cleat	men's footwear	9/1/2017 13:14	Sep	13	apparel	216.33.39.145	/department/apparel/category/men's%20footwear/product/Nike%20Men's%20CJ%20Elite%202%20TD%20Football%20Cleat
Nike Men's CJ Elite 2 TD Football Cleat	men's footwear	9/1/2017 13:14	Sep	13	apparel	41.201.207.213	/department/apparel/category/men's%20footwear/product/Nike%20Men's%20CJ%20Elite%202%20TD%20Football%20Cleat
Diamondback Boys' Insight 24 Performance Hybr	basketball	9/1/2017 13:14	Sep	13	fitness	149.80.45.147	/department/fitness/category/basketball/product/Diamondback%20Boys'%20Insight%2024%20Performance%20Hybr
Nike Men's CJ Elite 2 TD Football Cleat	men's footwear	9/1/2017 13:14	Sep	13	apparel	199.52.45.6	/department/apparel/category/men's%20footwear/product/Nike%20Men's%20CJ%20Elite%202%20TD%20Football%20Cleat
Hirzl Women's Soffft Flex Golf Glove	golf balls	9/1/2017 13:14	Sep	13	outdoors	62.206.64.9	/department/outdoors/category/golf%20balls/product/Hirzl%20Women's%20Soffft%20Flex%20Golf%20Glove
TYR Boys' Team Digi Jammer	girls' apparel	9/1/2017 13:14	Sep	13	golf	132.9.150.102	/department/golf/category/girls'%20apparel/product/TYR%20Boys'%20Team%20Digi%20Jammer
Under Armour Hustle Storm Medium Duffle Bag	fitness accessories	9/1/2017 13:15	Sep	13	footwear	34.175.52.9	/department/footwear/category/fitness%20accessories/product/Under%20Armour%20Hustle%20Storm%20Medium%20Duffle%20Bag
Bridgestone e6 Straight Distance NFL San Dieg	electronics	9/1/2017 13:15	Sep	13	outdoors	194.112.15.144	/department/outdoors/category/electronics/product/Bridgestone%20e6%20Straight%20Distance%20NFL%20San%20Dieg
adidas Kids' F5 Messi FG Soccer Cleat	baseball & softball	9/1/2017 13:15	Sep	13	fitness	29.69.203.57	/department/fitness/category/baseball%20&%20softball/product/adidas%20Kids'%20F5%20Messi%20FG%20Soccer%20Cleat
Merrell Women's Grassbow Sport Hiking Shoe	men's golf clubs	9/1/2017 13:16	Sep	13	outdoors	125.117.200.10	/department/outdoors/category/men's%20golf%20clubs/product/Merrell%20Women's%20Grassbow%20Sport%20Hiking%20Shoe
Nike Men's Free TR 5.0 TB Training Shoe	as seen on tv!	9/1/2017 13:16	Sep	13	footwear	149.80.45.147	/department/footwear/category/as%20seen%20on%20%20tv!/product/Nike%20Men's%20Free%20TR%205.0%20TB%20Training%20Shoe
Under Armour Men's Tech II T-Shirt	lacrosse	9/1/2017 13:17	Sep	13	fitness	142.67.48.114	/department/fitness/category/lacrosse/product/Under%20Armour%20Men's%20Tech%20II%20T-Shirt
MDGolf Pittsburgh Penguins Putter	women's golf clubs	9/1/2017 13:17	Sep	13	outdoors	220.170.162.248	/department/outdoors/category/women's%20golf%20clubs/product/MDGolf%20Pittsburgh%20Penguins%20Putter
Merrell Women's Grassbow Sport Hiking Shoe	men's golf clubs	9/1/2017 13:17	Sep	13	outdoors	211.223.16.247	/department/outdoors/category/men's%20golf%20clubs/product/Merrell%20Women's%20Grassbow%20Sport%20Hiking%20Shoe
adidas Kids' F5 Messi FG Soccer Cleat	baseball & softball	9/1/2017 13:17	Sep	13	fitness	101.4.169.154	/department/fitness/category/baseball%20&%20softball/product/adidas%20Kids'%20F5%20Messi%20FG%20Soccer%20Cleat
insta-bed Neverflat Air Mattress	hunting & shooting	9/1/2017 13:17	Sep	13	fan shop	209.139.38.243	/department/fan%20shop/category/hunting%20&%20shooting/product/insta-bed%20Neverflat%20Air%20Mattress
Nike Men's Free TR 5.0 TB Training Shoe	as seen on tv!	9/1/2017 13:18	Sep	13	footwear	33.247.17.92	/department/footwear/category/as%20seen%20on%20%20tv!/product/Nike%20Men's%20Free%20TR%205.0%20TB%20Training%20Shoe
Nike Men's Free 5.0+ Running Shoe	cardio equipment	9/1/2017 13:18	Sep	13	footwear	67.207.60.176	/department/footwear/category/cardio%20equipment/product/Nike%20Men's%20Free%205.0+%20Running%20Shoe
Garmin Approach S4 Golf GPS Watch	kids' golf clubs	9/1/2017 13:18	Sep	13	outdoors	219.252.175.214	/department/outdoors/category/kids'%20golf%20clubs/product/Garmin%20Approach%20S4%20Golf%20GPS%20Watch
Garmin Approach S4 Golf GPS Watch	kids' golf clubs	9/1/2017 13:18	Sep	13	outdoors	51.219.249.191	/department/outdoors/category/kids'%20golf%20clubs/product/Garmin%20Approach%20S4%20Golf%20GPS%20Watch
adidas Brazuca 2017 Official Match Ball	baseball & softball	9/1/2017 13:19	Sep	13	fitness	194.234.155.155	/department/fitness/category/baseball%20&%20softball/product/adidas%20Brazuca%202017%20Official%20Match%20Ball/add_to_cart
Nike Men's Free 5.0+ Running Shoe	cardio equipment	9/1/2017 13:20	Sep	13	footwear	154.37.72.59	/department/footwear/category/cardio%20equipment/product/Nike%20Men's%20Free%205.0+%20Running%20Shoe/add_to_cart
Under Armour Kids' Mercenary Slide	electronics	9/1/2017 13:20	Sep	13	footwear	121.64.117.248	/department/footwear/category/electronics/product/Under%20Armour%20Kids'%20Mercenary%20Slide/add_to_cart
Nike Men's Free 5.0+ Running Shoe	cardio equipment	9/1/2017 13:20	Sep	13	footwear	55.223.225.204	/department/footwear/category/cardio%20equipment/product/Nike%20Men's%20Free%205.0+%20Running%20Shoe/add_to_cart
Nike Men's Dri-FIT Victory Golf Polo	women's apparel	9/1/2017 13:20	Sep	13	golf	219.252.175.214	/department/golf/category/women's%20apparel/product/Nike%20Men's%20Dri-FIT%20Victory%20Golf%20Polo
Under Armour Women's Ignite Slide	electronics	9/1/2017 13:21	Sep	13	footwear	138.46.82.98	/department/footwear/category/electronics/product/Under%20Armour%20Women's%20Ignite%20Slide
O'Brien Men's Neoprene Life Vest	indoor outdoor games	9/1/2017 13:21	Sep	13	fan shop	142.236.237.204	/department/fan%20shop/category/indoor/outdoor%20games/product/O'Brien%20Men's%20Neoprene%20Life%20Vest
Under Armour Girls' Toddler Spine Surge Runni	shop by sport	9/1/2017 13:21	Sep	13	golf	177.177.108.135	/department/golf/category/shop%20by%20sport/product/Under%20Armour%20Girls'%20Toddler%20Spine%20Surge%20Runni
adidas Youth Germany Black/Red Away Match Soc	girls' apparel	9/1/2017 13:22	Sep	13	golf	216.33.39.145	/department/golf/category/girls'%20apparel/product/adidas%20Youth%20Germany%20Black/Red%20Away%20Match%20Soc/add_to_cart
Hirzl Women's Soffft Flex Golf Glove	golf balls	9/1/2017 13:22	Sep	13	outdoors	194.112.15.144	/department/outdoors/category/golf%20balls/product/Hirzl%20Women's%20Soffft%20Flex%20Golf%20Glove
Ogio Race Golf Shoes	golf bags & carts	9/1/2017 13:22	Sep	13	outdoors	34.175.52.9	/department/outdoors/category/golf%20bags%20&%20carts/product/Ogio%20Race%20Golf%20Shoes/add_to_cart
Under Armour Girls' Toddler Spine Surge Runni	shop by sport	9/1/2017 13:23	Sep	13	golf	188.145.164.234	/department/golf/category/shop%20by%20sport/product/Under%20Armour%20Girls'%20Toddler%20Spine%20Surge%20Runni/add_to_cart
Diamondback Boys' Insight 24 Performance Hybr	basketball	9/1/2017 13:23	Sep	13	fitness	142.236.237.204	/department/fitness/category/basketball/product/Diamondback%20Boys'%20Insight%2024%20Performance%20Hybr
Yakima DoubleDown Ace Hitch Mount 4-Bike Rack	strength training	9/1/2017 13:23	Sep	13	footwear	34.175.52.9	/department/footwear/category/strength%20training/product/Yakima%20DoubleDown%20Ace%20Hitch%20Mount%204-Bike%20Rack
Under Armour Girls' Toddler Spine Surge Runni	shop by sport	9/1/2017 13:24	Sep	13	golf	101.4.169.154	/department/golf/category/shop%20by%20sport/product/Under%20Armour%20Girls'%20Toddler%20Spine%20Surge%20Runni
O'Brien Men's Neoprene Life Vest	indoor outdoor games	9/1/2017 13:24	Sep	13	fan shop	41.201.207.213	/department/fan%20shop/category/indoor/outdoor%20games/product/O'Brien%20Men's%20Neoprene%20Life%20Vest
Diamondback Boys' Insight 24 Performance Hybr	basketball	9/1/2017 13:24	Sep	13	fitness	197.221.161.51	/department/fitness/category/basketball/product/Diamondback%20Boys'%20Insight%2024%20Performance%20Hybr/add_to_cart
Nike Men's Dri-FIT Victory Golf Polo	women's apparel	9/1/2017 13:25	Sep	13	golf	41.74.154.160	/department/golf/category/women's%20apparel/product/Nike%20Men's%20Dri-FIT%20Victory%20Golf%20Polo
Cleveland Golf Collegiate My Custom Wedge 588	women's golf clubs	9/1/2017 13:25	Sep	13	outdoors	190.151.48.150	/department/outdoors/category/women's%20golf%20clubs/product/Cleveland%20Golf%20Collegiate%20My%20Custom%20Wedge%20588
adidas Kids' RG III Mid Football Cleat	featured shops	9/1/2017 13:25	Sep	13	apparel	55.223.225.204	/department/apparel/category/featured%20shops/product/adidas%20Kids'%20RG%20III%20Mid%20Football%20Cleat
Nike Men's Fingertrap Max Training Shoe	soccer	9/1/2017 13:26	Sep	13	fitness	192.165.169.107	/department/fitness/category/soccer/product/Nike%20Men's%20Fingertrap%20Max%20Training%20Shoe
Nike Men's CJ Elite 2 TD Football Cleat	men's footwear	9/1/2017 13:27	Sep	13	apparel	14.145.32.182	/department/apparel/category/men's%20footwear/product/Nike%20Men's%20CJ%20Elite%202%20TD%20Football%20Cleat
Hirzl Women's Soffft Flex Golf Glove	golf balls	9/1/2017 13:27	Sep	13	outdoors	7.218.119.117	/department/outdoors/category/golf%20balls/product/Hirzl%20Women's%20Soffft%20Flex%20Golf%20Glove
Nike Men's Dri-FIT Victory Golf Polo	women's apparel	9/1/2017 13:27	Sep	13	golf	59.14.14.143	/department/golf/category/women's%20apparel/product/Nike%20Men's%20Dri-FIT%20Victory%20Golf%20Polo
Under Armour Women's Micro G Skulpt Running S	boxing & mma	9/1/2017 13:27	Sep	13	footwear	109.143.94.143	/department/footwear/category/boxing%20&%20mma/product/Under%20Armour%20Women's%20Micro%20G%20Skulpt%20Running%20S/add_to_cart
Bag Boy M330 Push Cart	golf gloves	9/1/2017 13:27	Sep	13	outdoors	101.4.169.154	/department/outdoors/category/golf%20gloves/product/Bag%20Boy%20M330%20Push%20Cart
Perfect Fitness Perfect Rip Deck	cleats	9/1/2017 13:28	Sep	13	apparel	145.8.77.90	/department/apparel/category/cleats/product/Perfect%20Fitness%20Perfect%20Rip%20Deck/add_to_cart
Under Armour Men's Tech II T-Shirt	lacrosse	9/1/2017 13:28	Sep	13	fitness	211.122.14.29	/department/fitness/category/lacrosse/product/Under%20Armour%20Men's%20Tech%20II%20T-Shirt
Columbia Men's PFG Anchor Tough T-Shirt	shop by sport	9/1/2017 13:28	Sep	13	golf	56.68.42.25	/department/golf/category/shop%20by%20sport/product/Columbia%20Men's%20PFG%20Anchor%20Tough%20T-Shirt
Nike Men's Fingertrap Max Training Shoe	soccer	9/1/2017 13:28	Sep	13	fitness	21.45.244.105	/department/fitness/category/soccer/product/Nike%20Men's%20Fingertrap%20Max%20Training%20Shoe
O'Brien Men's Neoprene Life Vest	indoor outdoor games	9/1/2017 13:28	Sep	13	fan shop	88.79.0.120	/department/fan%20shop/category/indoor/outdoor%20games/product/O'Brien%20Men's%20Neoprene%20Life%20Vest
Under Armour Girls' Toddler Spine Surge Runni	shop by sport	9/1/2017 13:29	Sep	13	golf	3.230.167.77	/department/golf/category/shop%20by%20sport/product/Under%20Armour%20Girls'%20Toddler%20Spine%20Surge%20Runni
Under Armour Women's Micro G Skulpt Running S	boxing & mma	9/1/2017 13:29	Sep	13	footwear	211.223.16.247	/department/footwear/category/boxing%20&%20mma/product/Under%20Armour%20Women's%20Micro%20G%20Skulpt%20Running%20S/add_to_cart
Nike Men's Dri-FIT Victory Golf Polo	women's apparel	9/1/2017 13:30	Sep	13	golf	132.9.150.102	/department/golf/category/women's%20apparel/product/Nike%20Men's%20Dri-FIT%20Victory%20Golf%20Polo
Perfect Fitness Perfect Rip Deck	cleats	9/1/2017 13:30	Sep	13	apparel	90.236.173.169	/department/apparel/category/cleats/product/Perfect%20Fitness%20Perfect%20Rip%20Deck
Diamondback Boys' Insight 24 Performance Hybr	basketball	9/1/2017 13:30	Sep	13	fitness	3.230.167.77	/department/fitness/category/basketball/product/Diamondback%20Boys'%20Insight%2024%20Performance%20Hybr
Columbia Men's PFG Anchor Tough T-Shirt	shop by sport	9/1/2017 13:31	Sep	13	golf	132.9.150.102	/department/golf/category/shop%20by%20sport/product/Columbia%20Men's%20PFG%20Anchor%20Tough%20T-Shirt/add_to_cart
Under Armour Hustle Storm Medium Duffle Bag	fitness accessories	9/1/2017 13:31	Sep	13	footwear	28.84.236.182	/department/footwear/category/fitness%20accessories/product/Under%20Armour%20Hustle%20Storm%20Medium%20Duffle%20Bag
adidas Kids' RG III Mid Football Cleat	featured shops	9/1/2017 13:31	Sep	13	apparel	21.45.244.105	/department/apparel/category/featured%20shops/product/adidas%20Kids'%20RG%20III%20Mid%20Football%20Cleat/add_to_cart
Ogio Race Golf Shoes	golf bags & carts	9/1/2017 13:32	Sep	13	outdoors	199.52.45.6	/department/outdoors/category/golf%20bags%20&%20carts/product/Ogio%20Race%20Golf%20Shoes
Nike Men's Dri-FIT Victory Golf Polo	women's apparel	9/1/2017 13:32	Sep	13	golf	190.151.48.150	/department/golf/category/women's%20apparel/product/Nike%20Men's%20Dri-FIT%20Victory%20Golf%20Polo
Diamondback Women's Serene Classic Comfort Bi	camping & hiking	9/1/2017 13:32	Sep	13	fan shop	194.112.15.144	/department/fan%20shop/category/camping%20&%20hiking/product/Diamondback%20Women's%20Serene%20Classic%20Comfort%20Bi
Titleist Pro V1x Golf Balls	electronics	9/1/2017 13:33	Sep	13	outdoors	86.170.86.207	/department/outdoors/category/electronics/product/Titleist%20Pro%20V1x%20Golf%20Balls
LIJA Women's Eyelet Sleeveless Golf Polo	golf shoes	9/1/2017 13:34	Sep	13	outdoors	56.68.42.25	/department/outdoors/category/golf%20shoes/product/LIJA%20Women's%20Eyelet%20Sleeveless%20Golf%20Polo
Under Armour Hustle Storm Medium Duffle Bag	fitness accessories	9/1/2017 13:34	Sep	13	footwear	139.109.118.7	/department/footwear/category/fitness%20accessories/product/Under%20Armour%20Hustle%20Storm%20Medium%20Duffle%20Bag
Diamondback Women's Serene Classic Comfort Bi	camping & hiking	9/1/2017 13:34	Sep	13	fan shop	25.13.126.141	/department/fan%20shop/category/camping%20&%20hiking/product/Diamondback%20Women's%20Serene%20Classic%20Comfort%20Bi
O'Brien Men's Neoprene Life Vest	indoor outdoor games	9/1/2017 13:34	Sep	13	fan shop	88.79.0.120	/department/fan%20shop/category/indoor/outdoor%20games/product/O'Brien%20Men's%20Neoprene%20Life%20Vest/add_to_cart
Field & Stream Sportsman 16 Gun Fire Safe	fishing	9/1/2017 13:34	Sep	13	fan shop	145.8.77.90	/department/fan%20shop/category/fishing/product/Field%20&%20Stream%20Sportsman%2016%20Gun%20Fire%20Safe
insta-bed Neverflat Air Mattress	hunting & shooting	9/1/2017 13:35	Sep	13	fan shop	86.170.86.207	/department/fan%20shop/category/hunting%20&%20shooting/product/insta-bed%20Neverflat%20Air%20Mattress
SOLE E25 Elliptical	basketball	9/1/2017 13:36	Sep	13	fitness	192.165.169.107	/department/fitness/category/basketball/product/SOLE%20E25%20Elliptical/add_to_cart
Columbia Men's PFG Anchor Tough T-Shirt	shop by sport	9/1/2017 13:37	Sep	13	golf	109.143.94.143	/department/golf/category/shop%20by%20sport/product/Columbia%20Men's%20PFG%20Anchor%20Tough%20T-Shirt
O'Brien Men's Neoprene Life Vest	indoor outdoor games	9/1/2017 13:37	Sep	13	fan shop	192.165.169.107	/department/fan%20shop/category/indoor/outdoor%20games/product/O'Brien%20Men's%20Neoprene%20Life%20Vest
Yakima DoubleDown Ace Hitch Mount 4-Bike Rack	strength training	9/1/2017 13:37	Sep	13	footwear	28.84.236.182	/department/footwear/category/strength%20training/product/Yakima%20DoubleDown%20Ace%20Hitch%20Mount%204-Bike%20Rack
Under Armour Women's Micro G Skulpt Running S	boxing & mma	9/1/2017 13:37	Sep	13	footwear	120.223.10.50	/department/footwear/category/boxing%20&%20mma/product/Under%20Armour%20Women's%20Micro%20G%20Skulpt%20Running%20S
Titleist Pro V1x Golf Balls	electronics	9/1/2017 13:38	Sep	13	outdoors	211.223.16.247	/department/outdoors/category/electronics/product/Titleist%20Pro%20V1x%20Golf%20Balls
Under Armour Hustle Storm Medium Duffle Bag	fitness accessories	9/1/2017 13:38	Sep	13	footwear	41.74.154.160	/department/footwear/category/fitness%20accessories/product/Under%20Armour%20Hustle%20Storm%20Medium%20Duffle%20Bag
Columbia Men's PFG Anchor Tough T-Shirt	shop by sport	9/1/2017 13:39	Sep	13	golf	215.143.180.0	/department/golf/category/shop%20by%20sport/product/Columbia%20Men's%20PFG%20Anchor%20Tough%20T-Shirt/add_to_cart
Nike Men's Dri-FIT Victory Golf Polo	women's apparel	9/1/2017 13:39	Sep	13	golf	25.13.126.141	/department/golf/category/women's%20apparel/product/Nike%20Men's%20Dri-FIT%20Victory%20Golf%20Polo
Under Armour Hustle Storm Medium Duffle Bag	fitness accessories	9/1/2017 13:39	Sep	13	footwear	132.9.150.102	/department/footwear/category/fitness%20accessories/product/Under%20Armour%20Hustle%20Storm%20Medium%20Duffle%20Bag/add_to_cart
Team Golf New England Patriots Putter Grip	accessories	9/1/2017 13:40	Sep	13	outdoors	56.68.42.25	/department/outdoors/category/accessories/product/Team%20Golf%20New%20England%20Patriots%20Putter%20Grip
Perfect Fitness Perfect Rip Deck	cleats	9/1/2017 13:40	Sep	13	apparel	190.151.48.150	/department/apparel/category/cleats/product/Perfect%20Fitness%20Perfect%20Rip%20Deck
Nike Men's Free 5.0+ Running Shoe	cardio equipment	9/1/2017 13:40	Sep	13	footwear	193.151.170.120	/department/footwear/category/cardio%20equipment/product/Nike%20Men's%20Free%205.0+%20Running%20Shoe
Field & Stream Sportsman 16 Gun Fire Safe	fishing	9/1/2017 13:41	Sep	13	fan shop	19.149.225.61	/department/fan%20shop/category/fishing/product/Field%20&%20Stream%20Sportsman%2016%20Gun%20Fire%20Safe/add_to_cart
Under Armour Hustle Storm Medium Duffle Bag	fitness accessories	9/1/2017 13:41	Sep	13	footwear	116.234.83.212	/department/footwear/category/fitness%20accessories/product/Under%20Armour%20Hustle%20Storm%20Medium%20Duffle%20Bag
Nike Men's Fingertrap Max Training Shoe	soccer	9/1/2017 13:41	Sep	13	fitness	86.170.86.207	/department/fitness/category/soccer/product/Nike%20Men's%20Fingertrap%20Max%20Training%20Shoe/add_to_cart
Merrell Women's Grassbow Sport Hiking Shoe	men's golf clubs	9/1/2017 13:41	Sep	13	outdoors	3.230.167.77	/department/outdoors/category/men's%20golf%20clubs/product/Merrell%20Women's%20Grassbow%20Sport%20Hiking%20Shoe
insta-bed Neverflat Air Mattress	hunting & shooting	9/1/2017 13:42	Sep	13	fan shop	116.234.83.212	/department/fan%20shop/category/hunting%20&%20shooting/product/insta-bed%20Neverflat%20Air%20Mattress/add_to_cart
SOLE E25 Elliptical	basketball	9/1/2017 13:42	Sep	13	fitness	211.223.16.247	/department/fitness/category/basketball/product/SOLE%20E25%20Elliptical
The North Face Women's Recon Backpack	hunting & shooting	9/1/2017 13:42	Sep	13	fan shop	14.145.32.182	/department/fan%20shop/category/hunting%20&%20shooting/product/The%20North%20Face%20Women's%20Recon%20Backpack
Diamondback Women's Serene Classic Comfort Bi	camping & hiking	9/1/2017 13:43	Sep	13	fan shop	145.8.77.90	/department/fan%20shop/category/camping%20&%20hiking/product/Diamondback%20Women's%20Serene%20Classic%20Comfort%20Bi
Columbia Men's PFG Anchor Tough T-Shirt	shop by sport	9/1/2017 13:43	Sep	13	golf	197.41.145.14	/department/golf/category/shop%20by%20sport/product/Columbia%20Men's%20PFG%20Anchor%20Tough%20T-Shirt/add_to_cart
Nike Men's CJ Elite 2 TD Football Cleat	men's footwear	9/1/2017 13:44	Sep	13	apparel	132.9.150.102	/department/apparel/category/men's%20footwear/product/Nike%20Men's%20CJ%20Elite%202%20TD%20Football%20Cleat
SOLE E25 Elliptical	basketball	9/1/2017 13:44	Sep	13	fitness	133.119.132.112	/department/fitness/category/basketball/product/SOLE%20E25%20Elliptical
Diamondback Women's Serene Classic Comfort Bi	camping & hiking	9/1/2017 13:44	Sep	13	fan shop	194.112.15.144	/department/fan%20shop/category/camping%20&%20hiking/product/Diamondback%20Women's%20Serene%20Classic%20Comfort%20Bi/add_to_cart
Columbia Men's PFG Anchor Tough T-Shirt	shop by sport	9/1/2017 13:45	Sep	13	golf	109.143.94.143	/department/golf/category/shop%20by%20sport/product/Columbia%20Men's%20PFG%20Anchor%20Tough%20T-Shirt
Under Armour Women's Micro G Skulpt Running S	boxing & mma	9/1/2017 13:45	Sep	13	footwear	145.8.77.90	/department/footwear/category/boxing%20&%20mma/product/Under%20Armour%20Women's%20Micro%20G%20Skulpt%20Running%20S
The North Face Women's Recon Backpack	hunting & shooting	9/1/2017 13:45	Sep	13	fan shop	193.151.170.120	/department/fan%20shop/category/hunting%20&%20shooting/product/The%20North%20Face%20Women's%20Recon%20Backpack/add_to_cart
LIJA Women's Eyelet Sleeveless Golf Polo	golf shoes	9/1/2017 13:46	Sep	13	outdoors	61.32.230.136	/department/outdoors/category/golf%20shoes/product/LIJA%20Women's%20Eyelet%20Sleeveless%20Golf%20Polo/add_to_cart
TYR Boys' Team Digi Jammer	girls' apparel	9/1/2017 13:46	Sep	13	golf	56.68.42.25	/department/golf/category/girls'%20apparel/product/TYR%20Boys'%20Team%20Digi%20Jammer
TYR Boys' Team Digi Jammer	girls' apparel	9/1/2017 13:46	Sep	13	golf	223.233.0.202	/department/golf/category/girls'%20apparel/product/TYR%20Boys'%20Team%20Digi%20Jammer
adidas Kids' RG III Mid Football Cleat	featured shops	9/1/2017 13:46	Sep	13	apparel	7.218.119.117	/department/apparel/category/featured%20shops/product/adidas%20Kids'%20RG%20III%20Mid%20Football%20Cleat
adidas Kids' RG III Mid Football Cleat	featured shops	9/1/2017 13:47	Sep	13	apparel	211.122.14.29	/department/apparel/category/featured%20shops/product/adidas%20Kids'%20RG%20III%20Mid%20Football%20Cleat/add_to_cart
O'Brien Men's Neoprene Life Vest	indoor outdoor games	9/1/2017 13:47	Sep	13	fan shop	90.236.173.169	/department/fan%20shop/category/indoor/outdoor%20games/product/O'Brien%20Men's%20Neoprene%20Life%20Vest/add_to_cart
Nike Men's Fingertrap Max Training Shoe	soccer	9/1/2017 13:47	Sep	13	fitness	216.10.81.131	/department/fitness/category/soccer/product/Nike%20Men's%20Fingertrap%20Max%20Training%20Shoe
The North Face Women's Recon Backpack	hunting & shooting	9/1/2017 13:47	Sep	13	fan shop	59.14.14.143	/department/fan%20shop/category/hunting%20&%20shooting/product/The%20North%20Face%20Women's%20Recon%20Backpack/add_to_cart
Perfect Fitness Perfect Rip Deck	cleats	9/1/2017 13:48	Sep	13	apparel	61.32.230.136	/department/apparel/category/cleats/product/Perfect%20Fitness%20Perfect%20Rip%20Deck
Pelican Sunstream 100 Kayak	water sports	9/1/2017 13:48	Sep	13	fan shop	86.170.86.207	/department/fan%20shop/category/water%20sports/product/Pelican%20Sunstream%20100%20Kayak
Ogio Race Golf Shoes	golf bags & carts	9/1/2017 13:49	Sep	13	outdoors	86.170.86.207	/department/outdoors/category/golf%20bags%20&%20carts/product/Ogio%20Race%20Golf%20Shoes/add_to_cart
Ogio Race Golf Shoes	golf bags & carts	9/1/2017 13:50	Sep	13	outdoors	197.41.145.14	/department/outdoors/category/golf%20bags%20&%20carts/product/Ogio%20Race%20Golf%20Shoes
Nike Men's Dri-FIT Victory Golf Polo	women's apparel	9/1/2017 13:50	Sep	13	golf	132.9.150.102	/department/golf/category/women's%20apparel/product/Nike%20Men's%20Dri-FIT%20Victory%20Golf%20Polo
Perfect Fitness Perfect Rip Deck	cleats	9/1/2017 13:50	Sep	13	apparel	132.9.150.102	/department/apparel/category/cleats/product/Perfect%20Fitness%20Perfect%20Rip%20Deck/add_to_cart
Perfect Fitness Perfect Rip Deck	cleats	9/1/2017 13:50	Sep	13	apparel	192.165.169.107	/department/apparel/category/cleats/product/Perfect%20Fitness%20Perfect%20Rip%20Deck
insta-bed Neverflat Air Mattress	hunting & shooting	9/1/2017 13:50	Sep	13	fan shop	21.45.244.105	/department/fan%20shop/category/hunting%20&%20shooting/product/insta-bed%20Neverflat%20Air%20Mattress
Columbia Men's PFG Anchor Tough T-Shirt	shop by sport	9/1/2017 13:51	Sep	13	golf	193.151.170.120	/department/golf/category/shop%20by%20sport/product/Columbia%20Men's%20PFG%20Anchor%20Tough%20T-Shirt
adidas Kids' RG III Mid Football Cleat	featured shops	9/1/2017 13:51	Sep	13	apparel	194.112.15.144	/department/apparel/category/featured%20shops/product/adidas%20Kids'%20RG%20III%20Mid%20Football%20Cleat
O'Brien Men's Neoprene Life Vest	indoor outdoor games	9/1/2017 13:51	Sep	13	fan shop	211.122.14.29	/department/fan%20shop/category/indoor/outdoor%20games/product/O'Brien%20Men's%20Neoprene%20Life%20Vest
Nike Men's Dri-FIT Victory Golf Polo	women's apparel	9/1/2017 13:51	Sep	13	golf	199.52.45.6	/department/golf/category/women's%20apparel/product/Nike%20Men's%20Dri-FIT%20Victory%20Golf%20Polo/add_to_cart
Yakima DoubleDown Ace Hitch Mount 4-Bike Rack	strength training	9/1/2017 13:51	Sep	13	footwear	25.45.74.1	/department/footwear/category/strength%20training/product/Yakima%20DoubleDown%20Ace%20Hitch%20Mount%204-Bike%20Rack/add_to_cart
Glove It Women's Mod Oval Golf Glove	golf balls	9/1/2017 13:51	Sep	13	outdoors	145.8.77.90	/department/outdoors/category/golf%20balls/product/Glove%20It%20Women's%20Mod%20Oval%20Golf%20Glove
Pelican Sunstream 100 Kayak	water sports	9/1/2017 13:52	Sep	13	fan shop	133.119.132.112	/department/fan%20shop/category/water%20sports/product/Pelican%20Sunstream%20100%20Kayak
TYR Boys' Team Digi Jammer	girls' apparel	9/1/2017 13:52	Sep	13	golf	21.45.244.105	/department/golf/category/girls'%20apparel/product/TYR%20Boys'%20Team%20Digi%20Jammer/add_to_cart
Columbia Men's PFG Anchor Tough T-Shirt	shop by sport	9/1/2017 13:53	Sep	13	golf	133.119.132.112	/department/golf/category/shop%20by%20sport/product/Columbia%20Men's%20PFG%20Anchor%20Tough%20T-Shirt/add_to_cart
LIJA Women's Mid-Length Panel Golf Shorts	golf shoes	9/1/2017 13:53	Sep	13	outdoors	211.122.14.29	/department/outdoors/category/golf%20shoes/product/LIJA%20Women's%20Mid-Length%20Panel%20Golf%20Shorts/add_to_cart
Perfect Fitness Perfect Rip Deck	cleats	9/1/2017 13:54	Sep	13	apparel	145.8.77.90	/department/apparel/category/cleats/product/Perfect%20Fitness%20Perfect%20Rip%20Deck
Nike Men's Fingertrap Max Training Shoe	soccer	9/1/2017 13:55	Sep	13	fitness	216.10.81.131	/department/fitness/category/soccer/product/Nike%20Men's%20Fingertrap%20Max%20Training%20Shoe
Columbia Men's PFG Anchor Tough T-Shirt	shop by sport	9/1/2017 13:55	Sep	13	golf	67.207.60.176	/department/golf/category/shop%20by%20sport/product/Columbia%20Men's%20PFG%20Anchor%20Tough%20T-Shirt
Cleveland Golf Collegiate My Custom Wedge 588	women's golf clubs	9/1/2017 13:55	Sep	13	outdoors	51.219.249.191	/department/outdoors/category/women's%20golf%20clubs/product/Cleveland%20Golf%20Collegiate%20My%20Custom%20Wedge%20588
Perfect Fitness Perfect Rip Deck	cleats	9/1/2017 13:56	Sep	13	apparel	61.237.4.104	/department/apparel/category/cleats/product/Perfect%20Fitness%20Perfect%20Rip%20Deck/add_to_cart
Perfect Fitness Perfect Rip Deck	cleats	9/1/2017 13:56	Sep	13	apparel	211.122.14.29	/department/apparel/category/cleats/product/Perfect%20Fitness%20Perfect%20Rip%20Deck
Pelican Sunstream 100 Kayak	water sports	9/1/2017 13:57	Sep	13	fan shop	210.138.158.124	/department/fan%20shop/category/water%20sports/product/Pelican%20Sunstream%20100%20Kayak
O'Brien Men's Neoprene Life Vest	indoor outdoor games	9/1/2017 13:57	Sep	13	fan shop	21.45.244.105	/department/fan%20shop/category/indoor/outdoor%20games/product/O'Brien%20Men's%20Neoprene%20Life%20Vest
Nike Men's Dri-FIT Victory Golf Polo	women's apparel	9/1/2017 13:57	Sep	13	golf	211.122.14.29	/department/golf/category/women's%20apparel/product/Nike%20Men's%20Dri-FIT%20Victory%20Golf%20Polo/add_to_cart
Nike Men's CJ Elite 2 TD Football Cleat	men's footwear	9/1/2017 13:59	Sep	13	apparel	28.84.236.182	/department/apparel/category/men's%20footwear/product/Nike%20Men's%20CJ%20Elite%202%20TD%20Football%20Cleat
Field & Stream Sportsman 16 Gun Fire Safe	fishing	9/1/2017 13:59	Sep	13	fan shop	139.109.118.7	/department/fan%20shop/category/fishing/product/Field%20&%20Stream%20Sportsman%2016%20Gun%20Fire%20Safe
O'Brien Men's Neoprene Life Vest	indoor outdoor games	9/1/2017 14:00	Sep	14	fan shop	210.138.158.124	/department/fan%20shop/category/indoor/outdoor%20games/product/O'Brien%20Men's%20Neoprene%20Life%20Vest
Under Armour Women's Micro G Skulpt Running S	boxing & mma	9/1/2017 14:00	Sep	14	footwear	98.117.77.173	/department/footwear/category/boxing%20&%20mma/product/Under%20Armour%20Women's%20Micro%20G%20Skulpt%20Running%20S
O'Brien Men's Neoprene Life Vest	indoor outdoor games	9/1/2017 14:00	Sep	14	fan shop	145.8.77.90	/department/fan%20shop/category/indoor/outdoor%20games/product/O'Brien%20Men's%20Neoprene%20Life%20Vest
Nike Men's Dri-FIT Victory Golf Polo	women's apparel	9/1/2017 14:01	Sep	14	golf	142.67.48.114	/department/golf/category/women's%20apparel/product/Nike%20Men's%20Dri-FIT%20Victory%20Golf%20Polo
The North Face Women's Recon Backpack	hunting & shooting	9/1/2017 14:02	Sep	14	fan shop	172.199.75.134	/department/fan%20shop/category/hunting%20&%20shooting/product/The%20North%20Face%20Women's%20Recon%20Backpack
Nike Men's Dri-FIT Victory Golf Polo	women's apparel	9/1/2017 14:02	Sep	14	golf	51.219.249.191	/department/golf/category/women's%20apparel/product/Nike%20Men's%20Dri-FIT%20Victory%20Golf%20Polo
Nike Men's Comfort 2 Slide	tennis & racquet	9/1/2017 14:03	Sep	14	fitness	67.207.60.176	/department/fitness/category/tennis%20&%20racquet/product/Nike%20Men's%20Comfort%202%20Slide
Yakima DoubleDown Ace Hitch Mount 4-Bike Rack	strength training	9/1/2017 14:03	Sep	14	footwear	194.22.243.107	/department/footwear/category/strength%20training/product/Yakima%20DoubleDown%20Ace%20Hitch%20Mount%204-Bike%20Rack
Nike Men's CJ Elite 2 TD Football Cleat	men's footwear	9/1/2017 14:03	Sep	14	apparel	16.231.175.0	/department/apparel/category/men's%20footwear/product/Nike%20Men's%20CJ%20Elite%202%20TD%20Football%20Cleat
Under Armour Men's Compression EV SL Slide	electronics	9/1/2017 14:04	Sep	14	footwear	120.223.10.50	/department/footwear/category/electronics/product/Under%20Armour%20Men's%20Compression%20EV%20SL%20Slide/add_to_cart
Nike Men's Dri-FIT Victory Golf Polo	women's apparel	9/1/2017 14:04	Sep	14	golf	3.230.167.77	/department/golf/category/women's%20apparel/product/Nike%20Men's%20Dri-FIT%20Victory%20Golf%20Polo
adidas Men's Germany Black Crest Away Tee	girls' apparel	9/1/2017 14:04	Sep	14	golf	41.74.154.160	/department/golf/category/girls'%20apparel/product/adidas%20Men's%20Germany%20Black%20Crest%20Away%20Tee
Diamondback Women's Serene Classic Comfort Bi	camping & hiking	9/1/2017 14:04	Sep	14	fan shop	41.74.154.160	/department/fan%20shop/category/camping%20&%20hiking/product/Diamondback%20Women's%20Serene%20Classic%20Comfort%20Bi/add_to_cart
Field & Stream Sportsman 16 Gun Fire Safe	fishing	9/1/2017 14:05	Sep	14	fan shop	3.230.167.77	/department/fan%20shop/category/fishing/product/Field%20&%20Stream%20Sportsman%2016%20Gun%20Fire%20Safe
TaylorMade 2017 Purelite Stand Bag	golf gloves	9/1/2017 14:05	Sep	14	outdoors	132.9.150.102	/department/outdoors/category/golf%20gloves/product/TaylorMade%202017%20Purelite%20Stand%20Bag
O'Brien Men's Neoprene Life Vest	indoor outdoor games	9/1/2017 14:05	Sep	14	fan shop	145.8.77.90	/department/fan%20shop/category/indoor/outdoor%20games/product/O'Brien%20Men's%20Neoprene%20Life%20Vest/add_to_cart
Field & Stream Sportsman 16 Gun Fire Safe	fishing	9/1/2017 14:06	Sep	14	fan shop	139.109.118.7	/department/fan%20shop/category/fishing/product/Field%20&%20Stream%20Sportsman%2016%20Gun%20Fire%20Safe
Bag Boy M330 Push Cart	golf gloves	9/1/2017 14:06	Sep	14	outdoors	90.236.173.169	/department/outdoors/category/golf%20gloves/product/Bag%20Boy%20M330%20Push%20Cart/add_to_cart
SOLE E35 Elliptical	strength training	9/1/2017 14:06	Sep	14	footwear	216.45.143.120	/department/footwear/category/strength%20training/product/SOLE%20E35%20Elliptical
Nike Men's Dri-FIT Victory Golf Polo	women's apparel	9/1/2017 14:06	Sep	14	golf	14.145.32.182	/department/golf/category/women's%20apparel/product/Nike%20Men's%20Dri-FIT%20Victory%20Golf%20Polo
Under Armour Women's Micro G Skulpt Running S	boxing & mma	9/1/2017 14:07	Sep	14	footwear	3.230.167.77	/department/footwear/category/boxing%20&%20mma/product/Under%20Armour%20Women's%20Micro%20G%20Skulpt%20Running%20S
insta-bed Neverflat Air Mattress	hunting & shooting	9/1/2017 14:07	Sep	14	fan shop	120.223.10.50	/department/fan%20shop/category/hunting%20&%20shooting/product/insta-bed%20Neverflat%20Air%20Mattress
Nike Men's CJ Elite 2 TD Football Cleat	men's footwear	9/1/2017 14:08	Sep	14	apparel	44.129.92.158	/department/apparel/category/men's%20footwear/product/Nike%20Men's%20CJ%20Elite%202%20TD%20Football%20Cleat
Nike Men's Fingertrap Max Training Shoe	soccer	9/1/2017 14:08	Sep	14	fitness	90.236.173.169	/department/fitness/category/soccer/product/Nike%20Men's%20Fingertrap%20Max%20Training%20Shoe/add_to_cart
Under Armour Hustle Storm Medium Duffle Bag	fitness accessories	9/1/2017 14:09	Sep	14	footwear	86.170.86.207	/department/footwear/category/fitness%20accessories/product/Under%20Armour%20Hustle%20Storm%20Medium%20Duffle%20Bag
adidas Men's Germany Black Crest Away Tee	girls' apparel	9/1/2017 14:09	Sep	14	golf	56.68.42.25	/department/golf/category/girls'%20apparel/product/adidas%20Men's%20Germany%20Black%20Crest%20Away%20Tee
Nike Men's Dri-FIT Victory Golf Polo	women's apparel	9/1/2017 14:09	Sep	14	golf	3.230.167.77	/department/golf/category/women's%20apparel/product/Nike%20Men's%20Dri-FIT%20Victory%20Golf%20Polo
adidas Youth Germany Black/Red Away Match Soc	girls' apparel	9/1/2017 14:09	Sep	14	golf	98.117.77.173	/department/golf/category/girls'%20apparel/product/adidas%20Youth%20Germany%20Black/Red%20Away%20Match%20Soc
Columbia Men's PFG Anchor Tough T-Shirt	shop by sport	9/1/2017 14:10	Sep	14	golf	41.74.154.160	/department/golf/category/shop%20by%20sport/product/Columbia%20Men's%20PFG%20Anchor%20Tough%20T-Shirt/add_to_cart
Titleist Pro V1x Golf Balls	electronics	9/1/2017 14:10	Sep	14	outdoors	134.2.143.5	/department/outdoors/category/electronics/product/Titleist%20Pro%20V1x%20Golf%20Balls
Nike Men's Dri-FIT Victory Golf Polo	women's apparel	9/1/2017 14:10	Sep	14	golf	208.123.225.211	/department/golf/category/women's%20apparel/product/Nike%20Men's%20Dri-FIT%20Victory%20Golf%20Polo
O'Brien Men's Neoprene Life Vest	indoor outdoor games	9/1/2017 14:10	Sep	14	fan shop	56.68.42.25	/department/fan%20shop/category/indoor/outdoor%20games/product/O'Brien%20Men's%20Neoprene%20Life%20Vest
O'Brien Men's Neoprene Life Vest	indoor outdoor games	9/1/2017 14:11	Sep	14	fan shop	98.117.77.173	/department/fan%20shop/category/indoor/outdoor%20games/product/O'Brien%20Men's%20Neoprene%20Life%20Vest
The North Face Women's Recon Backpack	hunting & shooting	9/1/2017 14:12	Sep	14	fan shop	108.160.242.15	/department/fan%20shop/category/hunting%20&%20shooting/product/The%20North%20Face%20Women's%20Recon%20Backpack/add_to_cart
adidas Kids' RG III Mid Football Cleat	featured shops	9/1/2017 14:12	Sep	14	apparel	216.45.143.120	/department/apparel/category/featured%20shops/product/adidas%20Kids'%20RG%20III%20Mid%20Football%20Cleat
insta-bed Neverflat Air Mattress	hunting & shooting	9/1/2017 14:12	Sep	14	fan shop	57.209.125.46	/department/fan%20shop/category/hunting%20&%20shooting/product/insta-bed%20Neverflat%20Air%20Mattress
Under Armour Girls' Toddler Spine Surge Runni	shop by sport	9/1/2017 14:13	Sep	14	golf	128.71.105.141	/department/golf/category/shop%20by%20sport/product/Under%20Armour%20Girls'%20Toddler%20Spine%20Surge%20Runni/add_to_cart
O'Brien Men's Neoprene Life Vest	indoor outdoor games	9/1/2017 14:13	Sep	14	fan shop	128.71.105.141	/department/fan%20shop/category/indoor/outdoor%20games/product/O'Brien%20Men's%20Neoprene%20Life%20Vest
Field & Stream Sportsman 16 Gun Fire Safe	fishing	9/1/2017 14:14	Sep	14	fan shop	150.197.222.233	/department/fan%20shop/category/fishing/product/Field%20&%20Stream%20Sportsman%2016%20Gun%20Fire%20Safe
Under Armour Girls' Toddler Spine Surge Runni	shop by sport	9/1/2017 14:14	Sep	14	golf	16.231.175.0	/department/golf/category/shop%20by%20sport/product/Under%20Armour%20Girls'%20Toddler%20Spine%20Surge%20Runni/add_to_cart
Ogio Race Golf Shoes	golf bags & carts	9/1/2017 14:14	Sep	14	outdoors	154.37.72.59	/department/outdoors/category/golf%20bags%20&%20carts/product/Ogio%20Race%20Golf%20Shoes
adidas Brazuca 2017 Official Match Ball	baseball & softball	9/1/2017 14:14	Sep	14	fitness	90.236.173.169	/department/fitness/category/baseball%20&%20softball/product/adidas%20Brazuca%202017%20Official%20Match%20Ball
adidas Men's Germany Black Crest Away Tee	girls' apparel	9/1/2017 14:14	Sep	14	golf	41.74.154.160	/department/golf/category/girls'%20apparel/product/adidas%20Men's%20Germany%20Black%20Crest%20Away%20Tee/add_to_cart
The North Face Women's Recon Backpack	hunting & shooting	9/1/2017 14:15	Sep	14	fan shop	61.237.4.104	/department/fan%20shop/category/hunting%20&%20shooting/product/The%20North%20Face%20Women's%20Recon%20Backpack
Columbia Men's PFG Anchor Tough T-Shirt	shop by sport	9/1/2017 14:15	Sep	14	golf	221.160.70.14	/department/golf/category/shop%20by%20sport/product/Columbia%20Men's%20PFG%20Anchor%20Tough%20T-Shirt
Nike Men's Free 5.0+ Running Shoe	cardio equipment	9/1/2017 14:15	Sep	14	footwear	14.145.32.182	/department/footwear/category/cardio%20equipment/product/Nike%20Men's%20Free%205.0+%20Running%20Shoe
Pelican Sunstream 100 Kayak	water sports	9/1/2017 14:15	Sep	14	fan shop	210.138.158.124	/department/fan%20shop/category/water%20sports/product/Pelican%20Sunstream%20100%20Kayak
adidas Brazuca 2017 Official Match Ball	baseball & softball	9/1/2017 14:16	Sep	14	fitness	211.122.14.29	/department/fitness/category/baseball%20&%20softball/product/adidas%20Brazuca%202017%20Official%20Match%20Ball/add_to_cart
Pelican Sunstream 100 Kayak	water sports	9/1/2017 14:17	Sep	14	fan shop	58.20.180.169	/department/fan%20shop/category/water%20sports/product/Pelican%20Sunstream%20100%20Kayak
O'Brien Men's Neoprene Life Vest	indoor outdoor games	9/1/2017 14:17	Sep	14	fan shop	73.70.250.75	/department/fan%20shop/category/indoor/outdoor%20games/product/O'Brien%20Men's%20Neoprene%20Life%20Vest/add_to_cart
Columbia Men's PFG Anchor Tough T-Shirt	shop by sport	9/1/2017 14:18	Sep	14	golf	132.9.150.102	/department/golf/category/shop%20by%20sport/product/Columbia%20Men's%20PFG%20Anchor%20Tough%20T-Shirt
Perfect Fitness Perfect Rip Deck	cleats	9/1/2017 14:20	Sep	14	apparel	95.19.107.83	/department/apparel/category/cleats/product/Perfect%20Fitness%20Perfect%20Rip%20Deck
Columbia Men's PFG Anchor Tough T-Shirt	shop by sport	9/1/2017 14:20	Sep	14	golf	134.2.143.5	/department/golf/category/shop%20by%20sport/product/Columbia%20Men's%20PFG%20Anchor%20Tough%20T-Shirt
Under Armour Girls' Toddler Spine Surge Runni	shop by sport	9/1/2017 14:21	Sep	14	golf	150.197.222.233	/department/golf/category/shop%20by%20sport/product/Under%20Armour%20Girls'%20Toddler%20Spine%20Surge%20Runni
Diamondback Women's Serene Classic Comfort Bi	camping & hiking	9/1/2017 14:22	Sep	14	fan shop	142.67.48.114	/department/fan%20shop/category/camping%20&%20hiking/product/Diamondback%20Women's%20Serene%20Classic%20Comfort%20Bi/add_to_cart
Under Armour Women's Micro G Skulpt Running S	boxing & mma	9/1/2017 14:22	Sep	14	footwear	56.68.42.25	/department/footwear/category/boxing%20&%20mma/product/Under%20Armour%20Women's%20Micro%20G%20Skulpt%20Running%20S
Nike Men's Dri-FIT Victory Golf Polo	women's apparel	9/1/2017 14:22	Sep	14	golf	134.2.143.5	/department/golf/category/women's%20apparel/product/Nike%20Men's%20Dri-FIT%20Victory%20Golf%20Polo/add_to_cart
Nike Men's Dri-FIT Victory Golf Polo	women's apparel	9/1/2017 14:22	Sep	14	golf	28.84.236.182	/department/golf/category/women's%20apparel/product/Nike%20Men's%20Dri-FIT%20Victory%20Golf%20Polo
Diamondback Women's Serene Classic Comfort Bi	camping & hiking	9/1/2017 14:23	Sep	14	fan shop	128.71.105.141	/department/fan%20shop/category/camping%20&%20hiking/product/Diamondback%20Women's%20Serene%20Classic%20Comfort%20Bi/add_to_cart
Ogio Race Golf Shoes	golf bags & carts	9/1/2017 14:23	Sep	14	outdoors	194.22.243.107	/department/outdoors/category/golf%20bags%20&%20carts/product/Ogio%20Race%20Golf%20Shoes
O'Brien Men's Neoprene Life Vest	indoor outdoor games	9/1/2017 14:24	Sep	14	fan shop	73.70.250.75	/department/fan%20shop/category/indoor/outdoor%20games/product/O'Brien%20Men's%20Neoprene%20Life%20Vest
adidas Brazuca 2017 Official Match Ball	baseball & softball	9/1/2017 14:24	Sep	14	fitness	139.109.118.7	/department/fitness/category/baseball%20&%20softball/product/adidas%20Brazuca%202017%20Official%20Match%20Ball
LIJA Women's Mid-Length Panel Golf Shorts	golf shoes	9/1/2017 14:24	Sep	14	outdoors	98.117.77.173	/department/outdoors/category/golf%20shoes/product/LIJA%20Women's%20Mid-Length%20Panel%20Golf%20Shorts
TYR Boys' Team Digi Jammer	girls' apparel	9/1/2017 14:24	Sep	14	golf	61.32.230.136	/department/golf/category/girls'%20apparel/product/TYR%20Boys'%20Team%20Digi%20Jammer
The North Face Women's Recon Backpack	hunting & shooting	9/1/2017 14:25	Sep	14	fan shop	155.0.26.67	/department/fan%20shop/category/hunting%20&%20shooting/product/The%20North%20Face%20Women's%20Recon%20Backpack
Nike Men's Dri-FIT Victory Golf Polo	women's apparel	9/1/2017 14:25	Sep	14	golf	125.243.168.120	/department/golf/category/women's%20apparel/product/Nike%20Men's%20Dri-FIT%20Victory%20Golf%20Polo
TaylorMade 2017 Purelite Stand Bag	golf gloves	9/1/2017 14:25	Sep	14	outdoors	63.241.234.226	/department/outdoors/category/golf%20gloves/product/TaylorMade%202017%20Purelite%20Stand%20Bag/add_to_cart
Nike Men's Dri-FIT Victory Golf Polo	women's apparel	9/1/2017 14:25	Sep	14	golf	56.236.85.9	/department/golf/category/women's%20apparel/product/Nike%20Men's%20Dri-FIT%20Victory%20Golf%20Polo/add_to_cart
Under Armour Girls' Toddler Spine Surge Runni	shop by sport	9/1/2017 14:26	Sep	14	golf	44.129.92.158	/department/golf/category/shop%20by%20sport/product/Under%20Armour%20Girls'%20Toddler%20Spine%20Surge%20Runni
insta-bed Neverflat Air Mattress	hunting & shooting	9/1/2017 14:26	Sep	14	fan shop	142.67.48.114	/department/fan%20shop/category/hunting%20&%20shooting/product/insta-bed%20Neverflat%20Air%20Mattress
Columbia Men's PFG Anchor Tough T-Shirt	shop by sport	9/1/2017 14:26	Sep	14	golf	85.135.134.214	/department/golf/category/shop%20by%20sport/product/Columbia%20Men's%20PFG%20Anchor%20Tough%20T-Shirt
adidas Men's Germany Black Crest Away Tee	girls' apparel	9/1/2017 14:27	Sep	14	golf	163.161.135.221	/department/golf/category/girls'%20apparel/product/adidas%20Men's%20Germany%20Black%20Crest%20Away%20Tee/add_to_cart
Garmin Forerunner 910XT GPS Watch	kids' golf clubs	9/1/2017 14:28	Sep	14	outdoors	219.252.175.214	/department/outdoors/category/kids'%20golf%20clubs/product/Garmin%20Forerunner%20910XT%20GPS%20Watch/add_to_cart
Titleist Pro V1x High Numbers Personalized Go	electronics	9/1/2017 14:28	Sep	14	outdoors	182.121.253.3	/department/outdoors/category/electronics/product/Titleist%20Pro%20V1x%20High%20Numbers%20Personalized%20Go
Pelican Sunstream 100 Kayak	water sports	9/1/2017 14:29	Sep	14	fan shop	209.139.38.243	/department/fan%20shop/category/water%20sports/product/Pelican%20Sunstream%20100%20Kayak
Nike Men's Fingertrap Max Training Shoe	soccer	9/1/2017 14:29	Sep	14	fitness	125.243.168.120	/department/fitness/category/soccer/product/Nike%20Men's%20Fingertrap%20Max%20Training%20Shoe/add_to_cart
O'Brien Men's Neoprene Life Vest	indoor outdoor games	9/1/2017 14:30	Sep	14	fan shop	163.161.135.221	/department/fan%20shop/category/indoor/outdoor%20games/product/O'Brien%20Men's%20Neoprene%20Life%20Vest
Nike Men's Dri-FIT Victory Golf Polo	women's apparel	9/1/2017 14:30	Sep	14	golf	128.252.195.215	/department/golf/category/women's%20apparel/product/Nike%20Men's%20Dri-FIT%20Victory%20Golf%20Polo/add_to_cart
O'Brien Men's Neoprene Life Vest	indoor outdoor games	9/1/2017 14:31	Sep	14	fan shop	216.10.81.131	/department/fan%20shop/category/indoor/outdoor%20games/product/O'Brien%20Men's%20Neoprene%20Life%20Vest/add_to_cart
Diamondback Women's Serene Classic Comfort Bi	camping & hiking	9/1/2017 14:32	Sep	14	fan shop	215.143.180.0	/department/fan%20shop/category/camping%20&%20hiking/product/Diamondback%20Women's%20Serene%20Classic%20Comfort%20Bi
adidas Kids' RG III Mid Football Cleat	featured shops	9/1/2017 14:32	Sep	14	apparel	186.163.223.91	/department/apparel/category/featured%20shops/product/adidas%20Kids'%20RG%20III%20Mid%20Football%20Cleat
Under Armour Men's Tech II T-Shirt	lacrosse	9/1/2017 14:33	Sep	14	fitness	11.7.214.40	/department/fitness/category/lacrosse/product/Under%20Armour%20Men's%20Tech%20II%20T-Shirt
Perfect Fitness Perfect Rip Deck	cleats	9/1/2017 14:33	Sep	14	apparel	175.236.33.152	/department/apparel/category/cleats/product/Perfect%20Fitness%20Perfect%20Rip%20Deck
Under Armour Men's Tech II T-Shirt	lacrosse	9/1/2017 14:33	Sep	14	fitness	199.52.45.6	/department/fitness/category/lacrosse/product/Under%20Armour%20Men's%20Tech%20II%20T-Shirt
Nike Men's Dri-FIT Victory Golf Polo	women's apparel	9/1/2017 14:34	Sep	14	golf	199.52.45.6	/department/golf/category/women's%20apparel/product/Nike%20Men's%20Dri-FIT%20Victory%20Golf%20Polo
adidas Youth Germany Black/Red Away Match Soc	girls' apparel	9/1/2017 14:34	Sep	14	golf	109.143.94.143	/department/golf/category/girls'%20apparel/product/adidas%20Youth%20Germany%20Black/Red%20Away%20Match%20Soc/add_to_cart
Perfect Fitness Perfect Rip Deck	cleats	9/1/2017 14:35	Sep	14	apparel	44.129.92.158	/department/apparel/category/cleats/product/Perfect%20Fitness%20Perfect%20Rip%20Deck/add_to_cart
Under Armour Hustle Storm Medium Duffle Bag	fitness accessories	9/1/2017 14:36	Sep	14	footwear	128.252.195.215	/department/footwear/category/fitness%20accessories/product/Under%20Armour%20Hustle%20Storm%20Medium%20Duffle%20Bag
O'Brien Men's Neoprene Life Vest	indoor outdoor games	9/1/2017 14:36	Sep	14	fan shop	142.67.48.114	/department/fan%20shop/category/indoor/outdoor%20games/product/O'Brien%20Men's%20Neoprene%20Life%20Vest
Diamondback Boys' Insight 24 Performance Hybr	basketball	9/1/2017 14:36	Sep	14	fitness	215.143.180.0	/department/fitness/category/basketball/product/Diamondback%20Boys'%20Insight%2024%20Performance%20Hybr
Nike Men's Free TR 5.0 TB Training Shoe	as seen on tv!	9/1/2017 14:36	Sep	14	footwear	95.234.113.98	/department/footwear/category/as%20seen%20on%20%20tv!/product/Nike%20Men's%20Free%20TR%205.0%20TB%20Training%20Shoe
Under Armour Hustle Storm Medium Duffle Bag	fitness accessories	9/1/2017 14:37	Sep	14	footwear	128.252.195.215	/department/footwear/category/fitness%20accessories/product/Under%20Armour%20Hustle%20Storm%20Medium%20Duffle%20Bag
Nike Men's Fingertrap Max Training Shoe	soccer	9/1/2017 14:37	Sep	14	fitness	7.218.119.117	/department/fitness/category/soccer/product/Nike%20Men's%20Fingertrap%20Max%20Training%20Shoe/add_to_cart
Under Armour Girls' Toddler Spine Surge Runni	shop by sport	9/1/2017 14:37	Sep	14	golf	210.138.158.124	/department/golf/category/shop%20by%20sport/product/Under%20Armour%20Girls'%20Toddler%20Spine%20Surge%20Runni/add_to_cart
Nike Men's Fingertrap Max Training Shoe	soccer	9/1/2017 14:38	Sep	14	fitness	165.93.7.96	/department/fitness/category/soccer/product/Nike%20Men's%20Fingertrap%20Max%20Training%20Shoe
Under Armour Men's Tech II T-Shirt	lacrosse	9/1/2017 14:38	Sep	14	fitness	198.195.205.47	/department/fitness/category/lacrosse/product/Under%20Armour%20Men's%20Tech%20II%20T-Shirt/add_to_cart
Under Armour Girls' Toddler Spine Surge Runni	shop by sport	9/1/2017 14:38	Sep	14	golf	109.143.94.143	/department/golf/category/shop%20by%20sport/product/Under%20Armour%20Girls'%20Toddler%20Spine%20Surge%20Runni
Merrell Women's Grassbow Sport Hiking Shoe	men's golf clubs	9/1/2017 14:38	Sep	14	outdoors	219.252.175.214	/department/outdoors/category/men's%20golf%20clubs/product/Merrell%20Women's%20Grassbow%20Sport%20Hiking%20Shoe
Columbia Men's PFG Anchor Tough T-Shirt	shop by sport	9/1/2017 14:39	Sep	14	golf	42.127.123.164	/department/golf/category/shop%20by%20sport/product/Columbia%20Men's%20PFG%20Anchor%20Tough%20T-Shirt
Garmin Forerunner 910XT GPS Watch	kids' golf clubs	9/1/2017 14:41	Sep	14	outdoors	7.218.119.117	/department/outdoors/category/kids'%20golf%20clubs/product/Garmin%20Forerunner%20910XT%20GPS%20Watch
Titleist Pro V1x Golf Balls	electronics	9/1/2017 14:42	Sep	14	outdoors	7.218.119.117	/department/outdoors/category/electronics/product/Titleist%20Pro%20V1x%20Golf%20Balls
Nike Men's Dri-FIT Victory Golf Polo	women's apparel	9/1/2017 14:42	Sep	14	golf	11.7.214.40	/department/golf/category/women's%20apparel/product/Nike%20Men's%20Dri-FIT%20Victory%20Golf%20Polo/add_to_cart
TYR Boys' Team Digi Jammer	girls' apparel	9/1/2017 14:42	Sep	14	golf	163.161.135.221	/department/golf/category/girls'%20apparel/product/TYR%20Boys'%20Team%20Digi%20Jammer
adidas Men's Germany Black Crest Away Tee	girls' apparel	9/1/2017 14:43	Sep	14	golf	98.117.77.173	/department/golf/category/girls'%20apparel/product/adidas%20Men's%20Germany%20Black%20Crest%20Away%20Tee
adidas Youth Germany Black/Red Away Match Soc	girls' apparel	9/1/2017 14:44	Sep	14	golf	19.239.13.199	/department/golf/category/girls'%20apparel/product/adidas%20Youth%20Germany%20Black/Red%20Away%20Match%20Soc
Pelican Sunstream 100 Kayak	water sports	9/1/2017 14:44	Sep	14	fan shop	216.10.81.131	/department/fan%20shop/category/water%20sports/product/Pelican%20Sunstream%20100%20Kayak
adidas Kids' RG III Mid Football Cleat	featured shops	9/1/2017 14:44	Sep	14	apparel	98.117.77.173	/department/apparel/category/featured%20shops/product/adidas%20Kids'%20RG%20III%20Mid%20Football%20Cleat
Perfect Fitness Perfect Rip Deck	cleats	9/1/2017 14:44	Sep	14	apparel	216.10.81.131	/department/apparel/category/cleats/product/Perfect%20Fitness%20Perfect%20Rip%20Deck
Nike Men's Dri-FIT Victory Golf Polo	women's apparel	9/1/2017 14:44	Sep	14	golf	216.10.81.131	/department/golf/category/women's%20apparel/product/Nike%20Men's%20Dri-FIT%20Victory%20Golf%20Polo
Nike Men's Dri-FIT Victory Golf Polo	women's apparel	9/1/2017 14:45	Sep	14	golf	204.151.79.250	/department/golf/category/women's%20apparel/product/Nike%20Men's%20Dri-FIT%20Victory%20Golf%20Polo
adidas Kids' RG III Mid Football Cleat	featured shops	9/1/2017 14:45	Sep	14	apparel	182.121.253.3	/department/apparel/category/featured%20shops/product/adidas%20Kids'%20RG%20III%20Mid%20Football%20Cleat
Diamondback Women's Serene Classic Comfort Bi	camping & hiking	9/1/2017 14:46	Sep	14	fan shop	11.23.59.67	/department/fan%20shop/category/camping%20&%20hiking/product/Diamondback%20Women's%20Serene%20Classic%20Comfort%20Bi
Nike Men's Dri-FIT Victory Golf Polo	women's apparel	9/1/2017 14:47	Sep	14	golf	34.175.52.9	/department/golf/category/women's%20apparel/product/Nike%20Men's%20Dri-FIT%20Victory%20Golf%20Polo
Team Golf St. Louis Cardinals Putter Grip	accessories	9/1/2017 14:47	Sep	14	outdoors	186.163.223.91	/department/outdoors/category/accessories/product/Team%20Golf%20St.%20Louis%20Cardinals%20Putter%20Grip
adidas Men's Germany Black Crest Away Tee	girls' apparel	9/1/2017 14:47	Sep	14	golf	128.252.195.215	/department/golf/category/girls'%20apparel/product/adidas%20Men's%20Germany%20Black%20Crest%20Away%20Tee
Nike Men's CJ Elite 2 TD Football Cleat	men's footwear	9/1/2017 14:48	Sep	14	apparel	142.67.48.114	/department/apparel/category/men's%20footwear/product/Nike%20Men's%20CJ%20Elite%202%20TD%20Football%20Cleat
Nike Men's Dri-FIT Victory Golf Polo	women's apparel	9/1/2017 14:49	Sep	14	golf	111.2.209.15	/department/golf/category/women's%20apparel/product/Nike%20Men's%20Dri-FIT%20Victory%20Golf%20Polo
Under Armour Hustle Storm Medium Duffle Bag	fitness accessories	9/1/2017 14:49	Sep	14	footwear	56.236.85.9	/department/footwear/category/fitness%20accessories/product/Under%20Armour%20Hustle%20Storm%20Medium%20Duffle%20Bag
adidas Kids' RG III Mid Football Cleat	featured shops	9/1/2017 14:50	Sep	14	apparel	85.135.134.214	/department/apparel/category/featured%20shops/product/adidas%20Kids'%20RG%20III%20Mid%20Football%20Cleat/add_to_cart
adidas Men's Germany Black Crest Away Tee	girls' apparel	9/1/2017 14:50	Sep	14	golf	219.252.175.214	/department/golf/category/girls'%20apparel/product/adidas%20Men's%20Germany%20Black%20Crest%20Away%20Tee
adidas Men's Germany Black Crest Away Tee	girls' apparel	9/1/2017 14:50	Sep	14	golf	56.236.85.9	/department/golf/category/girls'%20apparel/product/adidas%20Men's%20Germany%20Black%20Crest%20Away%20Tee
O'Brien Men's Neoprene Life Vest	indoor outdoor games	9/1/2017 14:50	Sep	14	fan shop	56.236.85.9	/department/fan%20shop/category/indoor/outdoor%20games/product/O'Brien%20Men's%20Neoprene%20Life%20Vest
Nike Men's Dri-FIT Victory Golf Polo	women's apparel	9/1/2017 14:50	Sep	14	golf	182.121.253.3	/department/golf/category/women's%20apparel/product/Nike%20Men's%20Dri-FIT%20Victory%20Golf%20Polo
TYR Boys' Team Digi Jammer	girls' apparel	9/1/2017 14:51	Sep	14	golf	125.243.168.120	/department/golf/category/girls'%20apparel/product/TYR%20Boys'%20Team%20Digi%20Jammer/add_to_cart
adidas Kids' RG III Mid Football Cleat	featured shops	9/1/2017 14:52	Sep	14	apparel	155.0.26.67	/department/apparel/category/featured%20shops/product/adidas%20Kids'%20RG%20III%20Mid%20Football%20Cleat
Nike Men's CJ Elite 2 TD Football Cleat	men's footwear	9/1/2017 14:52	Sep	14	apparel	125.243.168.120	/department/apparel/category/men's%20footwear/product/Nike%20Men's%20CJ%20Elite%202%20TD%20Football%20Cleat/add_to_cart
Perfect Fitness Perfect Rip Deck	cleats	9/1/2017 14:52	Sep	14	apparel	128.252.195.215	/department/apparel/category/cleats/product/Perfect%20Fitness%20Perfect%20Rip%20Deck
Under Armour Girls' Toddler Spine Surge Runni	shop by sport	9/1/2017 14:53	Sep	14	golf	125.243.168.120	/department/golf/category/shop%20by%20sport/product/Under%20Armour%20Girls'%20Toddler%20Spine%20Surge%20Runni
Team Golf St. Louis Cardinals Putter Grip	accessories	9/1/2017 14:53	Sep	14	outdoors	98.117.77.173	/department/outdoors/category/accessories/product/Team%20Golf%20St.%20Louis%20Cardinals%20Putter%20Grip/add_to_cart
Yakima DoubleDown Ace Hitch Mount 4-Bike Rack	strength training	9/1/2017 14:53	Sep	14	footwear	19.239.13.199	/department/footwear/category/strength%20training/product/Yakima%20DoubleDown%20Ace%20Hitch%20Mount%204-Bike%20Rack
Under Armour Men's Tech II T-Shirt	lacrosse	9/1/2017 14:54	Sep	14	fitness	215.143.180.0	/department/fitness/category/lacrosse/product/Under%20Armour%20Men's%20Tech%20II%20T-Shirt
Pelican Sunstream 100 Kayak	water sports	9/1/2017 14:55	Sep	14	fan shop	175.236.33.152	/department/fan%20shop/category/water%20sports/product/Pelican%20Sunstream%20100%20Kayak
Nike Men's Fingertrap Max Training Shoe	soccer	9/1/2017 14:55	Sep	14	fitness	196.74.159.244	/department/fitness/category/soccer/product/Nike%20Men's%20Fingertrap%20Max%20Training%20Shoe
Team Golf St. Louis Cardinals Putter Grip	accessories	9/1/2017 14:56	Sep	14	outdoors	3.230.167.77	/department/outdoors/category/accessories/product/Team%20Golf%20St.%20Louis%20Cardinals%20Putter%20Grip
Yakima DoubleDown Ace Hitch Mount 4-Bike Rack	strength training	9/1/2017 14:56	Sep	14	footwear	51.219.249.191	/department/footwear/category/strength%20training/product/Yakima%20DoubleDown%20Ace%20Hitch%20Mount%204-Bike%20Rack
Top Flite Women's 2017 XL Hybrid	golf apparel	9/1/2017 14:56	Sep	14	outdoors	21.45.244.105	/department/outdoors/category/golf%20apparel/product/Top%20Flite%20Women's%202017%20XL%20Hybrid
Nike Men's Dri-FIT Victory Golf Polo	women's apparel	9/1/2017 14:56	Sep	14	golf	175.236.33.152	/department/golf/category/women's%20apparel/product/Nike%20Men's%20Dri-FIT%20Victory%20Golf%20Polo
Garmin Forerunner 910XT GPS Watch	kids' golf clubs	9/1/2017 14:57	Sep	14	outdoors	142.64.203.5	/department/outdoors/category/kids'%20golf%20clubs/product/Garmin%20Forerunner%20910XT%20GPS%20Watch/add_to_cart
Nike Men's Fingertrap Max Training Shoe	soccer	9/1/2017 14:57	Sep	14	fitness	155.0.26.67	/department/fitness/category/soccer/product/Nike%20Men's%20Fingertrap%20Max%20Training%20Shoe
Garmin Forerunner 910XT GPS Watch	kids' golf clubs	9/1/2017 14:58	Sep	14	outdoors	120.223.10.50	/department/outdoors/category/kids'%20golf%20clubs/product/Garmin%20Forerunner%20910XT%20GPS%20Watch
Nike Men's Fingertrap Max Training Shoe	soccer	9/1/2017 14:58	Sep	14	fitness	160.7.164.106	/department/fitness/category/soccer/product/Nike%20Men's%20Fingertrap%20Max%20Training%20Shoe
Nike Men's Free TR 5.0 TB Training Shoe	as seen on tv!	9/1/2017 14:59	Sep	14	footwear	138.46.82.98	/department/footwear/category/as%20seen%20on%20%20tv!/product/Nike%20Men's%20Free%20TR%205.0%20TB%20Training%20Shoe/add_to_cart
Nike Dri-FIT Crew Sock 6 Pack	hockey	9/1/2017 14:59	Sep	14	fitness	198.195.205.47	/department/fitness/category/hockey/product/Nike%20Dri-FIT%20Crew%20Sock%206%20Pack
Pelican Sunstream 100 Kayak	water sports	9/1/2017 15:00	Sep	15	fan shop	125.243.168.120	/department/fan%20shop/category/water%20sports/product/Pelican%20Sunstream%20100%20Kayak/add_to_cart
Nike Men's Dri-FIT Victory Golf Polo	women's apparel	9/1/2017 15:01	Sep	15	golf	55.223.225.204	/department/golf/category/women's%20apparel/product/Nike%20Men's%20Dri-FIT%20Victory%20Golf%20Polo
Glove It Urban Brick Golf Towel	trade-in	9/1/2017 15:02	Sep	15	outdoors	210.138.158.124	/department/outdoors/category/trade-in/product/Glove%20It%20Urban%20Brick%20Golf%20Towel
Pelican Sunstream 100 Kayak	water sports	9/1/2017 15:02	Sep	15	fan shop	125.243.168.120	/department/fan%20shop/category/water%20sports/product/Pelican%20Sunstream%20100%20Kayak
Perfect Fitness Perfect Rip Deck	cleats	9/1/2017 15:03	Sep	15	apparel	7.218.119.117	/department/apparel/category/cleats/product/Perfect%20Fitness%20Perfect%20Rip%20Deck
Nike Men's Dri-FIT Victory Golf Polo	women's apparel	9/1/2017 15:03	Sep	15	golf	149.47.56.152	/department/golf/category/women's%20apparel/product/Nike%20Men's%20Dri-FIT%20Victory%20Golf%20Polo
Perfect Fitness Perfect Rip Deck	cleats	9/1/2017 15:03	Sep	15	apparel	132.9.150.102	/department/apparel/category/cleats/product/Perfect%20Fitness%20Perfect%20Rip%20Deck
Under Armour Men's Compression EV SL Slide	electronics	9/1/2017 15:04	Sep	15	footwear	125.243.168.120	/department/footwear/category/electronics/product/Under%20Armour%20Men's%20Compression%20EV%20SL%20Slide
Nike Men's Dri-FIT Victory Golf Polo	women's apparel	9/1/2017 15:04	Sep	15	golf	29.69.203.57	/department/golf/category/women's%20apparel/product/Nike%20Men's%20Dri-FIT%20Victory%20Golf%20Polo
Ogio Race Golf Shoes	golf bags & carts	9/1/2017 15:05	Sep	15	outdoors	149.47.56.152	/department/outdoors/category/golf%20bags%20&%20carts/product/Ogio%20Race%20Golf%20Shoes
Under Armour Hustle Storm Medium Duffle Bag	fitness accessories	9/1/2017 15:05	Sep	15	footwear	210.138.158.124	/department/footwear/category/fitness%20accessories/product/Under%20Armour%20Hustle%20Storm%20Medium%20Duffle%20Bag/add_to_cart
Field & Stream Sportsman 16 Gun Fire Safe	fishing	9/1/2017 15:05	Sep	15	fan shop	142.64.203.5	/department/fan%20shop/category/fishing/product/Field%20&%20Stream%20Sportsman%2016%20Gun%20Fire%20Safe
O'Brien Men's Neoprene Life Vest	indoor outdoor games	9/1/2017 15:06	Sep	15	fan shop	16.231.175.0	/department/fan%20shop/category/indoor/outdoor%20games/product/O'Brien%20Men's%20Neoprene%20Life%20Vest
Diamondback Boys' Insight 24 Performance Hybr	basketball	9/1/2017 15:06	Sep	15	fitness	198.195.205.47	/department/fitness/category/basketball/product/Diamondback%20Boys'%20Insight%2024%20Performance%20Hybr
Titleist Pro V1x High Numbers Personalized Go	electronics	9/1/2017 15:06	Sep	15	outdoors	149.47.56.152	/department/outdoors/category/electronics/product/Titleist%20Pro%20V1x%20High%20Numbers%20Personalized%20Go
Merrell Women's Grassbow Sport Hiking Shoe	men's golf clubs	9/1/2017 15:07	Sep	15	outdoors	175.236.33.152	/department/outdoors/category/men's%20golf%20clubs/product/Merrell%20Women's%20Grassbow%20Sport%20Hiking%20Shoe/add_to_cart
Diamondback Women's Serene Classic Comfort Bi	camping & hiking	9/1/2017 15:07	Sep	15	fan shop	11.23.59.67	/department/fan%20shop/category/camping%20&%20hiking/product/Diamondback%20Women's%20Serene%20Classic%20Comfort%20Bi
TYR Boys' Team Digi Jammer	girls' apparel	9/1/2017 15:07	Sep	15	golf	138.46.82.98	/department/golf/category/girls'%20apparel/product/TYR%20Boys'%20Team%20Digi%20Jammer/add_to_cart
Nike Men's Free 5.0+ Running Shoe	cardio equipment	9/1/2017 15:07	Sep	15	footwear	163.161.135.221	/department/footwear/category/cardio%20equipment/product/Nike%20Men's%20Free%205.0+%20Running%20Shoe/add_to_cart
Diamondback Boys' Insight 24 Performance Hybr	basketball	9/1/2017 15:08	Sep	15	fitness	149.47.56.152	/department/fitness/category/basketball/product/Diamondback%20Boys'%20Insight%2024%20Performance%20Hybr
Titleist Pro V1x Golf Balls	electronics	9/1/2017 15:08	Sep	15	outdoors	62.206.64.9	/department/outdoors/category/electronics/product/Titleist%20Pro%20V1x%20Golf%20Balls
Nike Men's CJ Elite 2 TD Football Cleat	men's footwear	9/1/2017 15:08	Sep	15	apparel	25.13.126.141	/department/apparel/category/men's%20footwear/product/Nike%20Men's%20CJ%20Elite%202%20TD%20Football%20Cleat
Nike Men's Fingertrap Max Training Shoe	soccer	9/1/2017 15:09	Sep	15	fitness	177.177.108.135	/department/fitness/category/soccer/product/Nike%20Men's%20Fingertrap%20Max%20Training%20Shoe
Field & Stream Sportsman 16 Gun Fire Safe	fishing	9/1/2017 15:09	Sep	15	fan shop	198.195.205.47	/department/fan%20shop/category/fishing/product/Field%20&%20Stream%20Sportsman%2016%20Gun%20Fire%20Safe
Perfect Fitness Perfect Rip Deck	cleats	9/1/2017 15:09	Sep	15	apparel	149.47.56.152	/department/apparel/category/cleats/product/Perfect%20Fitness%20Perfect%20Rip%20Deck/add_to_cart
Nike Dri-FIT Crew Sock 6 Pack	hockey	9/1/2017 15:09	Sep	15	fitness	14.145.32.182	/department/fitness/category/hockey/product/Nike%20Dri-FIT%20Crew%20Sock%206%20Pack
Glove It Urban Brick Golf Towel	trade-in	9/1/2017 15:09	Sep	15	outdoors	133.119.132.112	/department/outdoors/category/trade-in/product/Glove%20It%20Urban%20Brick%20Golf%20Towel
Nike Men's Dri-FIT Victory Golf Polo	women's apparel	9/1/2017 15:10	Sep	15	golf	204.151.79.250	/department/golf/category/women's%20apparel/product/Nike%20Men's%20Dri-FIT%20Victory%20Golf%20Polo
Field & Stream Sportsman 16 Gun Fire Safe	fishing	9/1/2017 15:11	Sep	15	fan shop	11.23.59.67	/department/fan%20shop/category/fishing/product/Field%20&%20Stream%20Sportsman%2016%20Gun%20Fire%20Safe/add_to_cart
Hirzl Women's Soffft Flex Golf Glove	golf balls	9/1/2017 15:11	Sep	15	outdoors	175.236.33.152	/department/outdoors/category/golf%20balls/product/Hirzl%20Women's%20Soffft%20Flex%20Golf%20Glove/add_to_cart
Nike Men's Free TR 5.0 TB Training Shoe	as seen on tv!	9/1/2017 15:11	Sep	15	footwear	51.219.249.191	/department/footwear/category/as%20seen%20on%20%20tv!/product/Nike%20Men's%20Free%20TR%205.0%20TB%20Training%20Shoe/add_to_cart
Under Armour Girls' Toddler Spine Surge Runni	shop by sport	9/1/2017 15:11	Sep	15	golf	149.47.56.152	/department/golf/category/shop%20by%20sport/product/Under%20Armour%20Girls'%20Toddler%20Spine%20Surge%20Runni
The North Face Women's Recon Backpack	hunting & shooting	9/1/2017 15:12	Sep	15	fan shop	51.219.249.191	/department/fan%20shop/category/hunting%20&%20shooting/product/The%20North%20Face%20Women's%20Recon%20Backpack
Under Armour Girls' Toddler Spine Surge Runni	shop by sport	9/1/2017 15:12	Sep	15	golf	221.160.70.14	/department/golf/category/shop%20by%20sport/product/Under%20Armour%20Girls'%20Toddler%20Spine%20Surge%20Runni
Field & Stream Sportsman 16 Gun Fire Safe	fishing	9/1/2017 15:12	Sep	15	fan shop	142.64.203.5	/department/fan%20shop/category/fishing/product/Field%20&%20Stream%20Sportsman%2016%20Gun%20Fire%20Safe
Perfect Fitness Perfect Rip Deck	cleats	9/1/2017 15:12	Sep	15	apparel	210.138.158.124	/department/apparel/category/cleats/product/Perfect%20Fitness%20Perfect%20Rip%20Deck
Nike Men's Dri-FIT Victory Golf Polo	women's apparel	9/1/2017 15:13	Sep	15	golf	206.166.150.197	/department/golf/category/women's%20apparel/product/Nike%20Men's%20Dri-FIT%20Victory%20Golf%20Polo
Nike Men's Free 5.0+ Running Shoe	cardio equipment	9/1/2017 15:13	Sep	15	footwear	61.32.230.136	/department/footwear/category/cardio%20equipment/product/Nike%20Men's%20Free%205.0+%20Running%20Shoe
Field & Stream Sportsman 16 Gun Fire Safe	fishing	9/1/2017 15:13	Sep	15	fan shop	160.7.164.106	/department/fan%20shop/category/fishing/product/Field%20&%20Stream%20Sportsman%2016%20Gun%20Fire%20Safe
Top Flite Women's 2017 XL Hybrid	golf apparel	9/1/2017 15:13	Sep	15	outdoors	63.241.234.226	/department/outdoors/category/golf%20apparel/product/Top%20Flite%20Women's%202017%20XL%20Hybrid
Polar Loop Activity Tracker	kids' golf clubs	9/1/2017 15:14	Sep	15	outdoors	47.207.237.120	/department/outdoors/category/kids'%20golf%20clubs/product/Polar%20Loop%20Activity%20Tracker/add_to_cart
Nike Men's Free 5.0+ Running Shoe	cardio equipment	9/1/2017 15:14	Sep	15	footwear	155.0.26.67	/department/footwear/category/cardio%20equipment/product/Nike%20Men's%20Free%205.0+%20Running%20Shoe
Nike Men's Free 5.0+ Running Shoe	cardio equipment	9/1/2017 15:14	Sep	15	footwear	3.230.167.77	/department/footwear/category/cardio%20equipment/product/Nike%20Men's%20Free%205.0+%20Running%20Shoe
adidas Men's Germany Black Crest Away Tee	girls' apparel	9/1/2017 15:14	Sep	15	golf	51.219.249.191	/department/golf/category/girls'%20apparel/product/adidas%20Men's%20Germany%20Black%20Crest%20Away%20Tee
Nike Men's CJ Elite 2 TD Football Cleat	men's footwear	9/1/2017 15:16	Sep	15	apparel	142.64.203.5	/department/apparel/category/men's%20footwear/product/Nike%20Men's%20CJ%20Elite%202%20TD%20Football%20Cleat
Under Armour Girls' Toddler Spine Surge Runni	shop by sport	9/1/2017 15:16	Sep	15	golf	14.145.32.182	/department/golf/category/shop%20by%20sport/product/Under%20Armour%20Girls'%20Toddler%20Spine%20Surge%20Runni
Nike Men's CJ Elite 2 TD Football Cleat	men's footwear	9/1/2017 15:17	Sep	15	apparel	44.129.92.158	/department/apparel/category/men's%20footwear/product/Nike%20Men's%20CJ%20Elite%202%20TD%20Football%20Cleat
Hirzl Women's Soffft Flex Golf Glove	golf balls	9/1/2017 15:17	Sep	15	outdoors	63.241.234.226	/department/outdoors/category/golf%20balls/product/Hirzl%20Women's%20Soffft%20Flex%20Golf%20Glove/add_to_cart
Hirzl Women's Soffft Flex Golf Glove	golf balls	9/1/2017 15:18	Sep	15	outdoors	155.0.26.67	/department/outdoors/category/golf%20balls/product/Hirzl%20Women's%20Soffft%20Flex%20Golf%20Glove
Nike Men's Comfort 2 Slide	tennis & racquet	9/1/2017 15:19	Sep	15	fitness	51.219.249.191	/department/fitness/category/tennis%20&%20racquet/product/Nike%20Men's%20Comfort%202%20Slide/add_to_cart
Under Armour Girls' Toddler Spine Surge Runni	shop by sport	9/1/2017 15:19	Sep	15	golf	210.138.158.124	/department/golf/category/shop%20by%20sport/product/Under%20Armour%20Girls'%20Toddler%20Spine%20Surge%20Runni/add_to_cart
Nike Men's Fingertrap Max Training Shoe	soccer	9/1/2017 15:19	Sep	15	fitness	210.138.158.124	/department/fitness/category/soccer/product/Nike%20Men's%20Fingertrap%20Max%20Training%20Shoe/add_to_cart
Under Armour Girls' Toddler Spine Surge Runni	shop by sport	9/1/2017 15:19	Sep	15	golf	3.230.167.77	/department/golf/category/shop%20by%20sport/product/Under%20Armour%20Girls'%20Toddler%20Spine%20Surge%20Runni/add_to_cart
Glove It Imperial Golf Towel	trade-in	9/1/2017 15:20	Sep	15	outdoors	138.46.82.98	/department/outdoors/category/trade-in/product/Glove%20It%20Imperial%20Golf%20Towel
Pelican Sunstream 100 Kayak	water sports	9/1/2017 15:20	Sep	15	fan shop	175.236.33.152	/department/fan%20shop/category/water%20sports/product/Pelican%20Sunstream%20100%20Kayak/add_to_cart
O'Brien Men's Neoprene Life Vest	indoor outdoor games	9/1/2017 15:20	Sep	15	fan shop	155.0.26.67	/department/fan%20shop/category/indoor/outdoor%20games/product/O'Brien%20Men's%20Neoprene%20Life%20Vest/add_to_cart
Under Armour Girls' Toddler Spine Surge Runni	shop by sport	9/1/2017 15:20	Sep	15	golf	55.223.225.204	/department/golf/category/shop%20by%20sport/product/Under%20Armour%20Girls'%20Toddler%20Spine%20Surge%20Runni/add_to_cart
O'Brien Men's Neoprene Life Vest	indoor outdoor games	9/1/2017 15:20	Sep	15	fan shop	120.223.10.50	/department/fan%20shop/category/indoor/outdoor%20games/product/O'Brien%20Men's%20Neoprene%20Life%20Vest
Nike Men's Free 5.0+ Running Shoe	cardio equipment	9/1/2017 15:21	Sep	15	footwear	204.151.79.250	/department/footwear/category/cardio%20equipment/product/Nike%20Men's%20Free%205.0+%20Running%20Shoe
Nike Men's Free 5.0+ Running Shoe	cardio equipment	9/1/2017 15:21	Sep	15	footwear	58.20.180.169	/department/footwear/category/cardio%20equipment/product/Nike%20Men's%20Free%205.0+%20Running%20Shoe
Nike Men's Dri-FIT Victory Golf Polo	women's apparel	9/1/2017 15:21	Sep	15	golf	132.9.150.102	/department/golf/category/women's%20apparel/product/Nike%20Men's%20Dri-FIT%20Victory%20Golf%20Polo/add_to_cart
Nike Men's Dri-FIT Victory Golf Polo	women's apparel	9/1/2017 15:21	Sep	15	golf	14.145.32.182	/department/golf/category/women's%20apparel/product/Nike%20Men's%20Dri-FIT%20Victory%20Golf%20Polo/add_to_cart
Nike Men's Dri-FIT Victory Golf Polo	women's apparel	9/1/2017 15:22	Sep	15	golf	133.119.132.112	/department/golf/category/women's%20apparel/product/Nike%20Men's%20Dri-FIT%20Victory%20Golf%20Polo/add_to_cart
Nike Men's Dri-FIT Victory Golf Polo	women's apparel	9/1/2017 15:24	Sep	15	golf	16.231.175.0	/department/golf/category/women's%20apparel/product/Nike%20Men's%20Dri-FIT%20Victory%20Golf%20Polo
Under Armour Girls' Toddler Spine Surge Runni	shop by sport	9/1/2017 15:24	Sep	15	golf	194.112.15.144	/department/golf/category/shop%20by%20sport/product/Under%20Armour%20Girls'%20Toddler%20Spine%20Surge%20Runni
Nike Men's Free 5.0+ Running Shoe	cardio equipment	9/1/2017 15:24	Sep	15	footwear	25.13.126.141	/department/footwear/category/cardio%20equipment/product/Nike%20Men's%20Free%205.0+%20Running%20Shoe
Under Armour Hustle Storm Medium Duffle Bag	fitness accessories	9/1/2017 15:24	Sep	15	footwear	155.0.26.67	/department/footwear/category/fitness%20accessories/product/Under%20Armour%20Hustle%20Storm%20Medium%20Duffle%20Bag
O'Brien Men's Neoprene Life Vest	indoor outdoor games	9/1/2017 15:24	Sep	15	fan shop	125.243.168.120	/department/fan%20shop/category/indoor/outdoor%20games/product/O'Brien%20Men's%20Neoprene%20Life%20Vest
Columbia Men's PFG Anchor Tough T-Shirt	shop by sport	9/1/2017 15:24	Sep	15	golf	51.219.249.191	/department/golf/category/shop%20by%20sport/product/Columbia%20Men's%20PFG%20Anchor%20Tough%20T-Shirt
Cleveland Golf Women's 588 RTX CB Satin Chrom	golf apparel	9/1/2017 15:25	Sep	15	outdoors	221.160.70.14	/department/outdoors/category/golf%20apparel/product/Cleveland%20Golf%20Women's%20588%20RTX%20CB%20Satin%20Chrom
Nike Men's Comfort 2 Slide	tennis & racquet	9/1/2017 15:26	Sep	15	fitness	175.76.240.216	/department/fitness/category/tennis%20&%20racquet/product/Nike%20Men's%20Comfort%202%20Slide/add_to_cart
Under Armour Men's Tech II T-Shirt	lacrosse	9/1/2017 15:27	Sep	15	fitness	163.146.66.198	/department/fitness/category/lacrosse/product/Under%20Armour%20Men's%20Tech%20II%20T-Shirt
Perfect Fitness Perfect Rip Deck	cleats	9/1/2017 15:27	Sep	15	apparel	5.84.160.42	/department/apparel/category/cleats/product/Perfect%20Fitness%20Perfect%20Rip%20Deck
Nike Men's Dri-FIT Victory Golf Polo	women's apparel	9/1/2017 15:28	Sep	15	golf	194.234.155.155	/department/golf/category/women's%20apparel/product/Nike%20Men's%20Dri-FIT%20Victory%20Golf%20Polo
adidas Youth Germany Black/Red Away Match Soc	girls' apparel	9/1/2017 15:28	Sep	15	golf	133.119.132.112	/department/golf/category/girls'%20apparel/product/adidas%20Youth%20Germany%20Black/Red%20Away%20Match%20Soc
Perfect Fitness Perfect Rip Deck	cleats	9/1/2017 15:29	Sep	15	apparel	223.233.0.202	/department/apparel/category/cleats/product/Perfect%20Fitness%20Perfect%20Rip%20Deck
Glove It Urban Brick Golf Towel	trade-in	9/1/2017 15:29	Sep	15	outdoors	149.47.56.152	/department/outdoors/category/trade-in/product/Glove%20It%20Urban%20Brick%20Golf%20Towel
Perfect Fitness Perfect Rip Deck	cleats	9/1/2017 15:30	Sep	15	apparel	203.204.80.21	/department/apparel/category/cleats/product/Perfect%20Fitness%20Perfect%20Rip%20Deck
Perfect Fitness Perfect Rip Deck	cleats	9/1/2017 15:30	Sep	15	apparel	3.230.167.77	/department/apparel/category/cleats/product/Perfect%20Fitness%20Perfect%20Rip%20Deck/add_to_cart
The North Face Women's Recon Backpack	hunting & shooting	9/1/2017 15:31	Sep	15	fan shop	175.76.240.216	/department/fan%20shop/category/hunting%20&%20shooting/product/The%20North%20Face%20Women's%20Recon%20Backpack
Nike Men's Free 5.0+ Running Shoe	cardio equipment	9/1/2017 15:31	Sep	15	footwear	219.252.175.214	/department/footwear/category/cardio%20equipment/product/Nike%20Men's%20Free%205.0+%20Running%20Shoe
Field & Stream Sportsman 16 Gun Fire Safe	fishing	9/1/2017 15:32	Sep	15	fan shop	211.122.14.29	/department/fan%20shop/category/fishing/product/Field%20&%20Stream%20Sportsman%2016%20Gun%20Fire%20Safe
Under Armour Kids' Mercenary Slide	electronics	9/1/2017 15:32	Sep	15	footwear	133.119.132.112	/department/footwear/category/electronics/product/Under%20Armour%20Kids'%20Mercenary%20Slide/add_to_cart
Under Armour Men's Tech II T-Shirt	lacrosse	9/1/2017 15:33	Sep	15	fitness	125.243.168.120	/department/fitness/category/lacrosse/product/Under%20Armour%20Men's%20Tech%20II%20T-Shirt
Nike Men's Free 5.0+ Running Shoe	cardio equipment	9/1/2017 15:33	Sep	15	footwear	42.127.123.164	/department/footwear/category/cardio%20equipment/product/Nike%20Men's%20Free%205.0+%20Running%20Shoe/add_to_cart
Under Armour Men's Tech II T-Shirt	lacrosse	9/1/2017 15:33	Sep	15	fitness	3.230.167.77	/department/fitness/category/lacrosse/product/Under%20Armour%20Men's%20Tech%20II%20T-Shirt
adidas Youth Germany Black/Red Away Match Soc	girls' apparel	9/1/2017 15:34	Sep	15	golf	175.76.240.216	/department/golf/category/girls'%20apparel/product/adidas%20Youth%20Germany%20Black/Red%20Away%20Match%20Soc
Perfect Fitness Perfect Rip Deck	cleats	9/1/2017 15:35	Sep	15	apparel	102.172.170.187	/department/apparel/category/cleats/product/Perfect%20Fitness%20Perfect%20Rip%20Deck
Under Armour Men's Tech II T-Shirt	lacrosse	9/1/2017 15:35	Sep	15	fitness	21.45.244.105	/department/fitness/category/lacrosse/product/Under%20Armour%20Men's%20Tech%20II%20T-Shirt
Under Armour Men's Tech II T-Shirt	lacrosse	9/1/2017 15:35	Sep	15	fitness	3.230.167.77	/department/fitness/category/lacrosse/product/Under%20Armour%20Men's%20Tech%20II%20T-Shirt
Under Armour Girls' Toddler Spine Surge Runni	shop by sport	9/1/2017 15:36	Sep	15	golf	203.204.80.21	/department/golf/category/shop%20by%20sport/product/Under%20Armour%20Girls'%20Toddler%20Spine%20Surge%20Runni/add_to_cart
Nike Men's Free 5.0+ Running Shoe	cardio equipment	9/1/2017 15:36	Sep	15	footwear	150.197.222.233	/department/footwear/category/cardio%20equipment/product/Nike%20Men's%20Free%205.0+%20Running%20Shoe/add_to_cart
Nike Men's Free TR 5.0 TB Training Shoe	as seen on tv!	9/1/2017 15:37	Sep	15	footwear	42.127.123.164	/department/footwear/category/as%20seen%20on%20%20tv!/product/Nike%20Men's%20Free%20TR%205.0%20TB%20Training%20Shoe
Pelican Sunstream 100 Kayak	water sports	9/1/2017 15:38	Sep	15	fan shop	29.69.203.57	/department/fan%20shop/category/water%20sports/product/Pelican%20Sunstream%20100%20Kayak
Pelican Sunstream 100 Kayak	water sports	9/1/2017 15:38	Sep	15	fan shop	211.122.14.29	/department/fan%20shop/category/water%20sports/product/Pelican%20Sunstream%20100%20Kayak
Under Armour Men's Tech II T-Shirt	lacrosse	9/1/2017 15:39	Sep	15	fitness	42.127.123.164	/department/fitness/category/lacrosse/product/Under%20Armour%20Men's%20Tech%20II%20T-Shirt
Ogio Race Golf Shoes	golf bags & carts	9/1/2017 15:39	Sep	15	outdoors	175.76.240.216	/department/outdoors/category/golf%20bags%20&%20carts/product/Ogio%20Race%20Golf%20Shoes
Perfect Fitness Perfect Rip Deck	cleats	9/1/2017 15:39	Sep	15	apparel	216.33.39.145	/department/apparel/category/cleats/product/Perfect%20Fitness%20Perfect%20Rip%20Deck/add_to_cart
Perfect Fitness Perfect Rip Deck	cleats	9/1/2017 15:39	Sep	15	apparel	194.234.155.155	/department/apparel/category/cleats/product/Perfect%20Fitness%20Perfect%20Rip%20Deck
Bridgestone e6 Straight Distance NFL Tennesse	electronics	9/1/2017 15:40	Sep	15	outdoors	163.161.135.221	/department/outdoors/category/electronics/product/Bridgestone%20e6%20Straight%20Distance%20NFL%20Tennesse
Under Armour Girls' Toddler Spine Surge Runni	shop by sport	9/1/2017 15:40	Sep	15	golf	194.112.15.144	/department/golf/category/shop%20by%20sport/product/Under%20Armour%20Girls'%20Toddler%20Spine%20Surge%20Runni/add_to_cart
TYR Boys' Team Digi Jammer	girls' apparel	9/1/2017 15:40	Sep	15	golf	111.2.209.15	/department/golf/category/girls'%20apparel/product/TYR%20Boys'%20Team%20Digi%20Jammer
Yakima DoubleDown Ace Hitch Mount 4-Bike Rack	strength training	9/1/2017 15:41	Sep	15	footwear	55.223.225.204	/department/footwear/category/strength%20training/product/Yakima%20DoubleDown%20Ace%20Hitch%20Mount%204-Bike%20Rack
Columbia Men's PFG Anchor Tough T-Shirt	shop by sport	9/1/2017 15:42	Sep	15	golf	221.160.70.14	/department/golf/category/shop%20by%20sport/product/Columbia%20Men's%20PFG%20Anchor%20Tough%20T-Shirt
Pelican Sunstream 100 Kayak	water sports	9/1/2017 15:43	Sep	15	fan shop	16.231.175.0	/department/fan%20shop/category/water%20sports/product/Pelican%20Sunstream%20100%20Kayak
Nike Men's Comfort 2 Slide	tennis & racquet	9/1/2017 15:43	Sep	15	fitness	142.64.203.5	/department/fitness/category/tennis%20&%20racquet/product/Nike%20Men's%20Comfort%202%20Slide/add_to_cart
Under Armour Men's Tech II T-Shirt	lacrosse	9/1/2017 15:43	Sep	15	fitness	125.243.168.120	/department/fitness/category/lacrosse/product/Under%20Armour%20Men's%20Tech%20II%20T-Shirt
Diamondback Women's Serene Classic Comfort Bi	camping & hiking	9/1/2017 15:43	Sep	15	fan shop	47.207.237.120	/department/fan%20shop/category/camping%20&%20hiking/product/Diamondback%20Women's%20Serene%20Classic%20Comfort%20Bi
Perfect Fitness Perfect Rip Deck	cleats	9/1/2017 15:44	Sep	15	apparel	3.230.167.77	/department/apparel/category/cleats/product/Perfect%20Fitness%20Perfect%20Rip%20Deck
Field & Stream Sportsman 16 Gun Fire Safe	fishing	9/1/2017 15:44	Sep	15	fan shop	211.122.14.29	/department/fan%20shop/category/fishing/product/Field%20&%20Stream%20Sportsman%2016%20Gun%20Fire%20Safe
Under Armour Hustle Storm Medium Duffle Bag	fitness accessories	9/1/2017 15:44	Sep	15	footwear	154.237.22.202	/department/footwear/category/fitness%20accessories/product/Under%20Armour%20Hustle%20Storm%20Medium%20Duffle%20Bag
Bridgestone e6 Straight Distance NFL San Dieg	electronics	9/1/2017 15:45	Sep	15	outdoors	216.45.143.120	/department/outdoors/category/electronics/product/Bridgestone%20e6%20Straight%20Distance%20NFL%20San%20Dieg
Field & Stream Sportsman 16 Gun Fire Safe	fishing	9/1/2017 15:46	Sep	15	fan shop	133.119.132.112	/department/fan%20shop/category/fishing/product/Field%20&%20Stream%20Sportsman%2016%20Gun%20Fire%20Safe
LIJA Women's Button Golf Dress	golf shoes	9/1/2017 15:46	Sep	15	outdoors	142.64.203.5	/department/outdoors/category/golf%20shoes/product/LIJA%20Women's%20Button%20Golf%20Dress
Nike Men's CJ Elite 2 TD Football Cleat	men's footwear	9/1/2017 15:46	Sep	15	apparel	21.45.244.105	/department/apparel/category/men's%20footwear/product/Nike%20Men's%20CJ%20Elite%202%20TD%20Football%20Cleat/add_to_cart
Under Armour Girls' Toddler Spine Surge Runni	shop by sport	9/1/2017 15:46	Sep	15	golf	182.121.253.3	/department/golf/category/shop%20by%20sport/product/Under%20Armour%20Girls'%20Toddler%20Spine%20Surge%20Runni
Under Armour Hustle Storm Medium Duffle Bag	fitness accessories	9/1/2017 15:47	Sep	15	footwear	125.243.168.120	/department/footwear/category/fitness%20accessories/product/Under%20Armour%20Hustle%20Storm%20Medium%20Duffle%20Bag/add_to_cart
Under Armour Men's Tech II T-Shirt	lacrosse	9/1/2017 15:47	Sep	15	fitness	34.175.52.9	/department/fitness/category/lacrosse/product/Under%20Armour%20Men's%20Tech%20II%20T-Shirt
adidas Kids' F5 Messi FG Soccer Cleat	baseball & softball	9/1/2017 15:48	Sep	15	fitness	125.243.168.120	/department/fitness/category/baseball%20&%20softball/product/adidas%20Kids'%20F5%20Messi%20FG%20Soccer%20Cleat
Diamondback Women's Serene Classic Comfort Bi	camping & hiking	9/1/2017 15:48	Sep	15	fan shop	42.127.123.164	/department/fan%20shop/category/camping%20&%20hiking/product/Diamondback%20Women's%20Serene%20Classic%20Comfort%20Bi
Field & Stream Sportsman 16 Gun Fire Safe	fishing	9/1/2017 15:48	Sep	15	fan shop	163.146.66.198	/department/fan%20shop/category/fishing/product/Field%20&%20Stream%20Sportsman%2016%20Gun%20Fire%20Safe
Hirzl Women's Soffft Flex Golf Glove	golf balls	9/1/2017 15:49	Sep	15	outdoors	59.14.14.143	/department/outdoors/category/golf%20balls/product/Hirzl%20Women's%20Soffft%20Flex%20Golf%20Glove
Under Armour Hustle Storm Medium Duffle Bag	fitness accessories	9/1/2017 15:50	Sep	15	footwear	221.160.70.14	/department/footwear/category/fitness%20accessories/product/Under%20Armour%20Hustle%20Storm%20Medium%20Duffle%20Bag
Nike Men's CJ Elite 2 TD Football Cleat	men's footwear	9/1/2017 15:51	Sep	15	apparel	11.7.214.40	/department/apparel/category/men's%20footwear/product/Nike%20Men's%20CJ%20Elite%202%20TD%20Football%20Cleat
Under Armour Hustle Storm Medium Duffle Bag	fitness accessories	9/1/2017 15:52	Sep	15	footwear	150.197.222.233	/department/footwear/category/fitness%20accessories/product/Under%20Armour%20Hustle%20Storm%20Medium%20Duffle%20Bag
Glove It Urban Brick Golf Towel	trade-in	9/1/2017 15:52	Sep	15	outdoors	142.236.237.204	/department/outdoors/category/trade-in/product/Glove%20It%20Urban%20Brick%20Golf%20Towel
Field & Stream Sportsman 16 Gun Fire Safe	fishing	9/1/2017 15:52	Sep	15	fan shop	34.175.52.9	/department/fan%20shop/category/fishing/product/Field%20&%20Stream%20Sportsman%2016%20Gun%20Fire%20Safe
Cleveland Golf Women's 588 RTX CB Satin Chrom	golf apparel	9/1/2017 15:53	Sep	15	outdoors	16.231.175.0	/department/outdoors/category/golf%20apparel/product/Cleveland%20Golf%20Women's%20588%20RTX%20CB%20Satin%20Chrom
Pelican Sunstream 100 Kayak	water sports	9/1/2017 15:53	Sep	15	fan shop	125.243.168.120	/department/fan%20shop/category/water%20sports/product/Pelican%20Sunstream%20100%20Kayak
Pelican Sunstream 100 Kayak	water sports	9/1/2017 15:54	Sep	15	fan shop	150.197.222.233	/department/fan%20shop/category/water%20sports/product/Pelican%20Sunstream%20100%20Kayak
Perfect Fitness Perfect Rip Deck	cleats	9/1/2017 15:54	Sep	15	apparel	190.151.48.150	/department/apparel/category/cleats/product/Perfect%20Fitness%20Perfect%20Rip%20Deck
Under Armour Men's Tech II T-Shirt	lacrosse	9/1/2017 15:54	Sep	15	fitness	102.172.170.187	/department/fitness/category/lacrosse/product/Under%20Armour%20Men's%20Tech%20II%20T-Shirt
TaylorMade 2017 Purelite Stand Bag	golf gloves	9/1/2017 15:54	Sep	15	outdoors	34.175.52.9	/department/outdoors/category/golf%20gloves/product/TaylorMade%202017%20Purelite%20Stand%20Bag/add_to_cart
adidas Kids' F5 Messi FG Soccer Cleat	baseball & softball	9/1/2017 15:54	Sep	15	fitness	221.160.70.14	/department/fitness/category/baseball%20&%20softball/product/adidas%20Kids'%20F5%20Messi%20FG%20Soccer%20Cleat
Field & Stream Sportsman 16 Gun Fire Safe	fishing	9/1/2017 15:54	Sep	15	fan shop	221.160.70.14	/department/fan%20shop/category/fishing/product/Field%20&%20Stream%20Sportsman%2016%20Gun%20Fire%20Safe/add_to_cart
Nike Men's Free TR 5.0 TB Training Shoe	as seen on tv!	9/1/2017 15:55	Sep	15	footwear	149.47.56.152	/department/footwear/category/as%20seen%20on%20%20tv!/product/Nike%20Men's%20Free%20TR%205.0%20TB%20Training%20Shoe
Diamondback Boys' Insight 24 Performance Hybr	basketball	9/1/2017 15:55	Sep	15	fitness	109.143.94.143	/department/fitness/category/basketball/product/Diamondback%20Boys'%20Insight%2024%20Performance%20Hybr
Stiga Master Series ST3100 Competition Indoor	hockey	9/1/2017 15:56	Sep	15	fitness	149.95.217.202	/department/fitness/category/hockey/product/Stiga%20Master%20Series%20ST3100%20Competition%20Indoor
Perfect Fitness Perfect Rip Deck	cleats	9/1/2017 15:56	Sep	15	apparel	216.10.81.131	/department/apparel/category/cleats/product/Perfect%20Fitness%20Perfect%20Rip%20Deck
Nike Men's Comfort 2 Slide	tennis & racquet	9/1/2017 15:57	Sep	15	fitness	190.114.48.134	/department/fitness/category/tennis%20&%20racquet/product/Nike%20Men's%20Comfort%202%20Slide
Cleveland Golf Women's 588 RTX CB Satin Chrom	golf apparel	9/1/2017 15:58	Sep	15	outdoors	128.252.195.215	/department/outdoors/category/golf%20apparel/product/Cleveland%20Golf%20Women's%20588%20RTX%20CB%20Satin%20Chrom/add_to_cart
Nike Dri-FIT Crew Sock 6 Pack	hockey	9/1/2017 15:59	Sep	15	fitness	133.119.132.112	/department/fitness/category/hockey/product/Nike%20Dri-FIT%20Crew%20Sock%206%20Pack
Nike Men's Comfort 2 Slide	tennis & racquet	9/1/2017 15:59	Sep	15	fitness	88.79.0.120	/department/fitness/category/tennis%20&%20racquet/product/Nike%20Men's%20Comfort%202%20Slide
adidas Kids' RG III Mid Football Cleat	featured shops	9/1/2017 16:00	Sep	16	apparel	98.168.230.60	/department/apparel/category/featured%20shops/product/adidas%20Kids'%20RG%20III%20Mid%20Football%20Cleat
Field & Stream Sportsman 16 Gun Fire Safe	fishing	9/1/2017 16:00	Sep	16	fan shop	62.206.64.9	/department/fan%20shop/category/fishing/product/Field%20&%20Stream%20Sportsman%2016%20Gun%20Fire%20Safe/add_to_cart
Nike Men's Comfort 2 Slide	tennis & racquet	9/1/2017 16:02	Sep	16	fitness	149.95.217.202	/department/fitness/category/tennis%20&%20racquet/product/Nike%20Men's%20Comfort%202%20Slide
adidas Men's Germany Black Crest Away Tee	girls' apparel	9/1/2017 16:02	Sep	16	golf	192.252.16.122	/department/golf/category/girls'%20apparel/product/adidas%20Men's%20Germany%20Black%20Crest%20Away%20Tee
Nike Dri-FIT Crew Sock 6 Pack	hockey	9/1/2017 16:02	Sep	16	fitness	197.221.161.51	/department/fitness/category/hockey/product/Nike%20Dri-FIT%20Crew%20Sock%206%20Pack
Perfect Fitness Perfect Rip Deck	cleats	9/1/2017 16:02	Sep	16	apparel	88.79.0.120	/department/apparel/category/cleats/product/Perfect%20Fitness%20Perfect%20Rip%20Deck/add_to_cart
O'Brien Men's Neoprene Life Vest	indoor outdoor games	9/1/2017 16:02	Sep	16	fan shop	88.79.0.120	/department/fan%20shop/category/indoor/outdoor%20games/product/O'Brien%20Men's%20Neoprene%20Life%20Vest
Nike Men's Dri-FIT Victory Golf Polo	women's apparel	9/1/2017 16:03	Sep	16	golf	56.184.21.125	/department/golf/category/women's%20apparel/product/Nike%20Men's%20Dri-FIT%20Victory%20Golf%20Polo
Under Armour Hustle Storm Medium Duffle Bag	fitness accessories	9/1/2017 16:03	Sep	16	footwear	216.45.143.120	/department/footwear/category/fitness%20accessories/product/Under%20Armour%20Hustle%20Storm%20Medium%20Duffle%20Bag
Nike Men's Dri-FIT Victory Golf Polo	women's apparel	9/1/2017 16:03	Sep	16	golf	121.64.117.248	/department/golf/category/women's%20apparel/product/Nike%20Men's%20Dri-FIT%20Victory%20Golf%20Polo
Glove It Imperial Golf Towel	trade-in	9/1/2017 16:03	Sep	16	outdoors	186.163.223.91	/department/outdoors/category/trade-in/product/Glove%20It%20Imperial%20Golf%20Towel
Nike Men's CJ Elite 2 TD Football Cleat	men's footwear	9/1/2017 16:03	Sep	16	apparel	197.221.161.51	/department/apparel/category/men's%20footwear/product/Nike%20Men's%20CJ%20Elite%202%20TD%20Football%20Cleat
Nike Men's Free TR 5.0 TB Training Shoe	as seen on tv!	9/1/2017 16:04	Sep	16	footwear	134.2.143.5	/department/footwear/category/as%20seen%20on%20%20tv!/product/Nike%20Men's%20Free%20TR%205.0%20TB%20Training%20Shoe
Hirzl Women's Soffft Flex Golf Glove	golf balls	9/1/2017 16:04	Sep	16	outdoors	109.143.94.143	/department/outdoors/category/golf%20balls/product/Hirzl%20Women's%20Soffft%20Flex%20Golf%20Glove
Nike Men's Dri-FIT Victory Golf Polo	women's apparel	9/1/2017 16:04	Sep	16	golf	196.74.159.244	/department/golf/category/women's%20apparel/product/Nike%20Men's%20Dri-FIT%20Victory%20Golf%20Polo
Perfect Fitness Perfect Rip Deck	cleats	9/1/2017 16:05	Sep	16	apparel	5.84.160.42	/department/apparel/category/cleats/product/Perfect%20Fitness%20Perfect%20Rip%20Deck
Under Armour Girls' Toddler Spine Surge Runni	shop by sport	9/1/2017 16:05	Sep	16	golf	16.231.175.0	/department/golf/category/shop%20by%20sport/product/Under%20Armour%20Girls'%20Toddler%20Spine%20Surge%20Runni/add_to_cart
adidas Kids' F5 Messi FG Soccer Cleat	baseball & softball	9/1/2017 16:05	Sep	16	fitness	121.64.117.248	/department/fitness/category/baseball%20&%20softball/product/adidas%20Kids'%20F5%20Messi%20FG%20Soccer%20Cleat
Nike Dri-FIT Crew Sock 6 Pack	hockey	9/1/2017 16:06	Sep	16	fitness	88.79.0.120	/department/fitness/category/hockey/product/Nike%20Dri-FIT%20Crew%20Sock%206%20Pack
Under Armour Girls' Toddler Spine Surge Runni	shop by sport	9/1/2017 16:06	Sep	16	golf	133.119.132.112	/department/golf/category/shop%20by%20sport/product/Under%20Armour%20Girls'%20Toddler%20Spine%20Surge%20Runni
Under Armour Girls' Toddler Spine Surge Runni	shop by sport	9/1/2017 16:06	Sep	16	golf	19.239.13.199	/department/golf/category/shop%20by%20sport/product/Under%20Armour%20Girls'%20Toddler%20Spine%20Surge%20Runni
Diamondback Women's Serene Classic Comfort Bi	camping & hiking	9/1/2017 16:06	Sep	16	fan shop	216.45.143.120	/department/fan%20shop/category/camping%20&%20hiking/product/Diamondback%20Women's%20Serene%20Classic%20Comfort%20Bi/add_to_cart
Field & Stream Sportsman 16 Gun Fire Safe	fishing	9/1/2017 16:06	Sep	16	fan shop	88.79.0.120	/department/fan%20shop/category/fishing/product/Field%20&%20Stream%20Sportsman%2016%20Gun%20Fire%20Safe
Under Armour Men's Tech II T-Shirt	lacrosse	9/1/2017 16:07	Sep	16	fitness	59.14.14.143	/department/fitness/category/lacrosse/product/Under%20Armour%20Men's%20Tech%20II%20T-Shirt/add_to_cart
Stiga Master Series ST3100 Competition Indoor	hockey	9/1/2017 16:07	Sep	16	fitness	197.221.161.51	/department/fitness/category/hockey/product/Stiga%20Master%20Series%20ST3100%20Competition%20Indoor
SOLE E35 Elliptical	strength training	9/1/2017 16:07	Sep	16	footwear	3.230.167.77	/department/footwear/category/strength%20training/product/SOLE%20E35%20Elliptical
Nike Men's Free TR 5.0 TB Training Shoe	as seen on tv!	9/1/2017 16:07	Sep	16	footwear	163.146.66.198	/department/footwear/category/as%20seen%20on%20%20tv!/product/Nike%20Men's%20Free%20TR%205.0%20TB%20Training%20Shoe
O'Brien Men's Neoprene Life Vest	indoor outdoor games	9/1/2017 16:08	Sep	16	fan shop	181.48.20.117	/department/fan%20shop/category/indoor/outdoor%20games/product/O'Brien%20Men's%20Neoprene%20Life%20Vest/add_to_cart
Stiga Master Series ST3100 Competition Indoor	hockey	9/1/2017 16:09	Sep	16	fitness	61.32.230.136	/department/fitness/category/hockey/product/Stiga%20Master%20Series%20ST3100%20Competition%20Indoor
Diamondback Women's Serene Classic Comfort Bi	camping & hiking	9/1/2017 16:10	Sep	16	fan shop	109.143.94.143	/department/fan%20shop/category/camping%20&%20hiking/product/Diamondback%20Women's%20Serene%20Classic%20Comfort%20Bi
adidas Men's Germany Black Crest Away Tee	girls' apparel	9/1/2017 16:10	Sep	16	golf	197.221.161.51	/department/golf/category/girls'%20apparel/product/adidas%20Men's%20Germany%20Black%20Crest%20Away%20Tee/add_to_cart
Nike Dri-FIT Crew Sock 6 Pack	hockey	9/1/2017 16:10	Sep	16	fitness	26.21.243.34	/department/fitness/category/hockey/product/Nike%20Dri-FIT%20Crew%20Sock%206%20Pack
Pelican Sunstream 100 Kayak	water sports	9/1/2017 16:11	Sep	16	fan shop	59.14.14.143	/department/fan%20shop/category/water%20sports/product/Pelican%20Sunstream%20100%20Kayak
Under Armour Hustle Storm Medium Duffle Bag	fitness accessories	9/1/2017 16:11	Sep	16	footwear	211.122.14.29	/department/footwear/category/fitness%20accessories/product/Under%20Armour%20Hustle%20Storm%20Medium%20Duffle%20Bag/add_to_cart
Top Flite Women's 2017 XL Hybrid	golf apparel	9/1/2017 16:11	Sep	16	outdoors	216.10.81.131	/department/outdoors/category/golf%20apparel/product/Top%20Flite%20Women's%202017%20XL%20Hybrid
Nike Dri-FIT Crew Sock 6 Pack	hockey	9/1/2017 16:11	Sep	16	fitness	211.122.14.29	/department/fitness/category/hockey/product/Nike%20Dri-FIT%20Crew%20Sock%206%20Pack/add_to_cart
Under Armour Girls' Toddler Spine Surge Runni	shop by sport	9/1/2017 16:11	Sep	16	golf	186.163.223.91	/department/golf/category/shop%20by%20sport/product/Under%20Armour%20Girls'%20Toddler%20Spine%20Surge%20Runni
The North Face Women's Recon Backpack	hunting & shooting	9/1/2017 16:13	Sep	16	fan shop	186.163.223.91	/department/fan%20shop/category/hunting%20&%20shooting/product/The%20North%20Face%20Women's%20Recon%20Backpack/add_to_cart
insta-bed Neverflat Air Mattress	hunting & shooting	9/1/2017 16:13	Sep	16	fan shop	19.149.225.61	/department/fan%20shop/category/hunting%20&%20shooting/product/insta-bed%20Neverflat%20Air%20Mattress
Nike Men's Free 5.0+ Running Shoe	cardio equipment	9/1/2017 16:14	Sep	16	footwear	59.14.14.143	/department/footwear/category/cardio%20equipment/product/Nike%20Men's%20Free%205.0+%20Running%20Shoe
SOLE E35 Elliptical	strength training	9/1/2017 16:14	Sep	16	footwear	133.119.132.112	/department/footwear/category/strength%20training/product/SOLE%20E35%20Elliptical
Diamondback Boys' Insight 24 Performance Hybr	basketball	9/1/2017 16:14	Sep	16	fitness	88.79.0.120	/department/fitness/category/basketball/product/Diamondback%20Boys'%20Insight%2024%20Performance%20Hybr
Cleveland Golf Women's 588 RTX CB Satin Chrom	golf apparel	9/1/2017 16:15	Sep	16	outdoors	194.22.243.107	/department/outdoors/category/golf%20apparel/product/Cleveland%20Golf%20Women's%20588%20RTX%20CB%20Satin%20Chrom
Under Armour Kids' Mercenary Slide	electronics	9/1/2017 16:15	Sep	16	footwear	194.22.243.107	/department/footwear/category/electronics/product/Under%20Armour%20Kids'%20Mercenary%20Slide
Yakima DoubleDown Ace Hitch Mount 4-Bike Rack	strength training	9/1/2017 16:15	Sep	16	footwear	88.79.0.120	/department/footwear/category/strength%20training/product/Yakima%20DoubleDown%20Ace%20Hitch%20Mount%204-Bike%20Rack/add_to_cart
Columbia Men's PFG Anchor Tough T-Shirt	shop by sport	9/1/2017 16:16	Sep	16	golf	88.79.0.120	/department/golf/category/shop%20by%20sport/product/Columbia%20Men's%20PFG%20Anchor%20Tough%20T-Shirt/add_to_cart
Glove It Women's Imperial Golf Glove	golf balls	9/1/2017 16:17	Sep	16	outdoors	59.14.14.143	/department/outdoors/category/golf%20balls/product/Glove%20It%20Women's%20Imperial%20Golf%20Glove
Nike Men's Free 5.0+ Running Shoe	cardio equipment	9/1/2017 16:18	Sep	16	footwear	16.231.175.0	/department/footwear/category/cardio%20equipment/product/Nike%20Men's%20Free%205.0+%20Running%20Shoe
Nike Dri-FIT Crew Sock 6 Pack	hockey	9/1/2017 16:18	Sep	16	fitness	59.14.14.143	/department/fitness/category/hockey/product/Nike%20Dri-FIT%20Crew%20Sock%206%20Pack/add_to_cart
Perfect Fitness Perfect Rip Deck	cleats	9/1/2017 16:18	Sep	16	apparel	197.221.161.51	/department/apparel/category/cleats/product/Perfect%20Fitness%20Perfect%20Rip%20Deck/add_to_cart
Nike Men's CJ Elite 2 TD Football Cleat	men's footwear	9/1/2017 16:19	Sep	16	apparel	19.239.13.199	/department/apparel/category/men's%20footwear/product/Nike%20Men's%20CJ%20Elite%202%20TD%20Football%20Cleat
Perfect Fitness Perfect Rip Deck	cleats	9/1/2017 16:19	Sep	16	apparel	186.163.223.91	/department/apparel/category/cleats/product/Perfect%20Fitness%20Perfect%20Rip%20Deck/add_to_cart
Nike Men's CJ Elite 2 TD Football Cleat	men's footwear	9/1/2017 16:19	Sep	16	apparel	59.14.14.143	/department/apparel/category/men's%20footwear/product/Nike%20Men's%20CJ%20Elite%202%20TD%20Football%20Cleat
Polar Loop Activity Tracker	kids' golf clubs	9/1/2017 16:20	Sep	16	outdoors	5.84.160.42	/department/outdoors/category/kids'%20golf%20clubs/product/Polar%20Loop%20Activity%20Tracker
Pelican Sunstream 100 Kayak	water sports	9/1/2017 16:20	Sep	16	fan shop	181.48.20.117	/department/fan%20shop/category/water%20sports/product/Pelican%20Sunstream%20100%20Kayak
TaylorMade 2017 Purelite Stand Bag	golf gloves	9/1/2017 16:20	Sep	16	outdoors	26.21.243.34	/department/outdoors/category/golf%20gloves/product/TaylorMade%202017%20Purelite%20Stand%20Bag
Under Armour Girls' Toddler Spine Surge Runni	shop by sport	9/1/2017 16:21	Sep	16	golf	190.114.48.134	/department/golf/category/shop%20by%20sport/product/Under%20Armour%20Girls'%20Toddler%20Spine%20Surge%20Runni
LIJA Women's Button Golf Dress	golf shoes	9/1/2017 16:21	Sep	16	outdoors	88.79.0.120	/department/outdoors/category/golf%20shoes/product/LIJA%20Women's%20Button%20Golf%20Dress/add_to_cart
Nike Men's CJ Elite 2 TD Football Cleat	men's footwear	9/1/2017 16:21	Sep	16	apparel	98.117.77.173	/department/apparel/category/men's%20footwear/product/Nike%20Men's%20CJ%20Elite%202%20TD%20Football%20Cleat/add_to_cart
Nike Men's Free TR 5.0 TB Training Shoe	as seen on tv!	9/1/2017 16:21	Sep	16	footwear	88.79.0.120	/department/footwear/category/as%20seen%20on%20%20tv!/product/Nike%20Men's%20Free%20TR%205.0%20TB%20Training%20Shoe
Under Armour Men's Tech II T-Shirt	lacrosse	9/1/2017 16:22	Sep	16	fitness	16.231.175.0	/department/fitness/category/lacrosse/product/Under%20Armour%20Men's%20Tech%20II%20T-Shirt/add_to_cart
Field & Stream Sportsman 16 Gun Fire Safe	fishing	9/1/2017 16:22	Sep	16	fan shop	88.79.0.120	/department/fan%20shop/category/fishing/product/Field%20&%20Stream%20Sportsman%2016%20Gun%20Fire%20Safe/add_to_cart
O'Brien Men's Neoprene Life Vest	indoor outdoor games	9/1/2017 16:22	Sep	16	fan shop	88.79.0.120	/department/fan%20shop/category/indoor/outdoor%20games/product/O'Brien%20Men's%20Neoprene%20Life%20Vest
Under Armour Hustle Storm Medium Duffle Bag	fitness accessories	9/1/2017 16:23	Sep	16	footwear	121.64.117.248	/department/footwear/category/fitness%20accessories/product/Under%20Armour%20Hustle%20Storm%20Medium%20Duffle%20Bag/add_to_cart
Under Armour Girls' Toddler Spine Surge Runni	shop by sport	9/1/2017 16:23	Sep	16	golf	59.14.14.143	/department/golf/category/shop%20by%20sport/product/Under%20Armour%20Girls'%20Toddler%20Spine%20Surge%20Runni
Glove It Urban Brick Golf Towel	trade-in	9/1/2017 16:23	Sep	16	outdoors	55.223.225.204	/department/outdoors/category/trade-in/product/Glove%20It%20Urban%20Brick%20Golf%20Towel/add_to_cart
Diamondback Women's Serene Classic Comfort Bi	camping & hiking	9/1/2017 16:23	Sep	16	fan shop	154.237.22.202	/department/fan%20shop/category/camping%20&%20hiking/product/Diamondback%20Women's%20Serene%20Classic%20Comfort%20Bi/add_to_cart
Nike Men's Free TR 5.0 TB Training Shoe	as seen on tv!	9/1/2017 16:24	Sep	16	footwear	205.67.238.132	/department/footwear/category/as%20seen%20on%20%20tv!/product/Nike%20Men's%20Free%20TR%205.0%20TB%20Training%20Shoe
Cleveland Golf Women's 588 RTX CB Satin Chrom	golf apparel	9/1/2017 16:24	Sep	16	outdoors	88.79.0.120	/department/outdoors/category/golf%20apparel/product/Cleveland%20Golf%20Women's%20588%20RTX%20CB%20Satin%20Chrom/add_to_cart
adidas Kids' F5 Messi FG Soccer Cleat	baseball & softball	9/1/2017 16:24	Sep	16	fitness	211.122.14.29	/department/fitness/category/baseball%20&%20softball/product/adidas%20Kids'%20F5%20Messi%20FG%20Soccer%20Cleat
Under Armour Men's Compression EV SL Slide	electronics	9/1/2017 16:24	Sep	16	footwear	163.161.135.221	/department/footwear/category/electronics/product/Under%20Armour%20Men's%20Compression%20EV%20SL%20Slide/add_to_cart
Under Armour Men's Tech II T-Shirt	lacrosse	9/1/2017 16:25	Sep	16	fitness	194.234.155.155	/department/fitness/category/lacrosse/product/Under%20Armour%20Men's%20Tech%20II%20T-Shirt/add_to_cart
Nike Men's Comfort 2 Slide	tennis & racquet	9/1/2017 16:25	Sep	16	fitness	134.2.143.5	/department/fitness/category/tennis%20&%20racquet/product/Nike%20Men's%20Comfort%202%20Slide
Perfect Fitness Perfect Rip Deck	cleats	9/1/2017 16:25	Sep	16	apparel	88.79.0.120	/department/apparel/category/cleats/product/Perfect%20Fitness%20Perfect%20Rip%20Deck
Perfect Fitness Perfect Rip Deck	cleats	9/1/2017 16:26	Sep	16	apparel	196.74.159.244	/department/apparel/category/cleats/product/Perfect%20Fitness%20Perfect%20Rip%20Deck
Field & Stream Sportsman 16 Gun Fire Safe	fishing	9/1/2017 16:26	Sep	16	fan shop	188.28.166.221	/department/fan%20shop/category/fishing/product/Field%20&%20Stream%20Sportsman%2016%20Gun%20Fire%20Safe
Nike Men's Comfort 2 Slide	tennis & racquet	9/1/2017 16:26	Sep	16	fitness	154.237.22.202	/department/fitness/category/tennis%20&%20racquet/product/Nike%20Men's%20Comfort%202%20Slide
Nike Men's Free 5.0+ Running Shoe	cardio equipment	9/1/2017 16:26	Sep	16	footwear	33.247.17.92	/department/footwear/category/cardio%20equipment/product/Nike%20Men's%20Free%205.0+%20Running%20Shoe
Top Flite Women's 2017 XL Hybrid	golf apparel	9/1/2017 16:27	Sep	16	outdoors	188.28.166.221	/department/outdoors/category/golf%20apparel/product/Top%20Flite%20Women's%202017%20XL%20Hybrid
Nike Men's Comfort 2 Slide	tennis & racquet	9/1/2017 16:27	Sep	16	fitness	55.223.225.204	/department/fitness/category/tennis%20&%20racquet/product/Nike%20Men's%20Comfort%202%20Slide
Nike Men's Free 5.0+ Running Shoe	cardio equipment	9/1/2017 16:28	Sep	16	footwear	82.127.92.234	/department/footwear/category/cardio%20equipment/product/Nike%20Men's%20Free%205.0+%20Running%20Shoe
Under Armour Girls' Toddler Spine Surge Runni	shop by sport	9/1/2017 16:28	Sep	16	golf	56.68.42.25	/department/golf/category/shop%20by%20sport/product/Under%20Armour%20Girls'%20Toddler%20Spine%20Surge%20Runni/add_to_cart
Titleist Pro V1x High Numbers Personalized Go	electronics	9/1/2017 16:28	Sep	16	outdoors	86.253.121.136	/department/outdoors/category/electronics/product/Titleist%20Pro%20V1x%20High%20Numbers%20Personalized%20Go
adidas Youth Germany Black/Red Away Match Soc	girls' apparel	9/1/2017 16:29	Sep	16	golf	90.191.78.226	/department/golf/category/girls'%20apparel/product/adidas%20Youth%20Germany%20Black/Red%20Away%20Match%20Soc
TaylorMade 2017 Purelite Stand Bag	golf gloves	9/1/2017 16:29	Sep	16	outdoors	173.115.247.254	/department/outdoors/category/golf%20gloves/product/TaylorMade%202017%20Purelite%20Stand%20Bag/add_to_cart
Glove It Urban Brick Golf Towel	trade-in	9/1/2017 16:29	Sep	16	outdoors	212.11.137.222	/department/outdoors/category/trade-in/product/Glove%20It%20Urban%20Brick%20Golf%20Towel/add_to_cart
Under Armour Men's Compression EV SL Slide	electronics	9/1/2017 16:30	Sep	16	footwear	25.45.74.1	/department/footwear/category/electronics/product/Under%20Armour%20Men's%20Compression%20EV%20SL%20Slide
Nike Men's Free 5.0+ Running Shoe	cardio equipment	9/1/2017 16:30	Sep	16	footwear	150.197.222.233	/department/footwear/category/cardio%20equipment/product/Nike%20Men's%20Free%205.0+%20Running%20Shoe
adidas Kids' RG III Mid Football Cleat	featured shops	9/1/2017 16:31	Sep	16	apparel	196.74.159.244	/department/apparel/category/featured%20shops/product/adidas%20Kids'%20RG%20III%20Mid%20Football%20Cleat
Nike Men's Free 5.0+ Running Shoe	cardio equipment	9/1/2017 16:31	Sep	16	footwear	86.253.121.136	/department/footwear/category/cardio%20equipment/product/Nike%20Men's%20Free%205.0+%20Running%20Shoe/add_to_cart
The North Face Women's Recon Backpack	hunting & shooting	9/1/2017 16:31	Sep	16	fan shop	205.67.238.132	/department/fan%20shop/category/hunting%20&%20shooting/product/The%20North%20Face%20Women's%20Recon%20Backpack
Stiga Master Series ST3100 Competition Indoor	hockey	9/1/2017 16:31	Sep	16	fitness	150.197.222.233	/department/fitness/category/hockey/product/Stiga%20Master%20Series%20ST3100%20Competition%20Indoor
Perfect Fitness Perfect Rip Deck	cleats	9/1/2017 16:31	Sep	16	apparel	25.45.74.1	/department/apparel/category/cleats/product/Perfect%20Fitness%20Perfect%20Rip%20Deck/add_to_cart
O'Brien Men's Neoprene Life Vest	indoor outdoor games	9/1/2017 16:31	Sep	16	fan shop	86.253.121.136	/department/fan%20shop/category/indoor/outdoor%20games/product/O'Brien%20Men's%20Neoprene%20Life%20Vest
adidas Kids' F5 Messi FG Soccer Cleat	baseball & softball	9/1/2017 16:32	Sep	16	fitness	26.21.243.34	/department/fitness/category/baseball%20&%20softball/product/adidas%20Kids'%20F5%20Messi%20FG%20Soccer%20Cleat/add_to_cart
Glove It Imperial Golf Towel	trade-in	9/1/2017 16:32	Sep	16	outdoors	206.253.23.51	/department/outdoors/category/trade-in/product/Glove%20It%20Imperial%20Golf%20Towel/add_to_cart
Field & Stream Sportsman 16 Gun Fire Safe	fishing	9/1/2017 16:32	Sep	16	fan shop	173.115.247.254	/department/fan%20shop/category/fishing/product/Field%20&%20Stream%20Sportsman%2016%20Gun%20Fire%20Safe/add_to_cart
Nike Men's Dri-FIT Victory Golf Polo	women's apparel	9/1/2017 16:33	Sep	16	golf	142.236.237.204	/department/golf/category/women's%20apparel/product/Nike%20Men's%20Dri-FIT%20Victory%20Golf%20Polo
Under Armour Men's Tech II T-Shirt	lacrosse	9/1/2017 16:33	Sep	16	fitness	86.253.121.136	/department/fitness/category/lacrosse/product/Under%20Armour%20Men's%20Tech%20II%20T-Shirt
Perfect Fitness Perfect Rip Deck	cleats	9/1/2017 16:34	Sep	16	apparel	79.59.101.63	/department/apparel/category/cleats/product/Perfect%20Fitness%20Perfect%20Rip%20Deck/add_to_cart
Nike Dri-FIT Crew Sock 6 Pack	hockey	9/1/2017 16:34	Sep	16	fitness	182.121.253.3	/department/fitness/category/hockey/product/Nike%20Dri-FIT%20Crew%20Sock%206%20Pack/add_to_cart
Nike Men's CJ Elite 2 TD Football Cleat	men's footwear	9/1/2017 16:34	Sep	16	apparel	198.195.205.47	/department/apparel/category/men's%20footwear/product/Nike%20Men's%20CJ%20Elite%202%20TD%20Football%20Cleat
TaylorMade 2017 Purelite Stand Bag	golf gloves	9/1/2017 16:35	Sep	16	outdoors	216.10.81.131	/department/outdoors/category/golf%20gloves/product/TaylorMade%202017%20Purelite%20Stand%20Bag
Under Armour Kids' Mercenary Slide	electronics	9/1/2017 16:35	Sep	16	footwear	204.151.79.250	/department/footwear/category/electronics/product/Under%20Armour%20Kids'%20Mercenary%20Slide
Nike Men's Free 5.0+ Running Shoe	cardio equipment	9/1/2017 16:35	Sep	16	footwear	198.195.205.47	/department/footwear/category/cardio%20equipment/product/Nike%20Men's%20Free%205.0+%20Running%20Shoe/add_to_cart
Under Armour Men's Compression EV SL Slide	electronics	9/1/2017 16:36	Sep	16	footwear	132.9.150.102	/department/footwear/category/electronics/product/Under%20Armour%20Men's%20Compression%20EV%20SL%20Slide/add_to_cart
Cleveland Golf Women's 588 RTX CB Satin Chrom	golf apparel	9/1/2017 16:36	Sep	16	outdoors	150.197.222.233	/department/outdoors/category/golf%20apparel/product/Cleveland%20Golf%20Women's%20588%20RTX%20CB%20Satin%20Chrom/add_to_cart
Under Armour Girls' Toddler Spine Surge Runni	shop by sport	9/1/2017 16:36	Sep	16	golf	206.253.23.51	/department/golf/category/shop%20by%20sport/product/Under%20Armour%20Girls'%20Toddler%20Spine%20Surge%20Runni/add_to_cart
adidas Brazuca 2017 Official Match Ball	baseball & softball	9/1/2017 16:37	Sep	16	fitness	192.165.169.107	/department/fitness/category/baseball%20&%20softball/product/adidas%20Brazuca%202017%20Official%20Match%20Ball
SOLE E35 Elliptical	strength training	9/1/2017 16:37	Sep	16	footwear	63.241.234.226	/department/footwear/category/strength%20training/product/SOLE%20E35%20Elliptical
adidas Kids' F5 Messi FG Soccer Cleat	baseball & softball	9/1/2017 16:37	Sep	16	fitness	192.252.16.122	/department/fitness/category/baseball%20&%20softball/product/adidas%20Kids'%20F5%20Messi%20FG%20Soccer%20Cleat
O'Brien Men's Neoprene Life Vest	indoor outdoor games	9/1/2017 16:38	Sep	16	fan shop	204.151.79.250	/department/fan%20shop/category/indoor/outdoor%20games/product/O'Brien%20Men's%20Neoprene%20Life%20Vest
Nike Men's Free 5.0+ Running Shoe	cardio equipment	9/1/2017 16:38	Sep	16	footwear	216.10.81.131	/department/footwear/category/cardio%20equipment/product/Nike%20Men's%20Free%205.0+%20Running%20Shoe
Field & Stream Sportsman 16 Gun Fire Safe	fishing	9/1/2017 16:39	Sep	16	fan shop	223.233.0.202	/department/fan%20shop/category/fishing/product/Field%20&%20Stream%20Sportsman%2016%20Gun%20Fire%20Safe
Perfect Fitness Perfect Rip Deck	cleats	9/1/2017 16:40	Sep	16	apparel	175.76.240.216	/department/apparel/category/cleats/product/Perfect%20Fitness%20Perfect%20Rip%20Deck
Nike Men's Free 5.0+ Running Shoe	cardio equipment	9/1/2017 16:41	Sep	16	footwear	149.80.45.147	/department/footwear/category/cardio%20equipment/product/Nike%20Men's%20Free%205.0+%20Running%20Shoe/add_to_cart
Under Armour Women's Micro G Skulpt Running S	boxing & mma	9/1/2017 16:41	Sep	16	footwear	60.85.252.161	/department/footwear/category/boxing%20&%20mma/product/Under%20Armour%20Women's%20Micro%20G%20Skulpt%20Running%20S
SOLE E35 Elliptical	strength training	9/1/2017 16:41	Sep	16	footwear	205.67.238.132	/department/footwear/category/strength%20training/product/SOLE%20E35%20Elliptical/add_to_cart
Field & Stream Sportsman 16 Gun Fire Safe	fishing	9/1/2017 16:42	Sep	16	fan shop	205.67.238.132	/department/fan%20shop/category/fishing/product/Field%20&%20Stream%20Sportsman%2016%20Gun%20Fire%20Safe
adidas Kids' F5 Messi FG Soccer Cleat	baseball & softball	9/1/2017 16:43	Sep	16	fitness	149.80.45.147	/department/fitness/category/baseball%20&%20softball/product/adidas%20Kids'%20F5%20Messi%20FG%20Soccer%20Cleat/add_to_cart
Cleveland Golf Women's 588 RTX CB Satin Chrom	golf apparel	9/1/2017 16:43	Sep	16	outdoors	142.64.203.5	/department/outdoors/category/golf%20apparel/product/Cleveland%20Golf%20Women's%20588%20RTX%20CB%20Satin%20Chrom
adidas Men's Germany Black Crest Away Tee	girls' apparel	9/1/2017 16:43	Sep	16	golf	26.21.243.34	/department/golf/category/girls'%20apparel/product/adidas%20Men's%20Germany%20Black%20Crest%20Away%20Tee
Under Armour Kids' Mercenary Slide	electronics	9/1/2017 16:43	Sep	16	footwear	132.9.150.102	/department/footwear/category/electronics/product/Under%20Armour%20Kids'%20Mercenary%20Slide
Nike Men's Comfort 2 Slide	tennis & racquet	9/1/2017 16:44	Sep	16	fitness	25.45.74.1	/department/fitness/category/tennis%20&%20racquet/product/Nike%20Men's%20Comfort%202%20Slide/add_to_cart
Nike Men's Dri-FIT Victory Golf Polo	women's apparel	9/1/2017 16:44	Sep	16	golf	149.80.45.147	/department/golf/category/women's%20apparel/product/Nike%20Men's%20Dri-FIT%20Victory%20Golf%20Polo/add_to_cart
Nike Men's Dri-FIT Victory Golf Polo	women's apparel	9/1/2017 16:45	Sep	16	golf	142.236.237.204	/department/golf/category/women's%20apparel/product/Nike%20Men's%20Dri-FIT%20Victory%20Golf%20Polo
Cleveland Golf Women's 588 RTX CB Satin Chrom	golf apparel	9/1/2017 16:45	Sep	16	outdoors	25.45.74.1	/department/outdoors/category/golf%20apparel/product/Cleveland%20Golf%20Women's%20588%20RTX%20CB%20Satin%20Chrom
Cleveland Golf Women's 588 RTX CB Satin Chrom	golf apparel	9/1/2017 16:46	Sep	16	outdoors	212.11.137.222	/department/outdoors/category/golf%20apparel/product/Cleveland%20Golf%20Women's%20588%20RTX%20CB%20Satin%20Chrom
Nike Men's Comfort 2 Slide	tennis & racquet	9/1/2017 16:46	Sep	16	fitness	150.197.222.233	/department/fitness/category/tennis%20&%20racquet/product/Nike%20Men's%20Comfort%202%20Slide
Under Armour Hustle Storm Medium Duffle Bag	fitness accessories	9/1/2017 16:47	Sep	16	footwear	58.20.180.169	/department/footwear/category/fitness%20accessories/product/Under%20Armour%20Hustle%20Storm%20Medium%20Duffle%20Bag
Under Armour Men's Compression EV SL Slide	electronics	9/1/2017 16:47	Sep	16	footwear	56.184.21.125	/department/footwear/category/electronics/product/Under%20Armour%20Men's%20Compression%20EV%20SL%20Slide
Nike Men's CJ Elite 2 TD Football Cleat	men's footwear	9/1/2017 16:47	Sep	16	apparel	25.45.74.1	/department/apparel/category/men's%20footwear/product/Nike%20Men's%20CJ%20Elite%202%20TD%20Football%20Cleat/add_to_cart
Under Armour Men's Compression EV SL Slide	electronics	9/1/2017 16:48	Sep	16	footwear	58.20.180.169	/department/footwear/category/electronics/product/Under%20Armour%20Men's%20Compression%20EV%20SL%20Slide
Under Armour Hustle Storm Medium Duffle Bag	fitness accessories	9/1/2017 16:48	Sep	16	footwear	192.165.169.107	/department/footwear/category/fitness%20accessories/product/Under%20Armour%20Hustle%20Storm%20Medium%20Duffle%20Bag
Cleveland Golf Women's 588 RTX CB Satin Chrom	golf apparel	9/1/2017 16:49	Sep	16	outdoors	132.9.150.102	/department/outdoors/category/golf%20apparel/product/Cleveland%20Golf%20Women's%20588%20RTX%20CB%20Satin%20Chrom
Glove It Women's Imperial Golf Glove	golf balls	9/1/2017 16:49	Sep	16	outdoors	63.241.234.226	/department/outdoors/category/golf%20balls/product/Glove%20It%20Women's%20Imperial%20Golf%20Glove
adidas Youth Germany Black/Red Away Match Soc	girls' apparel	9/1/2017 16:49	Sep	16	golf	149.80.45.147	/department/golf/category/girls'%20apparel/product/adidas%20Youth%20Germany%20Black/Red%20Away%20Match%20Soc/add_to_cart
SOLE E35 Elliptical	strength training	9/1/2017 16:49	Sep	16	footwear	216.10.81.131	/department/footwear/category/strength%20training/product/SOLE%20E35%20Elliptical
Under Armour Girls' Toddler Spine Surge Runni	shop by sport	9/1/2017 16:51	Sep	16	golf	25.45.74.1	/department/golf/category/shop%20by%20sport/product/Under%20Armour%20Girls'%20Toddler%20Spine%20Surge%20Runni
Nike Men's Free 5.0+ Running Shoe	cardio equipment	9/1/2017 16:51	Sep	16	footwear	132.9.150.102	/department/footwear/category/cardio%20equipment/product/Nike%20Men's%20Free%205.0+%20Running%20Shoe/add_to_cart
Under Armour Women's Micro G Skulpt Running S	boxing & mma	9/1/2017 16:52	Sep	16	footwear	205.67.238.132	/department/footwear/category/boxing%20&%20mma/product/Under%20Armour%20Women's%20Micro%20G%20Skulpt%20Running%20S
Nike Men's Free 5.0+ Running Shoe	cardio equipment	9/1/2017 16:52	Sep	16	footwear	181.48.20.117	/department/footwear/category/cardio%20equipment/product/Nike%20Men's%20Free%205.0+%20Running%20Shoe/add_to_cart
SOLE E25 Elliptical	basketball	9/1/2017 16:52	Sep	16	fitness	86.253.121.136	/department/fitness/category/basketball/product/SOLE%20E25%20Elliptical
Nike Men's Fingertrap Max Training Shoe	soccer	9/1/2017 16:52	Sep	16	fitness	206.253.23.51	/department/fitness/category/soccer/product/Nike%20Men's%20Fingertrap%20Max%20Training%20Shoe/add_to_cart
Cleveland Golf Women's 588 RTX CB Satin Chrom	golf apparel	9/1/2017 16:52	Sep	16	outdoors	216.10.81.131	/department/outdoors/category/golf%20apparel/product/Cleveland%20Golf%20Women's%20588%20RTX%20CB%20Satin%20Chrom/add_to_cart
Bridgestone e6 Straight Distance NFL San Dieg	electronics	9/1/2017 16:53	Sep	16	outdoors	219.252.175.214	/department/outdoors/category/electronics/product/Bridgestone%20e6%20Straight%20Distance%20NFL%20San%20Dieg/add_to_cart
Perfect Fitness Perfect Rip Deck	cleats	9/1/2017 16:54	Sep	16	apparel	204.151.79.250	/department/apparel/category/cleats/product/Perfect%20Fitness%20Perfect%20Rip%20Deck
Nike Men's Comfort 2 Slide	tennis & racquet	9/1/2017 16:54	Sep	16	fitness	219.252.175.214	/department/fitness/category/tennis%20&%20racquet/product/Nike%20Men's%20Comfort%202%20Slide/add_to_cart
insta-bed Neverflat Air Mattress	hunting & shooting	9/1/2017 16:54	Sep	16	fan shop	5.84.160.42	/department/fan%20shop/category/hunting%20&%20shooting/product/insta-bed%20Neverflat%20Air%20Mattress/add_to_cart
Perfect Fitness Perfect Rip Deck	cleats	9/1/2017 16:55	Sep	16	apparel	175.76.240.216	/department/apparel/category/cleats/product/Perfect%20Fitness%20Perfect%20Rip%20Deck
Nike Men's Comfort 2 Slide	tennis & racquet	9/1/2017 16:55	Sep	16	fitness	79.59.101.63	/department/fitness/category/tennis%20&%20racquet/product/Nike%20Men's%20Comfort%202%20Slide
Columbia Men's PFG Anchor Tough T-Shirt	shop by sport	9/1/2017 16:55	Sep	16	golf	205.67.238.132	/department/golf/category/shop%20by%20sport/product/Columbia%20Men's%20PFG%20Anchor%20Tough%20T-Shirt
Nike Men's Free 5.0+ Running Shoe	cardio equipment	9/1/2017 16:56	Sep	16	footwear	26.21.243.34	/department/footwear/category/cardio%20equipment/product/Nike%20Men's%20Free%205.0+%20Running%20Shoe/add_to_cart
Pelican Sunstream 100 Kayak	water sports	9/1/2017 16:57	Sep	16	fan shop	85.135.134.214	/department/fan%20shop/category/water%20sports/product/Pelican%20Sunstream%20100%20Kayak
Under Armour Girls' Toddler Spine Surge Runni	shop by sport	9/1/2017 16:57	Sep	16	golf	59.14.14.143	/department/golf/category/shop%20by%20sport/product/Under%20Armour%20Girls'%20Toddler%20Spine%20Surge%20Runni
Nike Men's Free TR 5.0 TB Training Shoe	as seen on tv!	9/1/2017 16:57	Sep	16	footwear	31.142.99.115	/department/footwear/category/as%20seen%20on%20%20tv!/product/Nike%20Men's%20Free%20TR%205.0%20TB%20Training%20Shoe
The North Face Women's Recon Backpack	hunting & shooting	9/1/2017 16:57	Sep	16	fan shop	19.239.13.199	/department/fan%20shop/category/hunting%20&%20shooting/product/The%20North%20Face%20Women's%20Recon%20Backpack
Perfect Fitness Perfect Rip Deck	cleats	9/1/2017 16:58	Sep	16	apparel	19.239.13.199	/department/apparel/category/cleats/product/Perfect%20Fitness%20Perfect%20Rip%20Deck
Nike Men's Dri-FIT Victory Golf Polo	women's apparel	9/1/2017 16:59	Sep	16	golf	26.21.243.34	/department/golf/category/women's%20apparel/product/Nike%20Men's%20Dri-FIT%20Victory%20Golf%20Polo
Nike Men's Dri-FIT Victory Golf Polo	women's apparel	9/1/2017 16:59	Sep	16	golf	194.22.243.107	/department/golf/category/women's%20apparel/product/Nike%20Men's%20Dri-FIT%20Victory%20Golf%20Polo
SOLE E35 Elliptical	strength training	9/1/2017 16:59	Sep	16	footwear	16.231.175.0	/department/footwear/category/strength%20training/product/SOLE%20E35%20Elliptical/add_to_cart
Perfect Fitness Perfect Rip Deck	cleats	9/1/2017 17:00	Sep	17	apparel	125.243.168.120	/department/apparel/category/cleats/product/Perfect%20Fitness%20Perfect%20Rip%20Deck
Top Flite Women's 2017 XL Hybrid	golf apparel	9/1/2017 17:00	Sep	17	outdoors	138.46.82.98	/department/outdoors/category/golf%20apparel/product/Top%20Flite%20Women's%202017%20XL%20Hybrid/add_to_cart
Nike Men's Comfort 2 Slide	tennis & racquet	9/1/2017 17:00	Sep	17	fitness	203.10.210.179	/department/fitness/category/tennis%20&%20racquet/product/Nike%20Men's%20Comfort%202%20Slide
TYR Boys' Team Digi Jammer	girls' apparel	9/1/2017 17:00	Sep	17	golf	194.22.243.107	/department/golf/category/girls'%20apparel/product/TYR%20Boys'%20Team%20Digi%20Jammer
Under Armour Women's Ignite Slide	electronics	9/1/2017 17:01	Sep	17	footwear	16.231.175.0	/department/footwear/category/electronics/product/Under%20Armour%20Women's%20Ignite%20Slide
O'Brien Men's Neoprene Life Vest	indoor outdoor games	9/1/2017 17:01	Sep	17	fan shop	138.46.82.98	/department/fan%20shop/category/indoor/outdoor%20games/product/O'Brien%20Men's%20Neoprene%20Life%20Vest
Merrell Women's Grassbow Sport Hiking Shoe	men's golf clubs	9/1/2017 17:01	Sep	17	outdoors	192.165.169.107	/department/outdoors/category/men's%20golf%20clubs/product/Merrell%20Women's%20Grassbow%20Sport%20Hiking%20Shoe/add_to_cart
Under Armour Girls' Toddler Spine Surge Runni	shop by sport	9/1/2017 17:02	Sep	17	golf	189.227.208.146	/department/golf/category/shop%20by%20sport/product/Under%20Armour%20Girls'%20Toddler%20Spine%20Surge%20Runni/add_to_cart
The North Face Women's Recon Backpack	hunting & shooting	9/1/2017 17:03	Sep	17	fan shop	206.253.23.51	/department/fan%20shop/category/hunting%20&%20shooting/product/The%20North%20Face%20Women's%20Recon%20Backpack
Nike Men's Fingertrap Max Training Shoe	soccer	9/1/2017 17:03	Sep	17	fitness	142.239.23.51	/department/fitness/category/soccer/product/Nike%20Men's%20Fingertrap%20Max%20Training%20Shoe
Nike Men's Free 5.0+ Running Shoe	cardio equipment	9/1/2017 17:05	Sep	17	footwear	138.46.82.98	/department/footwear/category/cardio%20equipment/product/Nike%20Men's%20Free%205.0+%20Running%20Shoe
Nike Men's Free 5.0+ Running Shoe	cardio equipment	9/1/2017 17:06	Sep	17	footwear	183.8.167.21	/department/footwear/category/cardio%20equipment/product/Nike%20Men's%20Free%205.0+%20Running%20Shoe
Diamondback Women's Serene Classic Comfort Bi	camping & hiking	9/1/2017 17:06	Sep	17	fan shop	16.231.175.0	/department/fan%20shop/category/camping%20&%20hiking/product/Diamondback%20Women's%20Serene%20Classic%20Comfort%20Bi
Stiga Master Series ST3100 Competition Indoor	hockey	9/1/2017 17:06	Sep	17	fitness	175.236.33.152	/department/fitness/category/hockey/product/Stiga%20Master%20Series%20ST3100%20Competition%20Indoor
Perfect Fitness Perfect Rip Deck	cleats	9/1/2017 17:07	Sep	17	apparel	59.14.14.143	/department/apparel/category/cleats/product/Perfect%20Fitness%20Perfect%20Rip%20Deck
LIJA Women's Eyelet Sleeveless Golf Polo	golf shoes	9/1/2017 17:07	Sep	17	outdoors	88.79.0.120	/department/outdoors/category/golf%20shoes/product/LIJA%20Women's%20Eyelet%20Sleeveless%20Golf%20Polo
Under Armour Women's Micro G Skulpt Running S	boxing & mma	9/1/2017 17:07	Sep	17	footwear	206.253.23.51	/department/footwear/category/boxing%20&%20mma/product/Under%20Armour%20Women's%20Micro%20G%20Skulpt%20Running%20S/add_to_cart
Team Golf New England Patriots Putter Grip	accessories	9/1/2017 17:08	Sep	17	outdoors	181.48.20.117	/department/outdoors/category/accessories/product/Team%20Golf%20New%20England%20Patriots%20Putter%20Grip/add_to_cart
Perfect Fitness Perfect Rip Deck	cleats	9/1/2017 17:08	Sep	17	apparel	71.166.244.224	/department/apparel/category/cleats/product/Perfect%20Fitness%20Perfect%20Rip%20Deck/add_to_cart
Under Armour Girls' Toddler Spine Surge Runni	shop by sport	9/1/2017 17:08	Sep	17	golf	133.119.132.112	/department/golf/category/shop%20by%20sport/product/Under%20Armour%20Girls'%20Toddler%20Spine%20Surge%20Runni
Yakima DoubleDown Ace Hitch Mount 4-Bike Rack	strength training	9/1/2017 17:09	Sep	17	footwear	186.163.223.91	/department/footwear/category/strength%20training/product/Yakima%20DoubleDown%20Ace%20Hitch%20Mount%204-Bike%20Rack
adidas Youth Germany Black/Red Away Match Soc	girls' apparel	9/1/2017 17:09	Sep	17	golf	59.14.14.143	/department/golf/category/girls'%20apparel/product/adidas%20Youth%20Germany%20Black/Red%20Away%20Match%20Soc/add_to_cart
Perfect Fitness Perfect Rip Deck	cleats	9/1/2017 17:09	Sep	17	apparel	55.223.225.204	/department/apparel/category/cleats/product/Perfect%20Fitness%20Perfect%20Rip%20Deck
TYR Boys' Team Digi Jammer	girls' apparel	9/1/2017 17:09	Sep	17	golf	189.227.208.146	/department/golf/category/girls'%20apparel/product/TYR%20Boys'%20Team%20Digi%20Jammer
Diamondback Women's Serene Classic Comfort Bi	camping & hiking	9/1/2017 17:10	Sep	17	fan shop	183.8.167.21	/department/fan%20shop/category/camping%20&%20hiking/product/Diamondback%20Women's%20Serene%20Classic%20Comfort%20Bi/add_to_cart
adidas Kids' RG III Mid Football Cleat	featured shops	9/1/2017 17:10	Sep	17	apparel	31.142.99.115	/department/apparel/category/featured%20shops/product/adidas%20Kids'%20RG%20III%20Mid%20Football%20Cleat
Under Armour Women's Micro G Skulpt Running S	boxing & mma	9/1/2017 17:10	Sep	17	footwear	192.252.16.122	/department/footwear/category/boxing%20&%20mma/product/Under%20Armour%20Women's%20Micro%20G%20Skulpt%20Running%20S
TaylorMade 2017 Purelite Stand Bag	golf gloves	9/1/2017 17:10	Sep	17	outdoors	111.2.209.15	/department/outdoors/category/golf%20gloves/product/TaylorMade%202017%20Purelite%20Stand%20Bag
SOLE E25 Elliptical	basketball	9/1/2017 17:10	Sep	17	fitness	59.14.14.143	/department/fitness/category/basketball/product/SOLE%20E25%20Elliptical/add_to_cart
Nike Men's Dri-FIT Victory Golf Polo	women's apparel	9/1/2017 17:11	Sep	17	golf	132.9.150.102	/department/golf/category/women's%20apparel/product/Nike%20Men's%20Dri-FIT%20Victory%20Golf%20Polo
adidas Kids' RG III Mid Football Cleat	featured shops	9/1/2017 17:11	Sep	17	apparel	71.166.244.224	/department/apparel/category/featured%20shops/product/adidas%20Kids'%20RG%20III%20Mid%20Football%20Cleat
TYR Boys' Team Digi Jammer	girls' apparel	9/1/2017 17:12	Sep	17	golf	59.14.14.143	/department/golf/category/girls'%20apparel/product/TYR%20Boys'%20Team%20Digi%20Jammer
Nike Men's Dri-FIT Victory Golf Polo	women's apparel	9/1/2017 17:12	Sep	17	golf	197.221.161.51	/department/golf/category/women's%20apparel/product/Nike%20Men's%20Dri-FIT%20Victory%20Golf%20Polo
adidas Kids' RG III Mid Football Cleat	featured shops	9/1/2017 17:13	Sep	17	apparel	206.253.23.51	/department/apparel/category/featured%20shops/product/adidas%20Kids'%20RG%20III%20Mid%20Football%20Cleat
Perfect Fitness Perfect Rip Deck	cleats	9/1/2017 17:13	Sep	17	apparel	160.7.164.106	/department/apparel/category/cleats/product/Perfect%20Fitness%20Perfect%20Rip%20Deck/add_to_cart
TYR Boys' Team Digi Jammer	girls' apparel	9/1/2017 17:13	Sep	17	golf	160.7.164.106	/department/golf/category/girls'%20apparel/product/TYR%20Boys'%20Team%20Digi%20Jammer/add_to_cart
Columbia Men's PFG Anchor Tough T-Shirt	shop by sport	9/1/2017 17:14	Sep	17	golf	59.14.14.143	/department/golf/category/shop%20by%20sport/product/Columbia%20Men's%20PFG%20Anchor%20Tough%20T-Shirt
Columbia Men's PFG Anchor Tough T-Shirt	shop by sport	9/1/2017 17:14	Sep	17	golf	111.2.209.15	/department/golf/category/shop%20by%20sport/product/Columbia%20Men's%20PFG%20Anchor%20Tough%20T-Shirt
Under Armour Girls' Toddler Spine Surge Runni	shop by sport	9/1/2017 17:14	Sep	17	golf	192.252.16.122	/department/golf/category/shop%20by%20sport/product/Under%20Armour%20Girls'%20Toddler%20Spine%20Surge%20Runni
Glove It Women's Imperial Golf Glove	golf balls	9/1/2017 17:14	Sep	17	outdoors	55.223.225.204	/department/outdoors/category/golf%20balls/product/Glove%20It%20Women's%20Imperial%20Golf%20Glove/add_to_cart
Nike Men's Free TR 5.0 TB Training Shoe	as seen on tv!	9/1/2017 17:15	Sep	17	footwear	59.14.14.143	/department/footwear/category/as%20seen%20on%20%20tv!/product/Nike%20Men's%20Free%20TR%205.0%20TB%20Training%20Shoe/add_to_cart
Hirzl Women's Soffft Flex Golf Glove	golf balls	9/1/2017 17:15	Sep	17	outdoors	55.223.225.204	/department/outdoors/category/golf%20balls/product/Hirzl%20Women's%20Soffft%20Flex%20Golf%20Glove
Nike Men's Fingertrap Max Training Shoe	soccer	9/1/2017 17:15	Sep	17	fitness	9.198.37.139	/department/fitness/category/soccer/product/Nike%20Men's%20Fingertrap%20Max%20Training%20Shoe
The North Face Women's Recon Backpack	hunting & shooting	9/1/2017 17:16	Sep	17	fan shop	88.79.0.120	/department/fan%20shop/category/hunting%20&%20shooting/product/The%20North%20Face%20Women's%20Recon%20Backpack
Perfect Fitness Perfect Rip Deck	cleats	9/1/2017 17:16	Sep	17	apparel	55.223.225.204	/department/apparel/category/cleats/product/Perfect%20Fitness%20Perfect%20Rip%20Deck/add_to_cart
Perfect Fitness Perfect Rip Deck	cleats	9/1/2017 17:16	Sep	17	apparel	71.166.244.224	/department/apparel/category/cleats/product/Perfect%20Fitness%20Perfect%20Rip%20Deck
Nike Men's Free TR 5.0 TB Training Shoe	as seen on tv!	9/1/2017 17:16	Sep	17	footwear	160.7.164.106	/department/footwear/category/as%20seen%20on%20%20tv!/product/Nike%20Men's%20Free%20TR%205.0%20TB%20Training%20Shoe
SOLE E35 Elliptical	strength training	9/1/2017 17:16	Sep	17	footwear	210.254.142.16	/department/footwear/category/strength%20training/product/SOLE%20E35%20Elliptical
adidas Men's Germany Black Crest Away Tee	girls' apparel	9/1/2017 17:17	Sep	17	golf	183.8.167.21	/department/golf/category/girls'%20apparel/product/adidas%20Men's%20Germany%20Black%20Crest%20Away%20Tee/add_to_cart
Under Armour Girls' Toddler Spine Surge Runni	shop by sport	9/1/2017 17:17	Sep	17	golf	16.231.175.0	/department/golf/category/shop%20by%20sport/product/Under%20Armour%20Girls'%20Toddler%20Spine%20Surge%20Runni
Bag Boy M330 Push Cart	golf gloves	9/1/2017 17:17	Sep	17	outdoors	133.119.132.112	/department/outdoors/category/golf%20gloves/product/Bag%20Boy%20M330%20Push%20Cart
TYR Boys' Team Digi Jammer	girls' apparel	9/1/2017 17:17	Sep	17	golf	192.165.169.107	/department/golf/category/girls'%20apparel/product/TYR%20Boys'%20Team%20Digi%20Jammer
Perfect Fitness Perfect Rip Deck	cleats	9/1/2017 17:17	Sep	17	apparel	203.10.210.179	/department/apparel/category/cleats/product/Perfect%20Fitness%20Perfect%20Rip%20Deck/add_to_cart
Under Armour Hustle Storm Medium Duffle Bag	fitness accessories	9/1/2017 17:18	Sep	17	footwear	16.231.175.0	/department/footwear/category/fitness%20accessories/product/Under%20Armour%20Hustle%20Storm%20Medium%20Duffle%20Bag
Diamondback Women's Serene Classic Comfort Bi	camping & hiking	9/1/2017 17:18	Sep	17	fan shop	55.223.225.204	/department/fan%20shop/category/camping%20&%20hiking/product/Diamondback%20Women's%20Serene%20Classic%20Comfort%20Bi
Columbia Men's PFG Anchor Tough T-Shirt	shop by sport	9/1/2017 17:18	Sep	17	golf	175.236.33.152	/department/golf/category/shop%20by%20sport/product/Columbia%20Men's%20PFG%20Anchor%20Tough%20T-Shirt/add_to_cart
adidas Youth Germany Black/Red Away Match Soc	girls' apparel	9/1/2017 17:19	Sep	17	golf	160.7.164.106	/department/golf/category/girls'%20apparel/product/adidas%20Youth%20Germany%20Black/Red%20Away%20Match%20Soc
Pelican Sunstream 100 Kayak	water sports	9/1/2017 17:19	Sep	17	fan shop	206.253.23.51	/department/fan%20shop/category/water%20sports/product/Pelican%20Sunstream%20100%20Kayak
Perfect Fitness Perfect Rip Deck	cleats	9/1/2017 17:20	Sep	17	apparel	200.42.145.101	/department/apparel/category/cleats/product/Perfect%20Fitness%20Perfect%20Rip%20Deck
Under Armour Kids' Mercenary Slide	electronics	9/1/2017 17:20	Sep	17	footwear	210.254.142.16	/department/footwear/category/electronics/product/Under%20Armour%20Kids'%20Mercenary%20Slide/add_to_cart
Columbia Men's PFG Anchor Tough T-Shirt	shop by sport	9/1/2017 17:20	Sep	17	golf	175.236.33.152	/department/golf/category/shop%20by%20sport/product/Columbia%20Men's%20PFG%20Anchor%20Tough%20T-Shirt
adidas Men's Germany Black Crest Away Tee	girls' apparel	9/1/2017 17:21	Sep	17	golf	9.198.37.139	/department/golf/category/girls'%20apparel/product/adidas%20Men's%20Germany%20Black%20Crest%20Away%20Tee
Columbia Men's PFG Anchor Tough T-Shirt	shop by sport	9/1/2017 17:21	Sep	17	golf	59.14.14.143	/department/golf/category/shop%20by%20sport/product/Columbia%20Men's%20PFG%20Anchor%20Tough%20T-Shirt/add_to_cart
Under Armour Kids' Mercenary Slide	electronics	9/1/2017 17:21	Sep	17	footwear	71.166.244.224	/department/footwear/category/electronics/product/Under%20Armour%20Kids'%20Mercenary%20Slide
Perfect Fitness Perfect Rip Deck	cleats	9/1/2017 17:22	Sep	17	apparel	60.85.252.161	/department/apparel/category/cleats/product/Perfect%20Fitness%20Perfect%20Rip%20Deck
Nike Men's Dri-FIT Victory Golf Polo	women's apparel	9/1/2017 17:22	Sep	17	golf	121.64.117.248	/department/golf/category/women's%20apparel/product/Nike%20Men's%20Dri-FIT%20Victory%20Golf%20Polo
adidas Men's Germany Black Crest Away Tee	girls' apparel	9/1/2017 17:22	Sep	17	golf	16.231.175.0	/department/golf/category/girls'%20apparel/product/adidas%20Men's%20Germany%20Black%20Crest%20Away%20Tee
Nike Men's Free 5.0+ Running Shoe	cardio equipment	9/1/2017 17:23	Sep	17	footwear	134.2.143.5	/department/footwear/category/cardio%20equipment/product/Nike%20Men's%20Free%205.0+%20Running%20Shoe
Nike Men's CJ Elite 2 TD Football Cleat	men's footwear	9/1/2017 17:23	Sep	17	apparel	210.254.142.16	/department/apparel/category/men's%20footwear/product/Nike%20Men's%20CJ%20Elite%202%20TD%20Football%20Cleat
Perfect Fitness Perfect Rip Deck	cleats	9/1/2017 17:23	Sep	17	apparel	132.9.150.102	/department/apparel/category/cleats/product/Perfect%20Fitness%20Perfect%20Rip%20Deck
Columbia Men's PFG Anchor Tough T-Shirt	shop by sport	9/1/2017 17:23	Sep	17	golf	189.227.208.146	/department/golf/category/shop%20by%20sport/product/Columbia%20Men's%20PFG%20Anchor%20Tough%20T-Shirt
adidas Kids' RG III Mid Football Cleat	featured shops	9/1/2017 17:24	Sep	17	apparel	197.221.161.51	/department/apparel/category/featured%20shops/product/adidas%20Kids'%20RG%20III%20Mid%20Football%20Cleat
Pelican Sunstream 100 Kayak	water sports	9/1/2017 17:24	Sep	17	fan shop	192.165.169.107	/department/fan%20shop/category/water%20sports/product/Pelican%20Sunstream%20100%20Kayak
Pelican Sunstream 100 Kayak	water sports	9/1/2017 17:25	Sep	17	fan shop	134.2.143.5	/department/fan%20shop/category/water%20sports/product/Pelican%20Sunstream%20100%20Kayak
Perfect Fitness Perfect Rip Deck	cleats	9/1/2017 17:25	Sep	17	apparel	9.198.37.139	/department/apparel/category/cleats/product/Perfect%20Fitness%20Perfect%20Rip%20Deck
adidas Kids' RG III Mid Football Cleat	featured shops	9/1/2017 17:26	Sep	17	apparel	210.254.142.16	/department/apparel/category/featured%20shops/product/adidas%20Kids'%20RG%20III%20Mid%20Football%20Cleat/add_to_cart
Top Flite Women's 2017 XL Hybrid	golf apparel	9/1/2017 17:26	Sep	17	outdoors	194.22.243.107	/department/outdoors/category/golf%20apparel/product/Top%20Flite%20Women's%202017%20XL%20Hybrid
Perfect Fitness Perfect Rip Deck	cleats	9/1/2017 17:26	Sep	17	apparel	216.33.39.145	/department/apparel/category/cleats/product/Perfect%20Fitness%20Perfect%20Rip%20Deck
adidas Brazuca 2017 Official Match Ball	baseball & softball	9/1/2017 17:28	Sep	17	fitness	61.230.25.199	/department/fitness/category/baseball%20&%20softball/product/adidas%20Brazuca%202017%20Official%20Match%20Ball
Under Armour Girls' Toddler Spine Surge Runni	shop by sport	9/1/2017 17:28	Sep	17	golf	182.45.187.163	/department/golf/category/shop%20by%20sport/product/Under%20Armour%20Girls'%20Toddler%20Spine%20Surge%20Runni
TYR Boys' Team Digi Jammer	girls' apparel	9/1/2017 17:29	Sep	17	golf	48.103.28.98	/department/golf/category/girls'%20apparel/product/TYR%20Boys'%20Team%20Digi%20Jammer
Perfect Fitness Perfect Rip Deck	cleats	9/1/2017 17:29	Sep	17	apparel	46.194.115.61	/department/apparel/category/cleats/product/Perfect%20Fitness%20Perfect%20Rip%20Deck
Under Armour Women's Micro G Skulpt Running S	boxing & mma	9/1/2017 17:29	Sep	17	footwear	197.221.161.51	/department/footwear/category/boxing%20&%20mma/product/Under%20Armour%20Women's%20Micro%20G%20Skulpt%20Running%20S
adidas Men's Germany Black Crest Away Tee	girls' apparel	9/1/2017 17:30	Sep	17	golf	95.234.113.98	/department/golf/category/girls'%20apparel/product/adidas%20Men's%20Germany%20Black%20Crest%20Away%20Tee
Nike Men's Free 5.0+ Running Shoe	cardio equipment	9/1/2017 17:31	Sep	17	footwear	182.45.187.163	/department/footwear/category/cardio%20equipment/product/Nike%20Men's%20Free%205.0+%20Running%20Shoe
Nike Men's Free TR 5.0 TB Training Shoe	as seen on tv!	9/1/2017 17:31	Sep	17	footwear	188.28.166.221	/department/footwear/category/as%20seen%20on%20%20tv!/product/Nike%20Men's%20Free%20TR%205.0%20TB%20Training%20Shoe
Nike Men's Free 5.0+ Running Shoe	cardio equipment	9/1/2017 17:32	Sep	17	footwear	200.42.145.101	/department/footwear/category/cardio%20equipment/product/Nike%20Men's%20Free%205.0+%20Running%20Shoe
O'Brien Men's Neoprene Life Vest	indoor outdoor games	9/1/2017 17:32	Sep	17	fan shop	142.239.23.51	/department/fan%20shop/category/indoor/outdoor%20games/product/O'Brien%20Men's%20Neoprene%20Life%20Vest/add_to_cart
adidas Kids' RG III Mid Football Cleat	featured shops	9/1/2017 17:32	Sep	17	apparel	204.151.79.250	/department/apparel/category/featured%20shops/product/adidas%20Kids'%20RG%20III%20Mid%20Football%20Cleat/add_to_cart
Perfect Fitness Perfect Rip Deck	cleats	9/1/2017 17:32	Sep	17	apparel	99.34.84.103	/department/apparel/category/cleats/product/Perfect%20Fitness%20Perfect%20Rip%20Deck
Pelican Sunstream 100 Kayak	water sports	9/1/2017 17:32	Sep	17	fan shop	197.221.161.51	/department/fan%20shop/category/water%20sports/product/Pelican%20Sunstream%20100%20Kayak/add_to_cart
Pelican Sunstream 100 Kayak	water sports	9/1/2017 17:33	Sep	17	fan shop	163.146.66.198	/department/fan%20shop/category/water%20sports/product/Pelican%20Sunstream%20100%20Kayak
Yakima DoubleDown Ace Hitch Mount 4-Bike Rack	strength training	9/1/2017 17:33	Sep	17	footwear	46.194.115.61	/department/footwear/category/strength%20training/product/Yakima%20DoubleDown%20Ace%20Hitch%20Mount%204-Bike%20Rack
Pelican Sunstream 100 Kayak	water sports	9/1/2017 17:34	Sep	17	fan shop	21.45.244.105	/department/fan%20shop/category/water%20sports/product/Pelican%20Sunstream%20100%20Kayak
adidas Youth Germany Black/Red Away Match Soc	girls' apparel	9/1/2017 17:34	Sep	17	golf	111.2.209.15	/department/golf/category/girls'%20apparel/product/adidas%20Youth%20Germany%20Black/Red%20Away%20Match%20Soc
Diamondback Boys' Insight 24 Performance Hybr	basketball	9/1/2017 17:35	Sep	17	fitness	95.234.113.98	/department/fitness/category/basketball/product/Diamondback%20Boys'%20Insight%2024%20Performance%20Hybr
Pelican Sunstream 100 Kayak	water sports	9/1/2017 17:35	Sep	17	fan shop	183.8.167.21	/department/fan%20shop/category/water%20sports/product/Pelican%20Sunstream%20100%20Kayak
Nike Men's CJ Elite 2 TD Football Cleat	men's footwear	9/1/2017 17:35	Sep	17	apparel	155.0.26.67	/department/apparel/category/men's%20footwear/product/Nike%20Men's%20CJ%20Elite%202%20TD%20Football%20Cleat/add_to_cart
Pelican Sunstream 100 Kayak	water sports	9/1/2017 17:36	Sep	17	fan shop	128.252.195.215	/department/fan%20shop/category/water%20sports/product/Pelican%20Sunstream%20100%20Kayak/add_to_cart
adidas Kids' RG III Mid Football Cleat	featured shops	9/1/2017 17:36	Sep	17	apparel	160.7.164.106	/department/apparel/category/featured%20shops/product/adidas%20Kids'%20RG%20III%20Mid%20Football%20Cleat
The North Face Women's Recon Backpack	hunting & shooting	9/1/2017 17:37	Sep	17	fan shop	216.10.81.131	/department/fan%20shop/category/hunting%20&%20shooting/product/The%20North%20Face%20Women's%20Recon%20Backpack
Columbia Men's PFG Anchor Tough T-Shirt	shop by sport	9/1/2017 17:37	Sep	17	golf	108.160.242.15	/department/golf/category/shop%20by%20sport/product/Columbia%20Men's%20PFG%20Anchor%20Tough%20T-Shirt/add_to_cart
Pelican Sunstream 100 Kayak	water sports	9/1/2017 17:37	Sep	17	fan shop	61.32.230.136	/department/fan%20shop/category/water%20sports/product/Pelican%20Sunstream%20100%20Kayak
Pelican Sunstream 100 Kayak	water sports	9/1/2017 17:38	Sep	17	fan shop	150.197.222.233	/department/fan%20shop/category/water%20sports/product/Pelican%20Sunstream%20100%20Kayak
Ogio Race Golf Shoes	golf bags & carts	9/1/2017 17:38	Sep	17	outdoors	210.138.158.124	/department/outdoors/category/golf%20bags%20&%20carts/product/Ogio%20Race%20Golf%20Shoes
Yakima DoubleDown Ace Hitch Mount 4-Bike Rack	strength training	9/1/2017 17:38	Sep	17	footwear	11.23.59.67	/department/footwear/category/strength%20training/product/Yakima%20DoubleDown%20Ace%20Hitch%20Mount%204-Bike%20Rack/add_to_cart
adidas Men's Germany Black Crest Away Tee	girls' apparel	9/1/2017 17:39	Sep	17	golf	47.207.237.120	/department/golf/category/girls'%20apparel/product/adidas%20Men's%20Germany%20Black%20Crest%20Away%20Tee/add_to_cart
Merrell Women's Grassbow Sport Hiking Shoe	men's golf clubs	9/1/2017 17:39	Sep	17	outdoors	155.0.26.67	/department/outdoors/category/men's%20golf%20clubs/product/Merrell%20Women's%20Grassbow%20Sport%20Hiking%20Shoe
Nike Men's Fingertrap Max Training Shoe	soccer	9/1/2017 17:40	Sep	17	fitness	188.28.166.221	/department/fitness/category/soccer/product/Nike%20Men's%20Fingertrap%20Max%20Training%20Shoe
Field & Stream Sportsman 16 Gun Fire Safe	fishing	9/1/2017 17:40	Sep	17	fan shop	150.197.222.233	/department/fan%20shop/category/fishing/product/Field%20&%20Stream%20Sportsman%2016%20Gun%20Fire%20Safe
The North Face Women's Recon Backpack	hunting & shooting	9/1/2017 17:41	Sep	17	fan shop	188.28.166.221	/department/fan%20shop/category/hunting%20&%20shooting/product/The%20North%20Face%20Women's%20Recon%20Backpack
adidas Youth Germany Black/Red Away Match Soc	girls' apparel	9/1/2017 17:41	Sep	17	golf	95.146.83.196	/department/golf/category/girls'%20apparel/product/adidas%20Youth%20Germany%20Black/Red%20Away%20Match%20Soc
SOLE E25 Elliptical	basketball	9/1/2017 17:42	Sep	17	fitness	150.197.222.233	/department/fitness/category/basketball/product/SOLE%20E25%20Elliptical
Nike Men's CJ Elite 2 TD Football Cleat	men's footwear	9/1/2017 17:42	Sep	17	apparel	197.221.161.51	/department/apparel/category/men's%20footwear/product/Nike%20Men's%20CJ%20Elite%202%20TD%20Football%20Cleat
Columbia Men's PFG Anchor Tough T-Shirt	shop by sport	9/1/2017 17:42	Sep	17	golf	25.45.74.1	/department/golf/category/shop%20by%20sport/product/Columbia%20Men's%20PFG%20Anchor%20Tough%20T-Shirt
Perfect Fitness Perfect Rip Deck	cleats	9/1/2017 17:42	Sep	17	apparel	192.44.39.104	/department/apparel/category/cleats/product/Perfect%20Fitness%20Perfect%20Rip%20Deck
Yakima DoubleDown Ace Hitch Mount 4-Bike Rack	strength training	9/1/2017 17:43	Sep	17	footwear	95.234.113.98	/department/footwear/category/strength%20training/product/Yakima%20DoubleDown%20Ace%20Hitch%20Mount%204-Bike%20Rack
Bridgestone e6 Straight Distance NFL San Dieg	electronics	9/1/2017 17:43	Sep	17	outdoors	197.221.161.51	/department/outdoors/category/electronics/product/Bridgestone%20e6%20Straight%20Distance%20NFL%20San%20Dieg
Bridgestone e6 Straight Distance NFL San Dieg	electronics	9/1/2017 17:43	Sep	17	outdoors	46.194.115.61	/department/outdoors/category/electronics/product/Bridgestone%20e6%20Straight%20Distance%20NFL%20San%20Dieg
The North Face Women's Recon Backpack	hunting & shooting	9/1/2017 17:44	Sep	17	fan shop	216.10.81.131	/department/fan%20shop/category/hunting%20&%20shooting/product/The%20North%20Face%20Women's%20Recon%20Backpack
Glove It Women's Imperial Golf Glove	golf balls	9/1/2017 17:44	Sep	17	outdoors	19.149.225.61	/department/outdoors/category/golf%20balls/product/Glove%20It%20Women's%20Imperial%20Golf%20Glove
adidas Men's Germany Black Crest Away Tee	girls' apparel	9/1/2017 17:45	Sep	17	golf	210.138.158.124	/department/golf/category/girls'%20apparel/product/adidas%20Men's%20Germany%20Black%20Crest%20Away%20Tee
Merrell Women's Grassbow Sport Hiking Shoe	men's golf clubs	9/1/2017 17:45	Sep	17	outdoors	7.218.119.117	/department/outdoors/category/men's%20golf%20clubs/product/Merrell%20Women's%20Grassbow%20Sport%20Hiking%20Shoe
Under Armour Women's Micro G Skulpt Running S	boxing & mma	9/1/2017 17:45	Sep	17	footwear	192.44.39.104	/department/footwear/category/boxing%20&%20mma/product/Under%20Armour%20Women's%20Micro%20G%20Skulpt%20Running%20S/add_to_cart
Merrell Men's All Out Flash Trail Running Sho	men's golf clubs	9/1/2017 17:46	Sep	17	outdoors	206.166.150.197	/department/outdoors/category/men's%20golf%20clubs/product/Merrell%20Men's%20All%20Out%20Flash%20Trail%20Running%20Sho
Perfect Fitness Perfect Rip Deck	cleats	9/1/2017 17:46	Sep	17	apparel	163.146.66.198	/department/apparel/category/cleats/product/Perfect%20Fitness%20Perfect%20Rip%20Deck
Pelican Sunstream 100 Kayak	water sports	9/1/2017 17:46	Sep	17	fan shop	52.79.15.47	/department/fan%20shop/category/water%20sports/product/Pelican%20Sunstream%20100%20Kayak/add_to_cart
Perfect Fitness Perfect Rip Deck	cleats	9/1/2017 17:48	Sep	17	apparel	175.236.33.152	/department/apparel/category/cleats/product/Perfect%20Fitness%20Perfect%20Rip%20Deck
insta-bed Neverflat Air Mattress	hunting & shooting	9/1/2017 17:48	Sep	17	fan shop	95.234.113.98	/department/fan%20shop/category/hunting%20&%20shooting/product/insta-bed%20Neverflat%20Air%20Mattress
adidas Kids' RG III Mid Football Cleat	featured shops	9/1/2017 17:49	Sep	17	apparel	21.45.244.105	/department/apparel/category/featured%20shops/product/adidas%20Kids'%20RG%20III%20Mid%20Football%20Cleat
insta-bed Neverflat Air Mattress	hunting & shooting	9/1/2017 17:49	Sep	17	fan shop	7.218.119.117	/department/fan%20shop/category/hunting%20&%20shooting/product/insta-bed%20Neverflat%20Air%20Mattress
Nike Men's Dri-FIT Victory Golf Polo	women's apparel	9/1/2017 17:50	Sep	17	golf	19.149.225.61	/department/golf/category/women's%20apparel/product/Nike%20Men's%20Dri-FIT%20Victory%20Golf%20Polo
Ogio Race Golf Shoes	golf bags & carts	9/1/2017 17:50	Sep	17	outdoors	216.10.81.131	/department/outdoors/category/golf%20bags%20&%20carts/product/Ogio%20Race%20Golf%20Shoes/add_to_cart
Yakima DoubleDown Ace Hitch Mount 4-Bike Rack	strength training	9/1/2017 17:51	Sep	17	footwear	188.28.166.221	/department/footwear/category/strength%20training/product/Yakima%20DoubleDown%20Ace%20Hitch%20Mount%204-Bike%20Rack
Nike Men's Free 5.0+ Running Shoe	cardio equipment	9/1/2017 17:52	Sep	17	footwear	188.28.166.221	/department/footwear/category/cardio%20equipment/product/Nike%20Men's%20Free%205.0+%20Running%20Shoe/add_to_cart
Perfect Fitness Perfect Rip Deck	cleats	9/1/2017 17:52	Sep	17	apparel	21.45.244.105	/department/apparel/category/cleats/product/Perfect%20Fitness%20Perfect%20Rip%20Deck
TYR Boys' Team Digi Jammer	girls' apparel	9/1/2017 17:52	Sep	17	golf	95.146.83.196	/department/golf/category/girls'%20apparel/product/TYR%20Boys'%20Team%20Digi%20Jammer/add_to_cart
Cleveland Golf Women's 588 RTX CB Satin Chrom	golf apparel	9/1/2017 17:52	Sep	17	outdoors	155.0.26.67	/department/outdoors/category/golf%20apparel/product/Cleveland%20Golf%20Women's%20588%20RTX%20CB%20Satin%20Chrom
Team Golf New England Patriots Putter Grip	accessories	9/1/2017 17:53	Sep	17	outdoors	111.2.209.15	/department/outdoors/category/accessories/product/Team%20Golf%20New%20England%20Patriots%20Putter%20Grip
Under Armour Girls' Toddler Spine Surge Runni	shop by sport	9/1/2017 17:53	Sep	17	golf	200.42.145.101	/department/golf/category/shop%20by%20sport/product/Under%20Armour%20Girls'%20Toddler%20Spine%20Surge%20Runni/add_to_cart
Yakima DoubleDown Ace Hitch Mount 4-Bike Rack	strength training	9/1/2017 17:53	Sep	17	footwear	47.207.237.120	/department/footwear/category/strength%20training/product/Yakima%20DoubleDown%20Ace%20Hitch%20Mount%204-Bike%20Rack
Merrell Women's Grassbow Sport Hiking Shoe	men's golf clubs	9/1/2017 17:53	Sep	17	outdoors	108.160.242.15	/department/outdoors/category/men's%20golf%20clubs/product/Merrell%20Women's%20Grassbow%20Sport%20Hiking%20Shoe
Under Armour Hustle Storm Medium Duffle Bag	fitness accessories	9/1/2017 17:53	Sep	17	footwear	197.221.161.51	/department/footwear/category/fitness%20accessories/product/Under%20Armour%20Hustle%20Storm%20Medium%20Duffle%20Bag/add_to_cart
Under Armour Kids' Mercenary Slide	electronics	9/1/2017 17:54	Sep	17	footwear	188.28.166.221	/department/footwear/category/electronics/product/Under%20Armour%20Kids'%20Mercenary%20Slide
O'Brien Men's Neoprene Life Vest	indoor outdoor games	9/1/2017 17:55	Sep	17	fan shop	192.252.16.122	/department/fan%20shop/category/indoor/outdoor%20games/product/O'Brien%20Men's%20Neoprene%20Life%20Vest
Cleveland Golf Women's 588 RTX CB Satin Chrom	golf apparel	9/1/2017 17:55	Sep	17	outdoors	200.42.145.101	/department/outdoors/category/golf%20apparel/product/Cleveland%20Golf%20Women's%20588%20RTX%20CB%20Satin%20Chrom/add_to_cart
Nike Men's Free 5.0+ Running Shoe	cardio equipment	9/1/2017 17:56	Sep	17	footwear	183.8.167.21	/department/footwear/category/cardio%20equipment/product/Nike%20Men's%20Free%205.0+%20Running%20Shoe
Cleveland Golf Women's 588 RTX CB Satin Chrom	golf apparel	9/1/2017 17:58	Sep	17	outdoors	200.42.145.101	/department/outdoors/category/golf%20apparel/product/Cleveland%20Golf%20Women's%20588%20RTX%20CB%20Satin%20Chrom
Nike Men's Free 5.0+ Running Shoe	cardio equipment	9/1/2017 17:58	Sep	17	footwear	163.161.135.221	/department/footwear/category/cardio%20equipment/product/Nike%20Men's%20Free%205.0+%20Running%20Shoe/add_to_cart
Bridgestone e6 Straight Distance NFL San Dieg	electronics	9/1/2017 17:59	Sep	17	outdoors	192.44.39.104	/department/outdoors/category/electronics/product/Bridgestone%20e6%20Straight%20Distance%20NFL%20San%20Dieg/add_to_cart
O'Brien Men's Neoprene Life Vest	indoor outdoor games	9/1/2017 17:59	Sep	17	fan shop	21.45.244.105	/department/fan%20shop/category/indoor/outdoor%20games/product/O'Brien%20Men's%20Neoprene%20Life%20Vest
Stiga Master Series ST3100 Competition Indoor	hockey	9/1/2017 18:00	Sep	18	fitness	111.2.209.15	/department/fitness/category/hockey/product/Stiga%20Master%20Series%20ST3100%20Competition%20Indoor
O'Brien Men's Neoprene Life Vest	indoor outdoor games	9/1/2017 18:02	Sep	18	fan shop	198.195.205.47	/department/fan%20shop/category/indoor/outdoor%20games/product/O'Brien%20Men's%20Neoprene%20Life%20Vest/add_to_cart
Nike Dri-FIT Crew Sock 6 Pack	hockey	9/1/2017 18:02	Sep	18	fitness	21.45.244.105	/department/fitness/category/hockey/product/Nike%20Dri-FIT%20Crew%20Sock%206%20Pack
Under Armour Kids' Mercenary Slide	electronics	9/1/2017 18:02	Sep	18	footwear	61.230.25.199	/department/footwear/category/electronics/product/Under%20Armour%20Kids'%20Mercenary%20Slide
LIJA Women's Button Golf Dress	golf shoes	9/1/2017 18:02	Sep	18	outdoors	142.239.23.51	/department/outdoors/category/golf%20shoes/product/LIJA%20Women's%20Button%20Golf%20Dress
Nike Men's CJ Elite 2 TD Football Cleat	men's footwear	9/1/2017 18:02	Sep	18	apparel	11.23.59.67	/department/apparel/category/men's%20footwear/product/Nike%20Men's%20CJ%20Elite%202%20TD%20Football%20Cleat/add_to_cart
adidas Brazuca 2017 Official Match Ball	baseball & softball	9/1/2017 18:03	Sep	18	fitness	19.239.13.199	/department/fitness/category/baseball%20&%20softball/product/adidas%20Brazuca%202017%20Official%20Match%20Ball
Yakima DoubleDown Ace Hitch Mount 4-Bike Rack	strength training	9/1/2017 18:03	Sep	18	footwear	60.85.252.161	/department/footwear/category/strength%20training/product/Yakima%20DoubleDown%20Ace%20Hitch%20Mount%204-Bike%20Rack
LIJA Women's Eyelet Sleeveless Golf Polo	golf shoes	9/1/2017 18:04	Sep	18	outdoors	61.230.25.199	/department/outdoors/category/golf%20shoes/product/LIJA%20Women's%20Eyelet%20Sleeveless%20Golf%20Polo
Bag Boy M330 Push Cart	golf gloves	9/1/2017 18:04	Sep	18	outdoors	21.45.244.105	/department/outdoors/category/golf%20gloves/product/Bag%20Boy%20M330%20Push%20Cart/add_to_cart
adidas Men's Germany Black Crest Away Tee	girls' apparel	9/1/2017 18:04	Sep	18	golf	88.169.187.201	/department/golf/category/girls'%20apparel/product/adidas%20Men's%20Germany%20Black%20Crest%20Away%20Tee
Bridgestone e6 Straight Distance NFL San Dieg	electronics	9/1/2017 18:05	Sep	18	outdoors	86.253.121.136	/department/outdoors/category/electronics/product/Bridgestone%20e6%20Straight%20Distance%20NFL%20San%20Dieg
LIJA Women's Eyelet Sleeveless Golf Polo	golf shoes	9/1/2017 18:05	Sep	18	outdoors	95.234.113.98	/department/outdoors/category/golf%20shoes/product/LIJA%20Women's%20Eyelet%20Sleeveless%20Golf%20Polo
O'Brien Men's Neoprene Life Vest	indoor outdoor games	9/1/2017 18:05	Sep	18	fan shop	25.45.74.1	/department/fan%20shop/category/indoor/outdoor%20games/product/O'Brien%20Men's%20Neoprene%20Life%20Vest
Field & Stream Sportsman 16 Gun Fire Safe	fishing	9/1/2017 18:05	Sep	18	fan shop	5.84.160.42	/department/fan%20shop/category/fishing/product/Field%20&%20Stream%20Sportsman%2016%20Gun%20Fire%20Safe
Perfect Fitness Perfect Rip Deck	cleats	9/1/2017 18:05	Sep	18	apparel	133.119.132.112	/department/apparel/category/cleats/product/Perfect%20Fitness%20Perfect%20Rip%20Deck
Stiga Master Series ST3100 Competition Indoor	hockey	9/1/2017 18:05	Sep	18	fitness	203.204.80.21	/department/fitness/category/hockey/product/Stiga%20Master%20Series%20ST3100%20Competition%20Indoor
Perfect Fitness Perfect Rip Deck	cleats	9/1/2017 18:06	Sep	18	apparel	108.160.242.15	/department/apparel/category/cleats/product/Perfect%20Fitness%20Perfect%20Rip%20Deck
Nike Men's CJ Elite 2 TD Football Cleat	men's footwear	9/1/2017 18:08	Sep	18	apparel	183.8.167.21	/department/apparel/category/men's%20footwear/product/Nike%20Men's%20CJ%20Elite%202%20TD%20Football%20Cleat
Titleist Pro V1x Golf Balls	electronics	9/1/2017 18:08	Sep	18	outdoors	108.160.242.15	/department/outdoors/category/electronics/product/Titleist%20Pro%20V1x%20Golf%20Balls
Under Armour Hustle Storm Medium Duffle Bag	fitness accessories	9/1/2017 18:10	Sep	18	footwear	155.0.26.67	/department/footwear/category/fitness%20accessories/product/Under%20Armour%20Hustle%20Storm%20Medium%20Duffle%20Bag
Pelican Sunstream 100 Kayak	water sports	9/1/2017 18:10	Sep	18	fan shop	167.45.17.8	/department/fan%20shop/category/water%20sports/product/Pelican%20Sunstream%20100%20Kayak/add_to_cart
O'Brien Men's Neoprene Life Vest	indoor outdoor games	9/1/2017 18:10	Sep	18	fan shop	21.45.244.105	/department/fan%20shop/category/indoor/outdoor%20games/product/O'Brien%20Men's%20Neoprene%20Life%20Vest
Nike Dri-FIT Crew Sock 6 Pack	hockey	9/1/2017 18:11	Sep	18	fitness	55.223.225.204	/department/fitness/category/hockey/product/Nike%20Dri-FIT%20Crew%20Sock%206%20Pack/add_to_cart
Pelican Sunstream 100 Kayak	water sports	9/1/2017 18:11	Sep	18	fan shop	35.245.62.35	/department/fan%20shop/category/water%20sports/product/Pelican%20Sunstream%20100%20Kayak/add_to_cart
Nike Men's CJ Elite 2 TD Football Cleat	men's footwear	9/1/2017 18:11	Sep	18	apparel	11.23.59.67	/department/apparel/category/men's%20footwear/product/Nike%20Men's%20CJ%20Elite%202%20TD%20Football%20Cleat
adidas Men's Germany Black Crest Away Tee	girls' apparel	9/1/2017 18:12	Sep	18	golf	5.84.160.42	/department/golf/category/girls'%20apparel/product/adidas%20Men's%20Germany%20Black%20Crest%20Away%20Tee/add_to_cart
Perfect Fitness Perfect Rip Deck	cleats	9/1/2017 18:12	Sep	18	apparel	142.239.23.51	/department/apparel/category/cleats/product/Perfect%20Fitness%20Perfect%20Rip%20Deck/add_to_cart
Under Armour Girls' Toddler Spine Surge Runni	shop by sport	9/1/2017 18:12	Sep	18	golf	181.48.20.117	/department/golf/category/shop%20by%20sport/product/Under%20Armour%20Girls'%20Toddler%20Spine%20Surge%20Runni/add_to_cart
Under Armour Hustle Storm Medium Duffle Bag	fitness accessories	9/1/2017 18:12	Sep	18	footwear	21.45.244.105	/department/footwear/category/fitness%20accessories/product/Under%20Armour%20Hustle%20Storm%20Medium%20Duffle%20Bag/add_to_cart
Nike Men's CJ Elite 2 TD Football Cleat	men's footwear	9/1/2017 18:13	Sep	18	apparel	60.85.252.161	/department/apparel/category/men's%20footwear/product/Nike%20Men's%20CJ%20Elite%202%20TD%20Football%20Cleat/add_to_cart
adidas Kids' RG III Mid Football Cleat	featured shops	9/1/2017 18:13	Sep	18	apparel	192.44.39.104	/department/apparel/category/featured%20shops/product/adidas%20Kids'%20RG%20III%20Mid%20Football%20Cleat
SOLE E25 Elliptical	basketball	9/1/2017 18:14	Sep	18	fitness	55.223.225.204	/department/fitness/category/basketball/product/SOLE%20E25%20Elliptical
Under Armour Girls' Toddler Spine Surge Runni	shop by sport	9/1/2017 18:14	Sep	18	golf	192.44.39.104	/department/golf/category/shop%20by%20sport/product/Under%20Armour%20Girls'%20Toddler%20Spine%20Surge%20Runni
Team Golf Pittsburgh Steelers Putter Grip	accessories	9/1/2017 18:14	Sep	18	outdoors	35.245.62.35	/department/outdoors/category/accessories/product/Team%20Golf%20Pittsburgh%20Steelers%20Putter%20Grip
Nike Men's CJ Elite 2 TD Football Cleat	men's footwear	9/1/2017 18:15	Sep	18	apparel	199.52.45.6	/department/apparel/category/men's%20footwear/product/Nike%20Men's%20CJ%20Elite%202%20TD%20Football%20Cleat
Nike Men's CJ Elite 2 TD Football Cleat	men's footwear	9/1/2017 18:15	Sep	18	apparel	111.2.209.15	/department/apparel/category/men's%20footwear/product/Nike%20Men's%20CJ%20Elite%202%20TD%20Football%20Cleat/add_to_cart
Under Armour Girls' Toddler Spine Surge Runni	shop by sport	9/1/2017 18:15	Sep	18	golf	46.194.115.61	/department/golf/category/shop%20by%20sport/product/Under%20Armour%20Girls'%20Toddler%20Spine%20Surge%20Runni
adidas Youth Germany Black/Red Away Match Soc	girls' apparel	9/1/2017 18:16	Sep	18	golf	160.7.164.106	/department/golf/category/girls'%20apparel/product/adidas%20Youth%20Germany%20Black/Red%20Away%20Match%20Soc
adidas Men's Germany Black Crest Away Tee	girls' apparel	9/1/2017 18:16	Sep	18	golf	223.233.0.202	/department/golf/category/girls'%20apparel/product/adidas%20Men's%20Germany%20Black%20Crest%20Away%20Tee/add_to_cart
LIJA Women's Eyelet Sleeveless Golf Polo	golf shoes	9/1/2017 18:17	Sep	18	outdoors	95.234.113.98	/department/outdoors/category/golf%20shoes/product/LIJA%20Women's%20Eyelet%20Sleeveless%20Golf%20Polo/add_to_cart
Perfect Fitness Perfect Rip Deck	cleats	9/1/2017 18:17	Sep	18	apparel	181.48.20.117	/department/apparel/category/cleats/product/Perfect%20Fitness%20Perfect%20Rip%20Deck
Under Armour Girls' Toddler Spine Surge Runni	shop by sport	9/1/2017 18:17	Sep	18	golf	199.52.45.6	/department/golf/category/shop%20by%20sport/product/Under%20Armour%20Girls'%20Toddler%20Spine%20Surge%20Runni
Under Armour Women's Micro G Skulpt Running S	boxing & mma	9/1/2017 18:17	Sep	18	footwear	155.0.26.67	/department/footwear/category/boxing%20&%20mma/product/Under%20Armour%20Women's%20Micro%20G%20Skulpt%20Running%20S
Under Armour Kids' Mercenary Slide	electronics	9/1/2017 18:18	Sep	18	footwear	142.239.23.51	/department/footwear/category/electronics/product/Under%20Armour%20Kids'%20Mercenary%20Slide
Nike Men's Comfort 2 Slide	tennis & racquet	9/1/2017 18:19	Sep	18	fitness	61.230.25.199	/department/fitness/category/tennis%20&%20racquet/product/Nike%20Men's%20Comfort%202%20Slide
LIJA Women's Button Golf Dress	golf shoes	9/1/2017 18:19	Sep	18	outdoors	203.10.210.179	/department/outdoors/category/golf%20shoes/product/LIJA%20Women's%20Button%20Golf%20Dress
Under Armour Men's Tech II T-Shirt	lacrosse	9/1/2017 18:19	Sep	18	fitness	60.85.252.161	/department/fitness/category/lacrosse/product/Under%20Armour%20Men's%20Tech%20II%20T-Shirt
Nike Men's CJ Elite 2 TD Football Cleat	men's footwear	9/1/2017 18:19	Sep	18	apparel	198.195.205.47	/department/apparel/category/men's%20footwear/product/Nike%20Men's%20CJ%20Elite%202%20TD%20Football%20Cleat
Nike Men's Dri-FIT Victory Golf Polo	women's apparel	9/1/2017 18:19	Sep	18	golf	33.247.17.92	/department/golf/category/women's%20apparel/product/Nike%20Men's%20Dri-FIT%20Victory%20Golf%20Polo
Perfect Fitness Perfect Rip Deck	cleats	9/1/2017 18:20	Sep	18	apparel	29.69.203.57	/department/apparel/category/cleats/product/Perfect%20Fitness%20Perfect%20Rip%20Deck
insta-bed Neverflat Air Mattress	hunting & shooting	9/1/2017 18:20	Sep	18	fan shop	56.184.21.125	/department/fan%20shop/category/hunting%20&%20shooting/product/insta-bed%20Neverflat%20Air%20Mattress/add_to_cart
Perfect Fitness Perfect Rip Deck	cleats	9/1/2017 18:20	Sep	18	apparel	200.42.145.101	/department/apparel/category/cleats/product/Perfect%20Fitness%20Perfect%20Rip%20Deck/add_to_cart
Under Armour Women's Micro G Skulpt Running S	boxing & mma	9/1/2017 18:21	Sep	18	footwear	33.247.17.92	/department/footwear/category/boxing%20&%20mma/product/Under%20Armour%20Women's%20Micro%20G%20Skulpt%20Running%20S
Nike Men's Fingertrap Max Training Shoe	soccer	9/1/2017 18:21	Sep	18	fitness	113.89.175.180	/department/fitness/category/soccer/product/Nike%20Men's%20Fingertrap%20Max%20Training%20Shoe
Merrell Women's Grassbow Sport Hiking Shoe	men's golf clubs	9/1/2017 18:22	Sep	18	outdoors	183.8.167.21	/department/outdoors/category/men's%20golf%20clubs/product/Merrell%20Women's%20Grassbow%20Sport%20Hiking%20Shoe
Perfect Fitness Perfect Rip Deck	cleats	9/1/2017 18:23	Sep	18	apparel	173.115.247.254	/department/apparel/category/cleats/product/Perfect%20Fitness%20Perfect%20Rip%20Deck
Diamondback Women's Serene Classic Comfort Bi	camping & hiking	9/1/2017 18:23	Sep	18	fan shop	35.245.62.35	/department/fan%20shop/category/camping%20&%20hiking/product/Diamondback%20Women's%20Serene%20Classic%20Comfort%20Bi
Under Armour Hustle Storm Medium Duffle Bag	fitness accessories	9/1/2017 18:23	Sep	18	footwear	62.206.64.9	/department/footwear/category/fitness%20accessories/product/Under%20Armour%20Hustle%20Storm%20Medium%20Duffle%20Bag/add_to_cart
TYR Boys' Team Digi Jammer	girls' apparel	9/1/2017 18:25	Sep	18	golf	62.206.64.9	/department/golf/category/girls'%20apparel/product/TYR%20Boys'%20Team%20Digi%20Jammer/add_to_cart
Diamondback Women's Serene Classic Comfort Bi	camping & hiking	9/1/2017 18:25	Sep	18	fan shop	56.184.21.125	/department/fan%20shop/category/camping%20&%20hiking/product/Diamondback%20Women's%20Serene%20Classic%20Comfort%20Bi/add_to_cart
adidas Brazuca 2017 Official Match Ball	baseball & softball	9/1/2017 18:25	Sep	18	fitness	42.220.36.253	/department/fitness/category/baseball%20&%20softball/product/adidas%20Brazuca%202017%20Official%20Match%20Ball
Under Armour Hustle Storm Medium Duffle Bag	fitness accessories	9/1/2017 18:25	Sep	18	footwear	5.84.160.42	/department/footwear/category/fitness%20accessories/product/Under%20Armour%20Hustle%20Storm%20Medium%20Duffle%20Bag
Perfect Fitness Perfect Rip Deck	cleats	9/1/2017 18:25	Sep	18	apparel	19.239.13.199	/department/apparel/category/cleats/product/Perfect%20Fitness%20Perfect%20Rip%20Deck
Yakima DoubleDown Ace Hitch Mount 4-Bike Rack	strength training	9/1/2017 18:25	Sep	18	footwear	61.230.25.199	/department/footwear/category/strength%20training/product/Yakima%20DoubleDown%20Ace%20Hitch%20Mount%204-Bike%20Rack
Top Flite Women's 2017 XL Hybrid	golf apparel	9/1/2017 18:26	Sep	18	outdoors	16.231.175.0	/department/outdoors/category/golf%20apparel/product/Top%20Flite%20Women's%202017%20XL%20Hybrid/add_to_cart
O'Brien Men's Neoprene Life Vest	indoor outdoor games	9/1/2017 18:26	Sep	18	fan shop	62.206.64.9	/department/fan%20shop/category/indoor/outdoor%20games/product/O'Brien%20Men's%20Neoprene%20Life%20Vest
Nike Men's Comfort 2 Slide	tennis & racquet	9/1/2017 18:26	Sep	18	fitness	42.220.36.253	/department/fitness/category/tennis%20&%20racquet/product/Nike%20Men's%20Comfort%202%20Slide
adidas Kids' RG III Mid Football Cleat	featured shops	9/1/2017 18:26	Sep	18	apparel	212.11.137.222	/department/apparel/category/featured%20shops/product/adidas%20Kids'%20RG%20III%20Mid%20Football%20Cleat
Diamondback Women's Serene Classic Comfort Bi	camping & hiking	9/1/2017 18:27	Sep	18	fan shop	7.218.119.117	/department/fan%20shop/category/camping%20&%20hiking/product/Diamondback%20Women's%20Serene%20Classic%20Comfort%20Bi
adidas Kids' RG III Mid Football Cleat	featured shops	9/1/2017 18:27	Sep	18	apparel	88.169.187.201	/department/apparel/category/featured%20shops/product/adidas%20Kids'%20RG%20III%20Mid%20Football%20Cleat/add_to_cart
Bridgestone e6 Straight Distance NFL Tennesse	electronics	9/1/2017 18:28	Sep	18	outdoors	25.45.74.1	/department/outdoors/category/electronics/product/Bridgestone%20e6%20Straight%20Distance%20NFL%20Tennesse
Pelican Sunstream 100 Kayak	water sports	9/1/2017 18:28	Sep	18	fan shop	113.89.175.180	/department/fan%20shop/category/water%20sports/product/Pelican%20Sunstream%20100%20Kayak
Bridgestone e6 Straight Distance NFL San Dieg	electronics	9/1/2017 18:28	Sep	18	outdoors	198.195.205.47	/department/outdoors/category/electronics/product/Bridgestone%20e6%20Straight%20Distance%20NFL%20San%20Dieg
Diamondback Boys' Insight 24 Performance Hybr	basketball	9/1/2017 18:29	Sep	18	fitness	61.230.25.199	/department/fitness/category/basketball/product/Diamondback%20Boys'%20Insight%2024%20Performance%20Hybr/add_to_cart
adidas Kids' RG III Mid Football Cleat	featured shops	9/1/2017 18:30	Sep	18	apparel	88.169.187.201	/department/apparel/category/featured%20shops/product/adidas%20Kids'%20RG%20III%20Mid%20Football%20Cleat
Top Flite Women's 2017 XL Hybrid	golf apparel	9/1/2017 18:30	Sep	18	outdoors	163.146.66.198	/department/outdoors/category/golf%20apparel/product/Top%20Flite%20Women's%202017%20XL%20Hybrid
adidas Kids' RG III Mid Football Cleat	featured shops	9/1/2017 18:30	Sep	18	apparel	21.45.244.105	/department/apparel/category/featured%20shops/product/adidas%20Kids'%20RG%20III%20Mid%20Football%20Cleat/add_to_cart
Columbia Men's PFG Anchor Tough T-Shirt	shop by sport	9/1/2017 18:30	Sep	18	golf	183.8.167.21	/department/golf/category/shop%20by%20sport/product/Columbia%20Men's%20PFG%20Anchor%20Tough%20T-Shirt
LIJA Women's Eyelet Sleeveless Golf Polo	golf shoes	9/1/2017 18:31	Sep	18	outdoors	142.64.203.5	/department/outdoors/category/golf%20shoes/product/LIJA%20Women's%20Eyelet%20Sleeveless%20Golf%20Polo
Under Armour Girls' Toddler Spine Surge Runni	shop by sport	9/1/2017 18:31	Sep	18	golf	200.42.145.101	/department/golf/category/shop%20by%20sport/product/Under%20Armour%20Girls'%20Toddler%20Spine%20Surge%20Runni
TYR Boys' Team Digi Jammer	girls' apparel	9/1/2017 18:32	Sep	18	golf	11.23.59.67	/department/golf/category/girls'%20apparel/product/TYR%20Boys'%20Team%20Digi%20Jammer
SOLE E25 Elliptical	basketball	9/1/2017 18:32	Sep	18	fitness	61.32.230.136	/department/fitness/category/basketball/product/SOLE%20E25%20Elliptical/add_to_cart
LIJA Women's Eyelet Sleeveless Golf Polo	golf shoes	9/1/2017 18:32	Sep	18	outdoors	165.93.7.96	/department/outdoors/category/golf%20shoes/product/LIJA%20Women's%20Eyelet%20Sleeveless%20Golf%20Polo
Nike Men's CJ Elite 2 TD Football Cleat	men's footwear	9/1/2017 18:32	Sep	18	apparel	85.135.134.214	/department/apparel/category/men's%20footwear/product/Nike%20Men's%20CJ%20Elite%202%20TD%20Football%20Cleat
Perfect Fitness Perfect Rip Deck	cleats	9/1/2017 18:32	Sep	18	apparel	25.45.74.1	/department/apparel/category/cleats/product/Perfect%20Fitness%20Perfect%20Rip%20Deck
Nike Men's CJ Elite 2 TD Football Cleat	men's footwear	9/1/2017 18:33	Sep	18	apparel	16.231.175.0	/department/apparel/category/men's%20footwear/product/Nike%20Men's%20CJ%20Elite%202%20TD%20Football%20Cleat/add_to_cart
Nike Men's Dri-FIT Victory Golf Polo	women's apparel	9/1/2017 18:33	Sep	18	golf	155.0.26.67	/department/golf/category/women's%20apparel/product/Nike%20Men's%20Dri-FIT%20Victory%20Golf%20Polo/add_to_cart
adidas Youth Germany Black/Red Away Match Soc	girls' apparel	9/1/2017 18:34	Sep	18	golf	212.11.137.222	/department/golf/category/girls'%20apparel/product/adidas%20Youth%20Germany%20Black/Red%20Away%20Match%20Soc
The North Face Women's Recon Backpack	hunting & shooting	9/1/2017 18:34	Sep	18	fan shop	19.181.137.76	/department/fan%20shop/category/hunting%20&%20shooting/product/The%20North%20Face%20Women's%20Recon%20Backpack/add_to_cart
Bridgestone e6 Straight Distance NFL Tennesse	electronics	9/1/2017 18:34	Sep	18	outdoors	142.239.23.51	/department/outdoors/category/electronics/product/Bridgestone%20e6%20Straight%20Distance%20NFL%20Tennesse/add_to_cart
Field & Stream Sportsman 16 Gun Fire Safe	fishing	9/1/2017 18:34	Sep	18	fan shop	216.33.39.145	/department/fan%20shop/category/fishing/product/Field%20&%20Stream%20Sportsman%2016%20Gun%20Fire%20Safe
Nike Women's Free 5.0 TR FIT PRT 4 Training S	boxing & mma	9/1/2017 18:35	Sep	18	footwear	5.84.160.42	/department/footwear/category/boxing%20&%20mma/product/Nike%20Women's%20Free%205.0%20TR%20FIT%20PRT%204%20Training%20S/add_to_cart
Yakima DoubleDown Ace Hitch Mount 4-Bike Rack	strength training	9/1/2017 18:35	Sep	18	footwear	183.8.167.21	/department/footwear/category/strength%20training/product/Yakima%20DoubleDown%20Ace%20Hitch%20Mount%204-Bike%20Rack/add_to_cart
LIJA Women's Button Golf Dress	golf shoes	9/1/2017 18:35	Sep	18	outdoors	192.44.39.104	/department/outdoors/category/golf%20shoes/product/LIJA%20Women's%20Button%20Golf%20Dress
Under Armour Girls' Toddler Spine Surge Runni	shop by sport	9/1/2017 18:36	Sep	18	golf	55.223.225.204	/department/golf/category/shop%20by%20sport/product/Under%20Armour%20Girls'%20Toddler%20Spine%20Surge%20Runni/add_to_cart
Nike Men's Dri-FIT Victory Golf Polo	women's apparel	9/1/2017 18:36	Sep	18	golf	85.135.134.214	/department/golf/category/women's%20apparel/product/Nike%20Men's%20Dri-FIT%20Victory%20Golf%20Polo
Under Armour Hustle Storm Medium Duffle Bag	fitness accessories	9/1/2017 18:36	Sep	18	footwear	183.8.167.21	/department/footwear/category/fitness%20accessories/product/Under%20Armour%20Hustle%20Storm%20Medium%20Duffle%20Bag
adidas Kids' RG III Mid Football Cleat	featured shops	9/1/2017 18:37	Sep	18	apparel	61.32.230.136	/department/apparel/category/featured%20shops/product/adidas%20Kids'%20RG%20III%20Mid%20Football%20Cleat
adidas Kids' RG III Mid Football Cleat	featured shops	9/1/2017 18:37	Sep	18	apparel	5.84.160.42	/department/apparel/category/featured%20shops/product/adidas%20Kids'%20RG%20III%20Mid%20Football%20Cleat
adidas Kids' RG III Mid Football Cleat	featured shops	9/1/2017 18:37	Sep	18	apparel	155.0.26.67	/department/apparel/category/featured%20shops/product/adidas%20Kids'%20RG%20III%20Mid%20Football%20Cleat
Nike Men's Dri-FIT Victory Golf Polo	women's apparel	9/1/2017 18:38	Sep	18	golf	55.223.225.204	/department/golf/category/women's%20apparel/product/Nike%20Men's%20Dri-FIT%20Victory%20Golf%20Polo/add_to_cart
Under Armour Kids' Mercenary Slide	electronics	9/1/2017 18:38	Sep	18	footwear	192.44.39.104	/department/footwear/category/electronics/product/Under%20Armour%20Kids'%20Mercenary%20Slide/add_to_cart
Nike Men's Dri-FIT Victory Golf Polo	women's apparel	9/1/2017 18:39	Sep	18	golf	5.84.160.42	/department/golf/category/women's%20apparel/product/Nike%20Men's%20Dri-FIT%20Victory%20Golf%20Polo
Nike Men's Comfort 2 Slide	tennis & racquet	9/1/2017 18:40	Sep	18	fitness	155.0.26.67	/department/fitness/category/tennis%20&%20racquet/product/Nike%20Men's%20Comfort%202%20Slide/add_to_cart
Under Armour Girls' Toddler Spine Surge Runni	shop by sport	9/1/2017 18:40	Sep	18	golf	165.93.7.96	/department/golf/category/shop%20by%20sport/product/Under%20Armour%20Girls'%20Toddler%20Spine%20Surge%20Runni
Nike Women's Free 5.0 TR FIT PRT 4 Training S	boxing & mma	9/1/2017 18:40	Sep	18	footwear	88.169.187.201	/department/footwear/category/boxing%20&%20mma/product/Nike%20Women's%20Free%205.0%20TR%20FIT%20PRT%204%20Training%20S
Nike Men's CJ Elite 2 TD Football Cleat	men's footwear	9/1/2017 18:40	Sep	18	apparel	216.33.39.145	/department/apparel/category/men's%20footwear/product/Nike%20Men's%20CJ%20Elite%202%20TD%20Football%20Cleat
adidas Men's Germany Black Crest Away Tee	girls' apparel	9/1/2017 18:41	Sep	18	golf	71.166.244.224	/department/golf/category/girls'%20apparel/product/adidas%20Men's%20Germany%20Black%20Crest%20Away%20Tee
Pelican Sunstream 100 Kayak	water sports	9/1/2017 18:41	Sep	18	fan shop	108.160.242.15	/department/fan%20shop/category/water%20sports/product/Pelican%20Sunstream%20100%20Kayak
Nike Dri-FIT Crew Sock 6 Pack	hockey	9/1/2017 18:42	Sep	18	fitness	155.0.26.67	/department/fitness/category/hockey/product/Nike%20Dri-FIT%20Crew%20Sock%206%20Pack
Team Golf New England Patriots Putter Grip	accessories	9/1/2017 18:42	Sep	18	outdoors	142.64.203.5	/department/outdoors/category/accessories/product/Team%20Golf%20New%20England%20Patriots%20Putter%20Grip
Under Armour Hustle Storm Medium Duffle Bag	fitness accessories	9/1/2017 18:42	Sep	18	footwear	199.52.45.6	/department/footwear/category/fitness%20accessories/product/Under%20Armour%20Hustle%20Storm%20Medium%20Duffle%20Bag
Perfect Fitness Perfect Rip Deck	cleats	9/1/2017 18:42	Sep	18	apparel	35.245.62.35	/department/apparel/category/cleats/product/Perfect%20Fitness%20Perfect%20Rip%20Deck
Nike Men's Free TR 5.0 TB Training Shoe	as seen on tv!	9/1/2017 18:43	Sep	18	footwear	155.0.26.67	/department/footwear/category/as%20seen%20on%20%20tv!/product/Nike%20Men's%20Free%20TR%205.0%20TB%20Training%20Shoe
adidas Kids' RG III Mid Football Cleat	featured shops	9/1/2017 18:43	Sep	18	apparel	165.93.7.96	/department/apparel/category/featured%20shops/product/adidas%20Kids'%20RG%20III%20Mid%20Football%20Cleat
Perfect Fitness Perfect Rip Deck	cleats	9/1/2017 18:43	Sep	18	apparel	212.11.137.222	/department/apparel/category/cleats/product/Perfect%20Fitness%20Perfect%20Rip%20Deck
Under Armour Women's Micro G Skulpt Running S	boxing & mma	9/1/2017 18:43	Sep	18	footwear	216.10.81.131	/department/footwear/category/boxing%20&%20mma/product/Under%20Armour%20Women's%20Micro%20G%20Skulpt%20Running%20S/add_to_cart
Under Armour Hustle Storm Medium Duffle Bag	fitness accessories	9/1/2017 18:44	Sep	18	footwear	113.89.175.180	/department/footwear/category/fitness%20accessories/product/Under%20Armour%20Hustle%20Storm%20Medium%20Duffle%20Bag/add_to_cart
Nike Men's Free TR 5.0 TB Training Shoe	as seen on tv!	9/1/2017 18:45	Sep	18	footwear	167.45.17.8	/department/footwear/category/as%20seen%20on%20%20tv!/product/Nike%20Men's%20Free%20TR%205.0%20TB%20Training%20Shoe/add_to_cart
adidas Brazuca 2017 Official Match Ball	baseball & softball	9/1/2017 18:45	Sep	18	fitness	198.195.205.47	/department/fitness/category/baseball%20&%20softball/product/adidas%20Brazuca%202017%20Official%20Match%20Ball/add_to_cart
Under Armour Hustle Storm Medium Duffle Bag	fitness accessories	9/1/2017 18:45	Sep	18	footwear	203.204.80.21	/department/footwear/category/fitness%20accessories/product/Under%20Armour%20Hustle%20Storm%20Medium%20Duffle%20Bag
adidas Brazuca 2017 Official Match Ball	baseball & softball	9/1/2017 18:45	Sep	18	fitness	183.8.167.21	/department/fitness/category/baseball%20&%20softball/product/adidas%20Brazuca%202017%20Official%20Match%20Ball
Perfect Fitness Perfect Rip Deck	cleats	9/1/2017 18:46	Sep	18	apparel	142.239.23.51	/department/apparel/category/cleats/product/Perfect%20Fitness%20Perfect%20Rip%20Deck/add_to_cart
Field & Stream Sportsman 16 Gun Fire Safe	fishing	9/1/2017 18:46	Sep	18	fan shop	142.239.23.51	/department/fan%20shop/category/fishing/product/Field%20&%20Stream%20Sportsman%2016%20Gun%20Fire%20Safe
Team Golf Pittsburgh Steelers Putter Grip	accessories	9/1/2017 18:46	Sep	18	outdoors	29.69.203.57	/department/outdoors/category/accessories/product/Team%20Golf%20Pittsburgh%20Steelers%20Putter%20Grip/add_to_cart
adidas Youth Germany Black/Red Away Match Soc	girls' apparel	9/1/2017 18:46	Sep	18	golf	155.0.26.67	/department/golf/category/girls'%20apparel/product/adidas%20Youth%20Germany%20Black/Red%20Away%20Match%20Soc/add_to_cart
adidas Brazuca 2017 Official Match Ball	baseball & softball	9/1/2017 18:46	Sep	18	fitness	200.42.145.101	/department/fitness/category/baseball%20&%20softball/product/adidas%20Brazuca%202017%20Official%20Match%20Ball
Under Armour Hustle Storm Medium Duffle Bag	fitness accessories	9/1/2017 18:47	Sep	18	footwear	5.84.160.42	/department/footwear/category/fitness%20accessories/product/Under%20Armour%20Hustle%20Storm%20Medium%20Duffle%20Bag
adidas Kids' RG III Mid Football Cleat	featured shops	9/1/2017 18:47	Sep	18	apparel	149.47.56.152	/department/apparel/category/featured%20shops/product/adidas%20Kids'%20RG%20III%20Mid%20Football%20Cleat
Diamondback Women's Serene Classic Comfort Bi	camping & hiking	9/1/2017 18:47	Sep	18	fan shop	61.230.25.199	/department/fan%20shop/category/camping%20&%20hiking/product/Diamondback%20Women's%20Serene%20Classic%20Comfort%20Bi
Diamondback Boys' Insight 24 Performance Hybr	basketball	9/1/2017 18:47	Sep	18	fitness	5.84.160.42	/department/fitness/category/basketball/product/Diamondback%20Boys'%20Insight%2024%20Performance%20Hybr
Pelican Sunstream 100 Kayak	water sports	9/1/2017 18:47	Sep	18	fan shop	216.33.39.145	/department/fan%20shop/category/water%20sports/product/Pelican%20Sunstream%20100%20Kayak
Pelican Sunstream 100 Kayak	water sports	9/1/2017 18:47	Sep	18	fan shop	190.108.33.13	/department/fan%20shop/category/water%20sports/product/Pelican%20Sunstream%20100%20Kayak
Nike Men's Free TR 5.0 TB Training Shoe	as seen on tv!	9/1/2017 18:48	Sep	18	footwear	56.184.21.125	/department/footwear/category/as%20seen%20on%20%20tv!/product/Nike%20Men's%20Free%20TR%205.0%20TB%20Training%20Shoe
Nike Men's CJ Elite 2 TD Football Cleat	men's footwear	9/1/2017 18:48	Sep	18	apparel	52.138.90.196	/department/apparel/category/men's%20footwear/product/Nike%20Men's%20CJ%20Elite%202%20TD%20Football%20Cleat
Nike Dri-FIT Crew Sock 6 Pack	hockey	9/1/2017 18:48	Sep	18	fitness	56.184.21.125	/department/fitness/category/hockey/product/Nike%20Dri-FIT%20Crew%20Sock%206%20Pack
adidas Kids' RG III Mid Football Cleat	featured shops	9/1/2017 18:48	Sep	18	apparel	206.253.23.51	/department/apparel/category/featured%20shops/product/adidas%20Kids'%20RG%20III%20Mid%20Football%20Cleat/add_to_cart
[truncated: 468,002 more rows]
