# Supplementary material for: Supply chain resource scheduling optimization of e-commerce enterprises in international trade based on mobile edge computing
Source: PeerJ Comput Sci. 2023 Jun 6;9:e1407. doi: 10.7717/peerj-cs.1407 (PMC10280632; doi:10.7717/peerj-cs.1407)
Supplement: Supplemental Information 2 [file peerj-cs-09-1407-s002.zip]

Archive with 5 entries (5 files):
- Code/brute.py
- Code/main.py
- Code/network.py
- Code/optimizer.py
- Code/train.py
